# Supplementary material for: Ethyl 10α-hy­droxy-4,9-dimethyl-14-oxo-3,8,15-trioxa­tetra­cyclo­[10.3.0.02,4.07,9]penta­decane-13-spiro-5′-pyrazole-3′-carboxyl­ate
Source: IUCrdata. 2020 Jul 21;5(Pt 7):x200945. doi: 10.1107/S2414314620009451 (PMC9462250; doi:10.1107/S2414314620009451)
Supplement: Supplementary file 1 [file x-05-x200945-sup1.cif]

##############################################################################
#                                                                            #
# This CIF contains the data for a data article accepted for                 #
# publication in IUCrData. It conforms to the requirements of                #
# Notes for Authors for IUCrData, and has been                               #
# peer reviewed under the auspices of IUCrData.                              #
#                                                                            #
# Full details of the Crystallographic Information File format               #
# are given in the paper "The Crystallographic Information File (CIF):       #
# a New Standard Archive File for Crystallography" by S. R. Hall, F. H.      #
# Allen and I. D. Brown [Acta Cryst. (1991), A47, 655-685].                  #
#                                                                            #
# The current version of the core CIF dictionary is obtainable from          #
# ftp://ftp.iucr.org/pub/cif_core.dic.                                       #
#                                                                            #
# Software is freely available for graphical display of the structure(s)     #
# in this CIF. For information consult the CIF software page                 #
# http://www.iucr.org/resources/cif/software.                                #
#                                                                            #
# This file may be used for bona fide research purposes within the           #
# scientific community so long as proper attribution is given to the data    # 
# article from which it was obtained.                                        #
#                                                                            #
##############################################################################
data_I
_database_code_depnum_ccdc_archive 'CCDC 2015563'
_audit_creation_method     'SHELXL-2018/3'
_journal_date_recd_electronic     2020-07-03
_journal_date_accepted     2020-07-10
_journal_name_full     'IUCrData'
_journal_year     2020
_journal_volume     5
_journal_issue      7
_journal_page_first     0
_journal_page_last     0
_journal_paper_category     HO
_journal_paper_doi     10.1107/S2414314620009451
_journal_coeditor_code     BT4095
_publ_contact_author_name     'Fatima Outahar'
_publ_contact_author_address
;
Laboratory of Organic and Analytical Chemistry,
Faculty of Sciences and Technics,
Sultan Moulay Slimane University, B.P. 523, B\'eni-Mellal, Morocco.
;
_publ_contact_author_email     'fatimaoutahar@yahoo.com'
_publ_contact_author_fax     '212 537 77 54 40'
_publ_contact_author_phone     '212 537 77 54 40'
_publ_section_title
;\
Ethyl
10\a-hydroxy-4,9-dimethyl-14-oxo-3,8,15-trioxatetracyclo[10.3.0.0^2,4^.0^7,\
9^]pentadecane-13-spiro-5'-pyrazole-3'-carboxylate
;
loop_
    _publ_author_name
    _publ_author_footnote
    _publ_author_address
    'Outahar, Fatima' .
;
Laboratory of Organic and Analytical Chemistry,
Faculty of Sciences and Technics,
Sultan Moulay Slimane University, BP 523, B\'eni-Mellal, Morocco
Laboratoire de Chimie Physique et Chimie Biorganique,
Facult\'e des Sciences et Techniques, Universit\'e Hassan II,
Casablanca, BP 146 Mohammedia, Morocco
;
    'Moumou, Mohamed' .
;
Laboratory of Organic and Analytical Chemistry,
Faculty of Sciences and Technics,
Sultan Moulay Slimane University, BP 523, B\'eni-Mellal, Morocco
;
    'Rakib, El Mostapha' .
;
Laboratory of Organic and Analytical Chemistry,
Faculty of Sciences and Technics,
Sultan Moulay Slimane University, BP 523, B\'eni-Mellal, Morocco
;
    'Hannioui, Abdellah' .
;
Laboratoire de Chimie Physique et Chimie Biorganique,
Facult\'e des Sciences et Techniques, Universit\'e Hassan II,
Casablanca, BP 146 Mohammedia, Morocco
;
    'Saadi, Mohamed' .
;
Laboratoire de Chimie Appliqu\'ee des Mat\'eriaux,
Centre des Sciences des Mat\'eriaux, Faculty of Sciences,
Mohammed V University in Rabat, Avenue Ibn Batouta, BP 1014,
Rabat, Morocco
;
    'El Ammari, Lahcen' .
;
Laboratoire de Chimie Appliqu\'ee des Mat\'eriaux,
Centre des Sciences des Mat\'eriaux, Faculty of Sciences,
Mohammed V University in Rabat, Avenue Ibn Batouta, BP 1014,
Rabat, Morocco
;
_publ_section_synopsis
;
The ten-membered ring in the title molecule adopts an approximate chair--chair
conformation, whereas the five-membered furan and pyrazole rings display
envelope conformations. The conformation of the molecule is stabilized by six
intramolecular hydrogen bonds and crystal cohesion is ensured by five
C---H...O hydrogen bonds, in addition to C--H...\p interaction, connecting
molecules.
;
_chemical_name_systematic
;\
Ethyl 10\a-hydroxy-4,9-dimethyl-14-oxo-3,8,15-trioxatetracyclo\
[10.3.0.0^2,4^.0^7,9^]pentadecane-13-spiro-5'-pyrazole-3'-carboxylate
;
_chemical_name_common     ?
_chemical_formula_moiety     'C25 H29 Cl N2 O7'
_chemical_formula_sum     'C25 H29 Cl N2 O7'
_chemical_formula_iupac     'C25 H29 Cl N2 O7'
_chemical_formula_weight     504.95
_chemical_melting_point     ?
_chemical_absolute_configuration     ad
_space_group_crystal_system     orthorhombic
_space_group_name_H-M_alt     'P 21 21 21'
_space_group_name_Hall     'P 2ac 2ab'
loop_
    _space_group_symop_operation_xyz
    'x, y, z'
    '-x+1/2, -y, z+1/2'
    '-x, y+1/2, -z+1/2'
    'x+1/2, -y+1/2, -z'
_cell_length_a     9.2324(3)
_cell_length_b     11.1656(4)
_cell_length_c     23.3497(8)
_cell_angle_alpha     90
_cell_angle_beta     90
_cell_angle_gamma     90
_cell_volume     2407.01(14)
_cell_formula_units_Z     4
_cell_measurement_reflns_used     9629
_cell_measurement_theta_min     2.524
_cell_measurement_theta_max     33.723
_cell_measurement_temperature     296(2)
_exptl_crystal_description     Block
_exptl_crystal_colour     colourless
_exptl_crystal_size_max     0.37
_exptl_crystal_size_mid     0.29
_exptl_crystal_size_min     0.22
_exptl_crystal_density_diffrn     1.393
_exptl_crystal_F_000     1064
_exptl_absorpt_coefficient_mu     0.208
_exptl_absorpt_correction_type     multi-scan
_exptl_absorpt_process_details
;
(SADABS; Krause <i>et al.</i>,  2015)
;
_exptl_absorpt_correction_T_min     0.6798
_exptl_absorpt_correction_T_max     0.7479
_diffrn_ambient_temperature     296(2)
_diffrn_radiation_type     MoK\a
_diffrn_radiation_wavelength     0.71073
_diffrn_radiation_source     'fine-focus sealed tube'
_diffrn_radiation_monochromator     graphite
_diffrn_measurement_device_type     'Bruker X8 APEX3'
_diffrn_measurement_method     '\f and \w scans'
_diffrn_detector     'APEX II CCD area-detector'
_diffrn_reflns_number     72348
_diffrn_reflns_av_R_equivalents     0.0410
_diffrn_reflns_av_unetI/netI     0.0232
_diffrn_reflns_theta_min     2.524
_diffrn_reflns_theta_max     33.723
_diffrn_reflns_theta_full     25.242
_diffrn_measured_fraction_theta_max     0.999
_diffrn_measured_fraction_theta_full     0.999
_diffrn_reflns_limit_h_min     -14
_diffrn_reflns_limit_h_max     14
_diffrn_reflns_limit_k_min     -16
_diffrn_reflns_limit_k_max     17
_diffrn_reflns_limit_l_min     -36
_diffrn_reflns_limit_l_max     36
_refine_special_details     ?
_reflns_number_total     9629
_reflns_number_gt     8323
_reflns_threshold_expression     'I > 2\s(I)'
_refine_ls_structure_factor_coef     Fsqd
_refine_ls_matrix_type     full
_refine_ls_R_factor_all     0.0475
_refine_ls_R_factor_gt     0.0381
_refine_ls_wR_factor_gt     0.1002
_refine_ls_wR_factor_ref     0.1074
_refine_ls_goodness_of_fit_ref     1.040
_refine_ls_restrained_S_all     1.040
_refine_ls_number_reflns     9629
_refine_ls_number_parameters     319
_refine_ls_number_restraints     0
_refine_ls_hydrogen_treatment     constr
_refine_ls_weighting_scheme     calc
_refine_ls_weighting_details
              'w=1/[\s^2^(Fo^2^)+(0.0657P)^2^+0.1273P] where P=(Fo^2^+2Fc^2^)/3'
_atom_sites_solution_hydrogens     geom
_atom_sites_solution_primary     direct
_atom_sites_solution_secondary     ?
_refine_ls_shift/su_max     0.000
_refine_ls_shift/su_mean     0.000
_refine_diff_density_max     0.292
_refine_diff_density_min     -0.200
_refine_ls_extinction_method     none
_refine_ls_extinction_coef     .
_refine_ls_abs_structure_details
;
Flack <i>x</i> determined using 3371 quotients
[(<i>I</i>^+^)-(<i>I</i>^-^)]/[(<i>I</i>^+^)+(<i>I</i>^-^)]
(Parsons <i>et al.</i>,  2013)
;
_refine_ls_abs_structure_Flack     0.009(13)
loop_
    _atom_type_symbol
    _atom_type_description
    _atom_type_scat_dispersion_real
    _atom_type_scat_dispersion_imag
    _atom_type_scat_source
    'C' 'C' 0.0033 0.0016
                         'International Tables Vol C Tables 4.2.6.8 and 6.1.1.4'
    'H' 'H' 0.0000 0.0000
                         'International Tables Vol C Tables 4.2.6.8 and 6.1.1.4'
    'Cl' 'Cl' 0.1484 0.1585
                         'International Tables Vol C Tables 4.2.6.8 and 6.1.1.4'
    'N' 'N' 0.0061 0.0033
                         'International Tables Vol C Tables 4.2.6.8 and 6.1.1.4'
    'O' 'O' 0.0106 0.0060
                         'International Tables Vol C Tables 4.2.6.8 and 6.1.1.4'
_computing_data_collection
;
APEX3 (Bruker, 2016)
;
_computing_cell_refinement
;
SAINT (Bruker, 2016)
;
_computing_data_reduction
;
SAINT (Bruker, 2016)
;
_computing_structure_solution
;
<i>SHELXT2014/5</i> (Sheldrick, 2015a)
;
_computing_structure_refinement
;
<i>SHELXL2018/3</i> (Sheldrick, 2015b)
;
_computing_molecular_graphics
;
Wingx and Ortep-3 for Windows (Farrugia, 2012)
;
_computing_publication_material
;
Mercury (Macrae <i>et al.</i>, 2020) and PublCIF (Westrip, 2010)
;
loop_
    _atom_site_type_symbol
    _atom_site_label
    _atom_site_fract_x
    _atom_site_fract_y
    _atom_site_fract_z
    _atom_site_U_iso_or_equiv
    _atom_site_adp_type
    _atom_site_calc_flag
    _atom_site_occupancy
    _atom_site_disorder_assembly
    _atom_site_disorder_group
    C C1 0.7150(2) 0.67174(15) 0.52147(6) 0.0358(3) Uani d 1 . .
    H H1 0.816146 0.696658 0.525874 0.043 Uiso calc 1 . .
    C C2 0.6528(2) 0.61025(18) 0.57192(7) 0.0398(4) Uani d 1 . .
    C C3 0.7498(2) 0.59497(19) 0.62349(7) 0.0431(4) Uani d 1 . .
    H H3A 0.691333 0.596845 0.657981 0.052 Uiso calc 1 . .
    H H3B 0.817534 0.661313 0.625230 0.052 Uiso calc 1 . .
    C C4 0.8344(2) 0.4771(2) 0.62139(7) 0.0452(4) Uani d 1 . .
    H H4A 0.903439 0.474656 0.652698 0.054 Uiso calc 1 . .
    H H4B 0.768135 0.410361 0.625931 0.054 Uiso calc 1 . .
    C C5 0.91385(19) 0.46530(17) 0.56510(7) 0.0387(3) Uani d 1 . .
    H H5 0.956502 0.540404 0.551415 0.046 Uiso calc 1 . .
    C C6 0.8807(2) 0.37932(14) 0.51919(7) 0.0353(3) Uani d 1 . .
    C C7 0.92537(18) 0.40590(14) 0.45781(7) 0.0325(3) Uani d 1 . .
    H H7 0.951281 0.328982 0.440387 0.039 Uiso calc 1 . .
    C C8 0.80988(19) 0.46221(13) 0.41933(6) 0.0327(3) Uani d 1 . .
    H H8A 0.717532 0.425418 0.428433 0.039 Uiso calc 1 . .
    H H8B 0.832484 0.441735 0.379960 0.039 Uiso calc 1 . .
    C C9 0.79126(15) 0.59873(13) 0.42294(5) 0.0260(2) Uani d 1 . .
    H H9 0.882322 0.631358 0.437827 0.031 Uiso calc 1 . .
    C C10 0.66934(18) 0.64761(13) 0.46090(6) 0.0303(3) Uani d 1 . .
    H H10 0.586034 0.593226 0.460247 0.036 Uiso calc 1 . .
    C C11 0.5270(3) 0.5249(3) 0.56737(10) 0.0630(7) Uani d 1 . .
    H H11A 0.471915 0.526959 0.602215 0.095 Uiso calc 1 . .
    H H11B 0.562651 0.445152 0.561103 0.095 Uiso calc 1 . .
    H H11C 0.466341 0.548048 0.535875 0.095 Uiso calc 1 . .
    C C12 0.7689(4) 0.2822(2) 0.52444(10) 0.0658(7) Uani d 1 . .
    H H12A 0.807943 0.208399 0.510044 0.099 Uiso calc 1 . .
    H H12B 0.684612 0.303666 0.502676 0.099 Uiso calc 1 . .
    H H12C 0.742773 0.272411 0.563958 0.099 Uiso calc 1 . .
    C C13 0.76350(15) 0.65963(12) 0.36420(5) 0.0251(2) Uani d 1 . .
    C C14 0.67465(18) 0.77038(14) 0.38029(7) 0.0319(3) Uani d 1 . .
    C C15 0.90386(16) 0.69343(14) 0.33170(6) 0.0298(3) Uani d 1 . .
    H H15A 0.899553 0.774632 0.317038 0.036 Uiso calc 1 . .
    H H15B 0.988681 0.684824 0.355864 0.036 Uiso calc 1 . .
    C C16 0.90345(15) 0.60317(14) 0.28410(6) 0.0278(2) Uani d 1 . .
    C C17 1.02307(16) 0.57542(14) 0.24392(6) 0.0299(3) Uani d 1 . .
    C C18 1.26216(17) 0.62649(17) 0.21770(8) 0.0381(3) Uani d 1 . .
    H H18A 1.275157 0.541298 0.211393 0.046 Uiso calc 1 . .
    H H18B 1.348372 0.656888 0.236473 0.046 Uiso calc 1 . .
    C C19 1.2428(2) 0.6883(2) 0.16137(9) 0.0523(5) Uani d 1 . .
    H H19A 1.166045 0.650405 0.140387 0.078 Uiso calc 1 . .
    H H19B 1.331107 0.683319 0.139785 0.078 Uiso calc 1 . .
    H H19C 1.218879 0.770902 0.167793 0.078 Uiso calc 1 . .
    C C20 0.55559(14) 0.52443(13) 0.32367(6) 0.0268(2) Uani d 1 . .
    C C21 0.44150(17) 0.56677(15) 0.35754(7) 0.0333(3) Uani d 1 . .
    H H21 0.453488 0.636501 0.378797 0.040 Uiso calc 1 . .
    C C22 0.31002(16) 0.50546(17) 0.35975(7) 0.0355(3) Uani d 1 . .
    H H22 0.235107 0.533222 0.382829 0.043 Uiso calc 1 . .
    C C23 0.29220(15) 0.40303(15) 0.32729(7) 0.0327(3) Uani d 1 . .
    C C24 0.40232(18) 0.36072(16) 0.29257(8) 0.0376(3) Uani d 1 . .
    H H24 0.388580 0.292186 0.270598 0.045 Uiso calc 1 . .
    C C25 0.53355(17) 0.42143(15) 0.29079(7) 0.0341(3) Uani d 1 . .
    H H25 0.607668 0.393186 0.267444 0.041 Uiso calc 1 . .
    Cl Cl1 0.12664(5) 0.32803(5) 0.32768(2) 0.04545(11) Uani d 1 . .
    N N1 0.78250(14) 0.54795(13) 0.27844(5) 0.0302(2) Uani d 1 . .
    N N2 0.68834(13) 0.58649(12) 0.31991(5) 0.0294(2) Uani d 1 . .
    O O1 0.6144(2) 0.73304(15) 0.55821(6) 0.0593(4) Uani d 1 . .
    O O2 1.0048(2) 0.36152(17) 0.55599(7) 0.0592(4) Uani d 1 . .
    O O3 1.05034(14) 0.47806(14) 0.45565(7) 0.0471(3) Uani d 1 . .
    H H3 1.077114 0.493426 0.488323 0.071 Uiso calc 1 . .
    O O4 0.63046(15) 0.76298(11) 0.43545(5) 0.0379(3) Uani d 1 . .
    O O5 0.64470(18) 0.85384(13) 0.35076(6) 0.0503(3) Uani d 1 . .
    O O6 1.13655(12) 0.64598(11) 0.25448(5) 0.0344(2) Uani d 1 . .
    O O7 1.01925(16) 0.49953(14) 0.20772(6) 0.0481(3) Uani d 1 . .
loop_
    _atom_site_aniso_label
    _atom_site_aniso_U_11
    _atom_site_aniso_U_22
    _atom_site_aniso_U_33
    _atom_site_aniso_U_12
    _atom_site_aniso_U_13
    _atom_site_aniso_U_23
    C1 0.0502(9) 0.0350(7) 0.0223(6) 0.0008(6) 0.0083(6) -0.0050(5)
    C2 0.0431(8) 0.0529(9) 0.0235(6) 0.0019(7) 0.0103(6) -0.0016(6)
    C3 0.0520(10) 0.0554(10) 0.0218(6) -0.0080(8) 0.0058(6) -0.0037(6)
    C4 0.0549(10) 0.0544(10) 0.0262(6) -0.0055(9) -0.0030(7) 0.0020(7)
    C5 0.0371(7) 0.0463(9) 0.0326(7) -0.0033(7) -0.0037(6) -0.0004(6)
    C6 0.0423(8) 0.0345(7) 0.0290(6) -0.0011(6) -0.0021(6) 0.0044(5)
    C7 0.0360(7) 0.0302(6) 0.0312(6) 0.0053(5) 0.0047(5) 0.0003(5)
    C8 0.0461(8) 0.0270(6) 0.0251(6) 0.0038(6) -0.0025(6) -0.0038(5)
    C9 0.0321(6) 0.0270(6) 0.0189(5) 0.0023(5) 0.0027(4) -0.0017(4)
    C10 0.0386(7) 0.0307(6) 0.0214(5) 0.0032(5) 0.0066(5) -0.0009(5)
    C11 0.0445(10) 0.108(2) 0.0362(9) -0.0203(12) 0.0057(8) 0.0106(11)
    C12 0.102(2) 0.0489(11) 0.0470(11) -0.0351(13) 0.0123(12) -0.0013(9)
    C13 0.0279(5) 0.0279(6) 0.0196(5) 0.0006(5) 0.0026(4) -0.0014(4)
    C14 0.0359(7) 0.0314(7) 0.0284(6) 0.0045(6) 0.0046(5) 0.0004(5)
    C15 0.0310(6) 0.0348(7) 0.0237(5) -0.0048(5) 0.0048(5) -0.0035(5)
    C16 0.0279(6) 0.0362(6) 0.0192(5) -0.0014(5) 0.0029(4) -0.0010(5)
    C17 0.0291(6) 0.0381(7) 0.0225(6) -0.0017(5) 0.0040(5) -0.0005(5)
    C18 0.0272(6) 0.0469(8) 0.0403(8) 0.0042(6) 0.0079(6) 0.0079(7)
    C19 0.0459(10) 0.0685(13) 0.0424(9) -0.0081(10) 0.0093(8) 0.0156(9)
    C20 0.0235(5) 0.0342(6) 0.0227(5) 0.0012(5) 0.0004(4) 0.0026(5)
    C21 0.0278(6) 0.0410(8) 0.0311(7) 0.0008(6) 0.0032(5) -0.0049(6)
    C22 0.0254(6) 0.0477(8) 0.0335(7) 0.0014(6) 0.0035(5) -0.0017(6)
    C23 0.0258(5) 0.0414(7) 0.0309(6) -0.0026(5) -0.0030(5) 0.0067(6)
    C24 0.0344(7) 0.0391(8) 0.0393(8) -0.0029(6) -0.0002(6) -0.0058(6)
    C25 0.0287(6) 0.0376(7) 0.0360(7) 0.0008(6) 0.0035(5) -0.0052(6)
    Cl1 0.03149(17) 0.0572(3) 0.0476(2) -0.01126(17) 0.00022(16) 0.00024(19)
    N1 0.0288(5) 0.0417(6) 0.0200(4) -0.0019(5) 0.0030(4) -0.0039(4)
    N2 0.0257(5) 0.0410(6) 0.0213(5) -0.0025(5) 0.0030(4) -0.0052(4)
    O1 0.0854(12) 0.0599(9) 0.0325(6) 0.0294(9) 0.0141(7) -0.0095(6)
    O2 0.0627(9) 0.0719(10) 0.0430(7) 0.0267(8) -0.0159(7) -0.0009(7)
    O3 0.0330(6) 0.0561(8) 0.0522(8) -0.0009(5) 0.0109(6) 0.0037(6)
    O4 0.0488(6) 0.0357(5) 0.0292(5) 0.0145(5) 0.0090(5) -0.0007(4)
    O5 0.0651(9) 0.0426(7) 0.0433(7) 0.0187(7) 0.0090(6) 0.0122(6)
    O6 0.0281(5) 0.0439(6) 0.0311(5) -0.0027(4) 0.0051(4) -0.0025(4)
    O7 0.0467(7) 0.0599(8) 0.0378(6) -0.0109(6) 0.0138(5) -0.0204(6)
_geom_special_details
;
 All esds (except the esd in the dihedral angle between two l.s. planes)
 are estimated using the full covariance matrix.  The cell esds are taken
 into account individually in the estimation of esds in distances, angles
 and torsion angles; correlations between esds in cell parameters are only
 used when they are defined by crystal symmetry.  An approximate (isotropic)
 treatment of cell esds is used for estimating esds involving l.s. planes.
;
loop_
    _geom_bond_atom_site_label_1
    _geom_bond_atom_site_label_2
    _geom_bond_site_symmetry_2
    _geom_bond_distance
    _geom_bond_publ_flag
    C1 O1 . 1.438(2) ?
    C1 C2 . 1.479(2) ?
    C1 C10 . 1.500(2) ?
    C1 H1 . 0.9800 ?
    C2 O1 . 1.452(3) ?
    C2 C11 . 1.506(3) ?
    C2 C3 . 1.510(3) ?
    C3 C4 . 1.531(3) ?
    C3 H3A . 0.9700 ?
    C3 H3B . 0.9700 ?
    C4 C5 . 1.511(3) ?
    C4 H4A . 0.9700 ?
    C4 H4B . 0.9700 ?
    C5 O2 . 1.447(2) ?
    C5 C6 . 1.471(2) ?
    C5 H5 . 0.9800 ?
    C6 O2 . 1.446(2) ?
    C6 C12 . 1.502(3) ?
    C6 C7 . 1.521(2) ?
    C7 O3 . 1.408(2) ?
    C7 C8 . 1.530(2) ?
    C7 H7 . 0.9800 ?
    C8 C9 . 1.536(2) ?
    C8 H8A . 0.9700 ?
    C8 H8B . 0.9700 ?
    C9 C10 . 1.5333(19) ?
    C9 C13 . 1.5522(18) ?
    C9 H9 . 0.9800 ?
    C10 O4 . 1.4635(19) ?
    C10 H10 . 0.9800 ?
    C11 H11A . 0.9600 ?
    C11 H11B . 0.9600 ?
    C11 H11C . 0.9600 ?
    C12 H12A . 0.9600 ?
    C12 H12B . 0.9600 ?
    C12 H12C . 0.9600 ?
    C13 N2 . 1.4893(18) ?
    C13 C14 . 1.531(2) ?
    C13 C15 . 1.5484(19) ?
    C14 O5 . 1.192(2) ?
    C14 O4 . 1.3535(19) ?
    C15 C16 . 1.500(2) ?
    C15 H15A . 0.9700 ?
    C15 H15B . 0.9700 ?
    C16 N1 . 1.2823(19) ?
    C16 C17 . 1.4819(19) ?
    C17 O7 . 1.198(2) ?
    C17 O6 . 1.3339(19) ?
    C18 O6 . 1.4594(19) ?
    C18 C19 . 1.496(3) ?
    C18 H18A . 0.9700 ?
    C18 H18B . 0.9700 ?
    C19 H19A . 0.9600 ?
    C19 H19B . 0.9600 ?
    C19 H19C . 0.9600 ?
    C20 C25 . 1.398(2) ?
    C20 C21 . 1.399(2) ?
    C20 N2 . 1.4107(17) ?
    C21 C22 . 1.395(2) ?
    C21 H21 . 0.9300 ?
    C22 C23 . 1.382(3) ?
    C22 H22 . 0.9300 ?
    C23 C24 . 1.383(2) ?
    C23 Cl1 . 1.7429(15) ?
    C24 C25 . 1.389(2) ?
    C24 H24 . 0.9300 ?
    C25 H25 . 0.9300 ?
    N1 N2 . 1.3706(16) ?
    O3 H3 . 0.8200 ?
loop_
    _geom_angle_atom_site_label_1
    _geom_angle_atom_site_label_2
    _geom_angle_atom_site_label_3
    _geom_angle_site_symmetry_1
    _geom_angle_site_symmetry_3
    _geom_angle
    _geom_angle_publ_flag
    O1 C1 C2 . . 59.68(12) ?
    O1 C1 C10 . . 117.82(16) ?
    C2 C1 C10 . . 123.95(16) ?
    O1 C1 H1 . . 114.7 ?
    C2 C1 H1 . . 114.7 ?
    C10 C1 H1 . . 114.7 ?
    O1 C2 C1 . . 58.73(11) ?
    O1 C2 C11 . . 113.2(2) ?
    C1 C2 C11 . . 122.45(16) ?
    O1 C2 C3 . . 115.30(16) ?
    C1 C2 C3 . . 117.21(16) ?
    C11 C2 C3 . . 116.23(17) ?
    C2 C3 C4 . . 111.96(15) ?
    C2 C3 H3A . . 109.2 ?
    C4 C3 H3A . . 109.2 ?
    C2 C3 H3B . . 109.2 ?
    C4 C3 H3B . . 109.2 ?
    H3A C3 H3B . . 107.9 ?
    C5 C4 C3 . . 110.50(15) ?
    C5 C4 H4A . . 109.6 ?
    C3 C4 H4A . . 109.6 ?
    C5 C4 H4B . . 109.6 ?
    C3 C4 H4B . . 109.6 ?
    H4A C4 H4B . . 108.1 ?
    O2 C5 C6 . . 59.40(12) ?
    O2 C5 C4 . . 118.64(16) ?
    C6 C5 C4 . . 126.13(16) ?
    O2 C5 H5 . . 113.8 ?
    C6 C5 H5 . . 113.8 ?
    C4 C5 H5 . . 113.8 ?
    O2 C6 C5 . . 59.45(12) ?
    O2 C6 C12 . . 113.36(17) ?
    C5 C6 C12 . . 123.69(16) ?
    O2 C6 C7 . . 111.83(15) ?
    C5 C6 C7 . . 120.19(14) ?
    C12 C6 C7 . . 113.85(16) ?
    O3 C7 C6 . . 111.58(14) ?
    O3 C7 C8 . . 108.36(13) ?
    C6 C7 C8 . . 116.41(14) ?
    O3 C7 H7 . . 106.7 ?
    C6 C7 H7 . . 106.7 ?
    C8 C7 H7 . . 106.6 ?
    C7 C8 C9 . . 116.98(13) ?
    C7 C8 H8A . . 108.1 ?
    C9 C8 H8A . . 108.1 ?
    C7 C8 H8B . . 108.1 ?
    C9 C8 H8B . . 108.1 ?
    H8A C8 H8B . . 107.3 ?
    C10 C9 C8 . . 117.84(13) ?
    C10 C9 C13 . . 103.52(11) ?
    C8 C9 C13 . . 113.88(11) ?
    C10 C9 H9 . . 107.0 ?
    C8 C9 H9 . . 107.0 ?
    C13 C9 H9 . . 107.0 ?
    O4 C10 C1 . . 107.08(12) ?
    O4 C10 C9 . . 104.98(11) ?
    C1 C10 C9 . . 113.75(13) ?
    O4 C10 H10 . . 110.3 ?
    C1 C10 H10 . . 110.3 ?
    C9 C10 H10 . . 110.3 ?
    C2 C11 H11A . . 109.5 ?
    C2 C11 H11B . . 109.5 ?
    H11A C11 H11B . . 109.5 ?
    C2 C11 H11C . . 109.5 ?
    H11A C11 H11C . . 109.5 ?
    H11B C11 H11C . . 109.5 ?
    C6 C12 H12A . . 109.5 ?
    C6 C12 H12B . . 109.5 ?
    H12A C12 H12B . . 109.5 ?
    C6 C12 H12C . . 109.5 ?
    H12A C12 H12C . . 109.5 ?
    H12B C12 H12C . . 109.5 ?
    N2 C13 C14 . . 111.33(12) ?
    N2 C13 C15 . . 100.56(10) ?
    C14 C13 C15 . . 111.83(12) ?
    N2 C13 C9 . . 116.76(12) ?
    C14 C13 C9 . . 103.04(10) ?
    C15 C13 C9 . . 113.68(11) ?
    O5 C14 O4 . . 121.89(15) ?
    O5 C14 C13 . . 127.88(14) ?
    O4 C14 C13 . . 110.23(12) ?
    C16 C15 C13 . . 101.37(11) ?
    C16 C15 H15A . . 111.5 ?
    C13 C15 H15A . . 111.5 ?
    C16 C15 H15B . . 111.5 ?
    C13 C15 H15B . . 111.5 ?
    H15A C15 H15B . . 109.3 ?
    N1 C16 C17 . . 118.89(13) ?
    N1 C16 C15 . . 113.68(12) ?
    C17 C16 C15 . . 127.41(12) ?
    O7 C17 O6 . . 124.86(14) ?
    O7 C17 C16 . . 124.96(14) ?
    O6 C17 C16 . . 110.18(12) ?
    O6 C18 C19 . . 110.71(15) ?
    O6 C18 H18A . . 109.5 ?
    C19 C18 H18A . . 109.5 ?
    O6 C18 H18B . . 109.5 ?
    C19 C18 H18B . . 109.5 ?
    H18A C18 H18B . . 108.1 ?
    C18 C19 H19A . . 109.5 ?
    C18 C19 H19B . . 109.5 ?
    H19A C19 H19B . . 109.5 ?
    C18 C19 H19C . . 109.5 ?
    H19A C19 H19C . . 109.5 ?
    H19B C19 H19C . . 109.5 ?
    C25 C20 C21 . . 118.60(13) ?
    C25 C20 N2 . . 119.77(13) ?
    C21 C20 N2 . . 121.55(13) ?
    C22 C21 C20 . . 120.68(15) ?
    C22 C21 H21 . . 119.7 ?
    C20 C21 H21 . . 119.7 ?
    C23 C22 C21 . . 119.32(14) ?
    C23 C22 H22 . . 120.3 ?
    C21 C22 H22 . . 120.3 ?
    C22 C23 C24 . . 121.10(14) ?
    C22 C23 Cl1 . . 119.95(12) ?
    C24 C23 Cl1 . . 118.92(13) ?
    C23 C24 C25 . . 119.47(15) ?
    C23 C24 H24 . . 120.3 ?
    C25 C24 H24 . . 120.3 ?
    C24 C25 C20 . . 120.81(14) ?
    C24 C25 H25 . . 119.6 ?
    C20 C25 H25 . . 119.6 ?
    C16 N1 N2 . . 109.17(12) ?
    N1 N2 C20 . . 116.16(12) ?
    N1 N2 C13 . . 111.55(11) ?
    C20 N2 C13 . . 129.12(11) ?
    C1 O1 C2 . . 61.59(11) ?
    C6 O2 C5 . . 61.15(11) ?
    C7 O3 H3 . . 109.5 ?
    C14 O4 C10 . . 111.49(11) ?
    C17 O6 C18 . . 115.30(13) ?
loop_
    _geom_hbond_atom_site_label_D
    _geom_hbond_atom_site_label_H
    _geom_hbond_atom_site_label_A
    _geom_hbond_site_symmetry_A
    _geom_hbond_distance_DH
    _geom_hbond_distance_HA
    _geom_hbond_distance_DA
    _geom_hbond_angle_DHA
    _geom_hbond_publ_flag
    C3 H3A O7 2_665 0.97 2.51 3.340(2) 143.8 yes
    C8 H8B N2 . 0.97 2.52 2.928(2) 105.2 yes
    C5 H5 O3 . 0.98 2.50 2.853(2) 101.1 yes
    C9 H9 O3 . 0.98 2.35 2.850(2) 111.0 yes
    C11 H11A O7 2_665 0.96 2.48 3.316(3) 145.2 yes
    C15 H15B O1 4_566 0.97 2.49 3.326(2) 143.9 yes
    C19 H19B O2 2_764 0.96 2.52 3.434(3) 158.1 yes
    C21 H21 O4 . 0.93 2.53 3.340(2) 145.3 yes
    C25 H25 N1 . 0.93 2.38 2.713(2) 100.9 yes
    C22 H22 O3 1_455 0.93 2.49 3.295(2) 145.5 yes
    O3 H3 O2 . 0.82 2.26 2.713(2) 115.1 yes
    C18 H18B Cg5 1_655 0.97 3.07 3.436 104 yes
_shelx_space_group_comment
;
The symmetry employed for this shelxl refinement is uniquely defined
by the following loop, which should always be used as a source of
symmetry information in preference to the above space-group names.
They are only intended as comments.
;
_shelx_hkl_file
;
   1   0   0   -0.26    0.01
  -1   0   0   -0.27    0.01
  -2   0   0  183.11    7.20
   2   0   0  198.27    7.20
   2   0   0  176.48    7.20
   2   0   0  197.85    7.19
  -2   0   0  159.71    7.19
   3   0   0   -0.04    0.05
  -3   0   0    0.00    0.05
   3   0   0    0.04    0.05
   3   0   0   -0.07    0.04
  -3   0   0    0.01    0.05
   4   0   0   28.60    1.16
  -4   0   0   27.82    1.16
   4   0   0   30.51    1.18
   4   0   0   27.59    1.16
  -4   0   0   26.97    1.17
   5   0   0   -0.02    0.07
  -5   0   0   -0.01    0.07
  -5   0   0   -0.03    0.08
   5   0   0   -0.02    0.07
   6   0   0    0.12    0.09
   6   0   0   -0.04    0.08
  -6   0   0   -0.10    0.09
  -6   0   0    0.08    0.11
  -7   0   0   -0.14    0.11
  -7   0   0   -0.06    0.12
   7   0   0    0.02    0.11
  -7   0   0   -0.01    0.12
   7   0   0   -0.24    0.10
   8   0   0   15.76    0.74
   8   0   0   16.04    0.75
  -8   0   0   15.50    0.78
  -8   0   0   15.23    0.76
  -8   0   0   16.96    0.76
  -9   0   0    0.08    0.17
   9   0   0    0.16    0.15
   9   0   0   -0.13    0.14
  -9   0   0    0.22    0.16
  -9   0   0    0.21    0.18
   9   0   0    0.07    0.14
  10   0   0    0.06    0.16
  10   0   0    0.03    0.17
  10   0   0   -0.14    0.16
 -10   0   0   -0.02    0.16
 -10   0   0    0.11    0.17
 -10   0   0   -0.11    0.18
  11   0   0    0.09    0.19
  11   0   0    0.10    0.19
 -11   0   0   -0.07    0.19
  11   0   0    0.23    0.19
 -11   0   0   -0.06    0.20
 -11   0   0   -0.05    0.19
 -12   0   0    5.79    0.52
 -12   0   0    6.21    0.49
  12   0   0    6.10    0.47
  12   0   0    5.83    0.52
  12   0   0    5.99    0.49
 -12   0   0    5.48    0.50
 -13   0   0   -0.13    0.22
 -13   0   0   -0.47    0.22
  13   0   0    0.13    0.23
  13   0   0    0.10    0.20
  14   0   0    0.60    0.27
 -14   0   0    0.40    0.29
 -14   0   0    0.54    0.27
  14   0   0    0.48    0.33
 -15   0   0   -0.11    0.27
 -15   0   0   -0.01    0.29
 -16   0   0   -0.33    0.30
 -16   0   0    0.19    0.37
  -1   1   0  342.51   12.67
   1   1   0  299.41   12.58
  -1  -1   0  285.70   12.58
   1  -1   0  350.65   12.65
  -2   1   0  415.60   16.20
   2  -1   0  418.21   16.16
  -2  -1   0  415.82   16.18
   2   1   0  400.74   16.21
  -2   1   0  390.98   16.23
   2   1   0  408.80   16.16
   2   1   0  412.33   16.18
   2  -1   0  420.40   16.20
  -3   1   0   38.34    1.51
   3   1   0   41.24    1.53
  -3  -1   0   34.72    1.52
   3  -1   0   39.76    1.54
  -3   1   0   37.76    1.54
   3   1   0   35.14    1.53
  -3  -1   0   36.67    1.53
  -3   1   0   41.32    1.54
   3   1   0   38.57    1.52
   3   1   0   38.19    1.52
  -3   1   0   35.77    1.54
   3  -1   0   39.27    1.54
  -4  -1   0   97.76    4.41
   4  -1   0  117.78    4.43
   4   1   0  113.12    4.42
  -4   1   0  117.57    4.40
   4   1   0  111.75    4.43
   4  -1   0  114.43    4.43
   4   1   0  110.58    4.43
  -4   1   0  113.33    4.44
  -4  -1   0  113.31    4.43
   4   1   0  116.27    4.42
  -4   1   0  110.20    4.45
  -4   1   0  102.77    4.43
   5   1   0    5.27    0.27
   5   1   0    5.58    0.29
  -5   1   0    5.15    0.29
  -5  -1   0    5.49    0.28
  -5   1   0    4.65    0.30
   5  -1   0    5.24    0.29
  -5   1   0    4.52    0.28
  -5  -1   0    4.89    0.29
   5   1   0    5.54    0.28
  -5   1   0    5.77    0.25
   5  -1   0    5.46    0.29
   6   1   0    0.45    0.11
  -6  -1   0    0.41    0.12
  -6   1   0    0.40    0.12
  -6   1   0    0.46    0.12
   6   1   0    0.40    0.11
   6  -1   0    0.41    0.12
   6  -1   0    0.36    0.12
   6   1   0    0.44    0.10
  -6   1   0    0.36    0.12
  -6   1   0    0.49    0.08
  -6  -1   0    0.48    0.11
   7  -1   0    0.08    0.12
  -7   1   0   -0.01    0.11
  -7  -1   0   -0.03    0.11
  -7   1   0    0.05    0.13
   7   1   0   -0.02    0.10
   7   1   0    0.01    0.11
  -7   1   0   -0.03    0.12
   7  -1   0   -0.20    0.10
  -7   1   0   -0.09    0.07
  -7  -1   0    0.01    0.11
   7   1   0    0.02    0.10
   8   1   0    5.56    0.33
  -8   1   0    5.14    0.40
   8   1   0    5.08    0.35
  -8  -1   0    5.08    0.34
   8  -1   0    4.57    0.34
  -8   1   0    5.04    0.35
   8   1   0    4.92    0.32
  -8   1   0    4.84    0.35
  -8  -1   0    4.80    0.34
  -8   1   0    5.43    0.28
  -8  -1   0    4.11    0.34
   8  -1   0    4.99    0.35
  -9  -1   0   18.39    0.91
   9  -1   0   19.72    0.92
  -9   1   0   21.14    0.97
  -9   1   0   18.38    0.92
  -9   1   0   19.60    0.92
   9   1   0   19.15    0.89
  -9  -1   0   20.55    0.91
   9  -1   0   19.24    0.91
   9   1   0   20.51    0.90
   9   1   0   20.11    0.91
  -9  -1   0   18.58    0.93
 -10   1   0    8.33    0.51
 -10  -1   0    7.49    0.50
 -10   1   0    6.89    0.50
  10  -1   0    7.47    0.47
  10   1   0    6.35    0.44
  10  -1   0    6.75    0.46
  10   1   0    7.22    0.45
  10   1   0    6.98    0.44
 -10  -1   0    6.55    0.45
  10  -1   0    7.21    0.46
 -10   1   0    7.41    0.47
 -10  -1   0    7.16    0.46
 -11  -1   0    1.30    0.25
  11   1   0    1.10    0.24
 -11   1   0    1.67    0.29
 -11   1   0    1.32    0.27
 -11   1   0    1.07    0.26
  11  -1   0    1.28    0.25
  11   1   0    1.12    0.22
  11  -1   0    0.94    0.25
 -11  -1   0    0.82    0.26
  11  -1   0    1.04    0.24
 -11  -1   0    0.92    0.24
  11   1   0    0.74    0.21
 -12  -1   0    0.18    0.23
  12  -1   0    0.56    0.23
 -12   1   0    0.53    0.25
 -12   1   0    0.18    0.25
 -12  -1   0    0.52    0.24
 -12   1   0    0.04    0.24
  12   1   0    0.40    0.21
  12   1   0   -0.14    0.20
 -12  -1   0   -0.20    0.21
  12   1   0    0.42    0.22
  12  -1   0    0.21    0.22
  13   1   0    1.49    0.30
  13  -1   0    1.36    0.30
 -13  -1   0    1.10    0.29
 -13   1   0    1.11    0.30
  13   1   0    1.59    0.29
 -13  -1   0    0.78    0.30
 -13   1   0    1.01    0.31
  13  -1   0    1.16    0.31
  14  -1   0   -0.45    0.24
 -14  -1   0    0.12    0.24
 -14   1   0   -0.16    0.27
 -14   1   0   -0.12    0.30
 -14  -1   0    0.09    0.31
 -14   1   0    0.47    0.29
  14   1   0    0.49    0.35
  14  -1   0    0.27    0.28
 -15   1   0    0.28    0.31
 -15  -1   0   -0.05    0.29
 -15   1   0    0.10    0.31
 -15  -1   0    0.77    0.33
  15  -1   0    0.33    0.30
 -16  -1   0    0.19    0.36
 -16  -1   0   -0.32    0.32
 -16   1   0    0.74    0.38
 -16   1   0   -0.14    0.32
   0   2   0  200.72    8.72
   0   2   0  243.15    8.73
  -1   2   0   96.55    4.21
  -1   2   0  107.53    4.21
   1   2   0   98.24    4.19
  -1   2   0  116.72    4.21
   1   2   0  109.24    4.21
   1   2   0  108.39    4.21
   1  -2   0  112.01    4.21
  -1   2   0  110.45    4.21
  -1  -2   0   94.69    4.19
   1  -2   0  109.28    4.21
  -1   2   0  110.51    4.21
  -2   2   0  382.12   15.02
  -2   2   0  389.44   15.07
  -2  -2   0  369.09   15.03
  -2   2   0  379.82   14.96
   2   2   0  389.74   14.96
   2  -2   0  379.07   14.96
   2   2   0  354.00   15.01
   2   2   0  349.14   14.96
   2  -2   0  390.25   14.96
  -2   2   0  394.43   14.96
   2  -2   0  385.76   15.00
   2   2   0  411.53   15.01
   3  -2   0   -0.06    0.06
   3  -2   0    0.34    0.07
  -3   2   0    0.01    0.07
   3   2   0    0.01    0.07
   3   2   0    0.00    0.04
  -3   2   0    0.04    0.06
  -3  -2   0   -0.06    0.05
   3   2   0    0.00    0.06
   3   2   0   -0.02    0.04
  -3   2   0    0.09    0.07
   3  -2   0   -0.02    0.06
  -3   2   0    0.01    0.05
   3   2   0    0.20    0.05
   4   2   0  360.13   14.46
  -4  -2   0  399.03   14.46
  -4   2   0  368.56   14.47
  -4   2   0  349.06   14.47
  -4   2   0  384.94   14.44
   4   2   0  364.04   14.46
   4   2   0  334.07   14.44
   4  -2   0  385.07   14.47
  -4  -2   0  360.25   14.45
   4   2   0  368.81   14.44
   4   2   0  375.38   14.44
  -4   2   0  360.75   14.48
   4  -2   0  371.56   14.46
   5  -2   0    0.22    0.10
   5  -2   0    0.09    0.09
   5   2   0    0.31    0.08
  -5  -2   0    0.30    0.09
  -5   2   0    0.18    0.10
   5   2   0    0.18    0.08
  -5  -2   0    0.38    0.08
  -5   2   0    0.32    0.08
  -5   2   0    0.31    0.11
   5   2   0    0.19    0.09
  -5   2   0    0.23    0.10
  -6  -2   0    2.06    0.17
  -6   2   0    2.08    0.15
   6  -2   0    2.07    0.20
  -6   2   0    1.82    0.19
  -6   2   0    1.62    0.19
   6   2   0    1.97    0.17
  -6   2   0    1.77    0.20
   6  -2   0    1.84    0.19
   6   2   0    2.36    0.20
  -6  -2   0    1.70    0.18
   6   2   0    1.77    0.16
  -7  -2   0    4.22    0.30
   7  -2   0    4.09    0.30
  -7   2   0    4.70    0.25
  -7  -2   0    4.43    0.27
  -7   2   0    4.22    0.31
  -7   2   0    3.63    0.32
   7  -2   0    4.62    0.30
   7   2   0    4.35    0.29
   7   2   0    4.76    0.28
   7   2   0    4.49    0.27
  -7   2   0    4.26    0.31
  -8  -2   0   81.57    3.33
  -8   2   0   82.97    3.37
   8   2   0   87.79    3.32
  -8   2   0   76.60    3.32
   8  -2   0   78.01    3.32
   8   2   0   79.01    3.29
  -8  -2   0   84.08    3.30
  -8   2   0   86.46    3.26
   8  -2   0   78.92    3.32
  -8   2   0   79.58    3.33
   8   2   0   81.88    3.29
   9   2   0    5.25    0.34
  -9  -2   0    5.19    0.34
  -9  -2   0    4.88    0.37
  -9   2   0    4.94    0.38
  -9  -2   0    4.80    0.38
   9   2   0    4.53    0.36
   9   2   0    4.75    0.34
   9  -2   0    5.60    0.37
  -9   2   0    4.77    0.39
   9  -2   0    5.23    0.38
  -9   2   0    4.95    0.40
 -10  -2   0    0.30    0.18
  10   2   0   -0.23    0.15
 -10  -2   0    0.17    0.16
 -10  -2   0    0.04    0.16
  10  -2   0   -0.19    0.16
  10   2   0    0.16    0.16
 -10   2   0   -0.10    0.17
 -10   2   0   -0.11    0.17
  10   2   0    0.08    0.16
  10  -2   0    0.17    0.18
 -10   2   0    0.01    0.21
 -11   2   0    0.03    0.20
  11   2   0    0.13    0.19
  11   2   0    0.07    0.17
 -11   2   0    0.03    0.20
 -11  -2   0    0.24    0.19
 -11   2   0   -0.03    0.22
  11   2   0    0.09    0.18
  11  -2   0    0.17    0.20
  11  -2   0   -0.09    0.18
 -11  -2   0   -0.14    0.18
 -11  -2   0    0.15    0.18
  12   2   0    0.60    0.21
  12   2   0    0.33    0.20
 -12  -2   0    0.71    0.26
 -12   2   0    0.13    0.22
 -12   2   0    0.13    0.25
 -12  -2   0    0.57    0.25
 -12   2   0    0.51    0.24
 -12  -2   0    0.09    0.22
  12   2   0    0.76    0.23
  12  -2   0    0.33    0.25
  12  -2   0    0.50    0.23
 -13   2   0   -0.30    0.25
 -13  -2   0    0.25    0.23
 -13   2   0   -0.13    0.23
  13  -2   0    0.13    0.26
 -13  -2   0    0.45    0.28
  13  -2   0    0.16    0.23
  13   2   0    0.61    0.28
  14  -2   0   -0.25    0.23
 -14   2   0   -0.16    0.27
 -14   2   0   -0.28    0.28
  14  -2   0   -0.30    0.25
 -14  -2   0   -0.24    0.25
 -14  -2   0   -0.50    0.23
 -15  -2   0    1.77    0.38
 -15   2   0    1.50    0.40
 -15   2   0    1.18    0.37
  15  -2   0    1.68    0.37
  15  -2   0    1.36    0.36
 -15  -2   0    1.52    0.40
 -15   2   0    1.54    0.38
 -16   2   0   -0.41    0.32
 -16  -2   0   -0.08    0.39
 -16  -2   0   -0.43    0.29
 -16   2   0    0.04    0.32
   0   3   0   -0.03    0.04
   0  -3   0   -0.01    0.04
   0   3   0    0.01    0.05
   0   3   0    0.09    0.04
  -1   3   0   79.51    3.36
   1   3   0   82.74    3.36
  -1   3   0   84.33    3.35
   1  -3   0   93.59    3.36
   1   3   0   87.02    3.36
  -1   3   0   83.26    3.36
   1  -3   0   85.44    3.36
   1   3   0   86.34    3.36
  -1   3   0   83.74    3.36
   1   3   0   80.84    3.34
  -1   3   0   86.13    3.36
  -2  -3   0    6.38    0.30
   2   3   0    6.76    0.29
   2   3   0    7.03    0.31
   2   3   0    6.86    0.31
   2  -3   0    6.72    0.32
  -2   3   0    6.87    0.32
   2  -3   0    6.87    0.32
  -2  -3   0    6.67    0.30
  -2   3   0    6.69    0.33
  -2   3   0    6.70    0.32
   2   3   0    7.37    0.32
   2   3   0    6.89    0.32
  -2   3   0    7.05    0.31
  -3   3   0   66.19    2.50
  -3  -3   0   59.16    2.49
   3   3   0   59.18    2.48
  -3  -3   0   66.08    2.50
  -3   3   0   63.57    2.51
   3  -3   0   62.09    2.51
  -3   3   0   61.57    2.52
   3  -3   0   62.44    2.51
   3   3   0   59.76    2.50
  -3   3   0   63.24    2.53
   3   3   0   61.44    2.51
   3   3   0   65.61    2.51
   3   3   0   65.01    2.49
   3  -3   0   62.54    2.53
  -4  -3   0   17.00    0.74
  -4   3   0   19.07    0.76
   4  -3   0   18.75    0.79
  -4  -3   0   17.11    0.76
   4   3   0   16.91    0.78
   4   3   0   19.88    0.76
  -4   3   0   18.46    0.80
   4   3   0   17.49    0.75
   4  -3   0   17.86    0.79
   4   3   0   18.73    0.76
  -4   3   0   17.69    0.81
   4   3   0   18.87    0.78
  -4   3   0   18.56    0.79
   5   3   0  111.19    4.15
  -5  -3   0  104.53    4.16
   5   3   0  100.82    4.17
   5   3   0  105.94    4.14
   5  -3   0  104.51    4.18
   5   3   0   99.86    4.17
  -5   3   0  103.34    4.21
  -5  -3   0  112.51    4.14
   5  -3   0  101.49    4.18
  -5   3   0  100.47    4.19
  -5   3   0  108.85    4.15
  -5   3   0  100.82    4.18
   6   3   0    6.47    0.36
  -6   3   0    6.20    0.37
   6  -3   0    6.38    0.37
  -6   3   0    6.96    0.33
  -6  -3   0    6.57    0.36
  -6   3   0    6.26    0.38
  -6  -3   0    6.48    0.33
   6   3   0    6.45    0.33
   6  -3   0    6.59    0.38
  -6   3   0    6.92    0.41
   6   3   0    7.12    0.33
   7   3   0   16.39    0.72
  -7   3   0   15.49    0.77
   7  -3   0   16.60    0.77
  -7   3   0   15.70    0.78
   7   3   0   14.97    0.74
  -7   3   0   17.40    0.81
  -7  -3   0   17.47    0.72
   7   3   0   16.43    0.72
  -7   3   0   17.03    0.71
   7  -3   0   16.18    0.77
  -7  -3   0   15.93    0.75
  -8  -3   0    2.29    0.24
  -8   3   0    2.38    0.28
  -8   3   0    2.14    0.26
   8  -3   0    2.38    0.26
  -8   3   0    2.49    0.20
   8   3   0    2.64    0.22
   8   3   0    2.17    0.24
   8  -3   0    2.61    0.28
   8   3   0    3.10    0.24
  -8  -3   0    2.96    0.23
  -8   3   0    2.80    0.31
  -9  -3   0   14.84    0.75
   9   3   0   16.16    0.72
   9  -3   0   14.21    0.76
  -9  -3   0   14.64    0.73
   9  -3   0   16.03    0.78
  -9   3   0   13.68    0.76
   9   3   0   14.53    0.74
   9   3   0   15.71    0.71
  -9   3   0   15.21    0.78
  -9  -3   0   16.37    0.72
  -9   3   0   15.32    0.81
 -10  -3   0    4.16    0.37
  10  -3   0    4.08    0.38
 -10  -3   0    3.63    0.36
 -10   3   0    3.68    0.38
  10   3   0    3.33    0.32
  10  -3   0    4.27    0.39
 -10   3   0    4.27    0.42
 -10  -3   0    3.80    0.35
  10   3   0    4.17    0.31
  10   3   0    3.97    0.31
 -10   3   0    3.52    0.37
  11   3   0    0.43    0.20
  11  -3   0    0.33    0.21
 -11  -3   0    0.42    0.21
  11   3   0    0.58    0.19
 -11   3   0    0.17    0.22
  11  -3   0    0.36    0.23
 -11   3   0    0.39    0.25
 -11  -3   0    0.41    0.20
 -11   3   0    0.49    0.25
 -11  -3   0    0.10    0.21
  12  -3   0    0.67    0.25
 -12   3   0    0.85    0.29
 -12  -3   0    0.96    0.26
  12   3   0    0.75    0.22
 -12  -3   0    0.51    0.24
 -12   3   0    0.59    0.30
 -12  -3   0    0.95    0.28
  12  -3   0    0.90    0.30
 -12   3   0    0.56    0.29
 -13  -3   0    2.63    0.41
 -13   3   0    2.93    0.43
  13  -3   0    3.23    0.42
 -13   3   0    3.64    0.45
 -13  -3   0    3.54    0.41
  13  -3   0    3.41    0.41
  14  -3   0   -0.05    0.26
 -14   3   0    0.35    0.30
 -14   3   0    0.26    0.30
 -14  -3   0    0.07    0.23
 -14  -3   0    0.22    0.31
  14  -3   0    0.06    0.29
 -15   3   0   -0.39    0.28
  15  -3   0   -0.14    0.27
 -15   3   0   -0.17    0.30
 -15   3   0    0.26    0.28
 -15  -3   0   -0.12    0.29
 -15  -3   0   -0.16    0.31
  15  -3   0    0.18    0.31
  16  -3   0    1.57    0.38
 -16   3   0    0.73    0.39
 -16   3   0    1.25    0.42
 -16  -3   0    0.58    0.33
   0  -4   0  155.81    5.62
   0   4   0  145.67    5.64
   0   4   0  144.36    5.62
   0   4   0  144.78    5.62
   0   4   0  122.85    5.63
   1   4   0   37.89    1.52
  -1   4   0   36.92    1.51
   1   4   0   40.11    1.53
   1  -4   0   37.94    1.51
  -1   4   0   38.36    1.53
   1   4   0   34.98    1.50
  -1  -4   0   39.34    1.50
  -1   4   0   34.04    1.52
  -1   4   0   37.95    1.53
  -1   4   0   38.03    1.52
   1   4   0   37.48    1.50
   2   4   0   95.04    3.37
   2   4   0   71.96    3.39
   2  -4   0   84.22    3.39
   2   4   0   86.20    3.37
  -2   4   0   87.21    3.40
  -2   4   0   91.33    3.39
   2   4   0   84.73    3.39
   2  -4   0   86.76    3.39
  -2   4   0   84.57    3.39
   2   4   0   84.81    3.40
  -2  -4   0   77.06    3.37
  -2  -4   0   85.96    3.37
  -2   4   0   88.55    3.41
  -3   4   0    5.80    0.34
  -3  -4   0    5.97    0.29
   3   4   0    6.64    0.28
   3   4   0    5.95    0.28
  -3   4   0    6.37    0.31
   3  -4   0    5.80    0.32
  -3   4   0    6.59    0.31
   3   4   0    5.56    0.31
  -3   4   0    5.98    0.32
   3   4   0    6.23    0.31
   3   4   0    6.56    0.32
   3  -4   0    5.87    0.31
  -3  -4   0    7.13    0.30
  -4   4   0   16.38    0.70
   4  -4   0   15.80    0.72
   4   4   0   15.14    0.71
   4   4   0   16.37    0.71
  -4   4   0   16.61    0.72
  -4   4   0   15.94    0.74
  -4   4   0   15.91    0.73
   4   4   0   16.30    0.67
   4  -4   0   15.48    0.71
  -4  -4   0   16.47    0.69
   4   4   0   16.56    0.67
  -4  -4   0   15.71    0.68
  -5  -4   0   11.85    0.56
  -5   4   0   12.59    0.60
   5  -4   0   11.59    0.58
  -5   4   0   13.30    0.57
  -5   4   0   12.38    0.61
   5  -4   0   12.08    0.59
   5   4   0   12.68    0.55
  -5  -4   0   13.66    0.53
  -5  -4   0   12.47    0.58
  -5   4   0   12.78    0.63
   5   4   0   13.13    0.59
   5   4   0   12.85    0.54
   5   4   0   12.27    0.58
  -6   4   0    5.26    0.37
  -6   4   0    4.38    0.31
   6   4   0    4.79    0.31
   6   4   0    5.22    0.26
   6   4   0    4.76    0.26
   6  -4   0    4.56    0.31
  -6  -4   0    4.32    0.28
   6  -4   0    4.87    0.32
   6   4   0    5.04    0.32
  -6  -4   0    4.70    0.29
  -6   4   0    4.59    0.27
  -6   4   0    4.96    0.33
  -6  -4   0    4.58    0.24
  -7  -4   0    7.04    0.39
   7   4   0    6.77    0.36
  -7   4   0    6.29    0.43
   7  -4   0    6.91    0.41
  -7  -4   0    7.59    0.41
   7   4   0    6.45    0.39
  -7   4   0    7.63    0.37
   7  -4   0    7.52    0.42
  -7  -4   0    7.04    0.35
   7   4   0    7.15    0.36
  -7   4   0    7.66    0.47
  -7   4   0    6.87    0.42
  -8   4   0   25.88    1.21
  -8   4   0   24.36    1.17
   8  -4   0   25.98    1.17
  -8   4   0   25.25    1.18
  -8   4   0   25.86    1.10
  -8  -4   0   26.93    1.16
   8   4   0   27.21    1.11
   8   4   0   26.81    1.11
   8  -4   0   24.09    1.16
   8   4   0   25.41    1.15
  -8  -4   0   27.12    1.10
  -8  -4   0   26.09    1.14
   9  -4   0   24.97    1.12
   9   4   0   23.34    1.04
   9   4   0   23.18    1.03
  -9  -4   0   24.56    1.10
  -9  -4   0   23.32    1.08
  -9   4   0   23.00    1.12
  -9   4   0   24.89    1.17
   9   4   0   23.69    1.08
  -9   4   0   24.98    1.13
   9  -4   0   23.28    1.11
  10  -4   0    0.58    0.23
 -10  -4   0    0.28    0.17
 -10   4   0    0.09    0.20
 -10   4   0    0.75    0.25
  10   4   0    0.56    0.19
 -10  -4   0    0.40    0.20
  10  -4   0    0.54    0.21
 -10  -4   0    0.26    0.18
  10   4   0    0.91    0.17
 -10   4   0    0.62    0.24
  11  -4   0    4.09    0.43
 -11  -4   0    4.81    0.40
  11  -4   0    3.97    0.41
 -11  -4   0    4.08    0.41
 -11   4   0    4.22    0.43
 -11   4   0    4.77    0.49
 -11  -4   0    3.66    0.36
  11   4   0    4.49    0.38
 -11   4   0    3.46    0.42
  12   4   0   -0.06    0.19
 -12  -4   0   -0.32    0.24
 -12  -4   0   -0.18    0.19
 -12   4   0   -0.26    0.23
 -12   4   0   -0.14    0.26
  12  -4   0    0.13    0.23
 -12  -4   0    0.34    0.21
 -12   4   0   -0.07    0.24
  12  -4   0    0.32    0.27
 -13  -4   0    0.74    0.30
  13  -4   0    0.77    0.32
 -13  -4   0    0.37    0.24
 -13   4   0    0.85    0.31
 -13  -4   0    0.57    0.39
 -13   4   0    0.54    0.29
  13  -4   0    0.14    0.28
 -14  -4   0   -0.20    0.28
  14  -4   0   -0.01    0.27
 -14   4   0    0.01    0.31
 -14   4   0    0.32    0.31
  14  -4   0    0.20    0.31
 -15   4   0   -0.10    0.31
 -15   4   0    0.24    0.34
 -15  -4   0   -0.13    0.26
  15  -4   0    0.77    0.32
 -16   4   0   -0.25    0.31
  16  -4   0   -0.06    0.27
 -16   4   0   -0.33    0.34
 -16  -4   0    0.53    0.35
 -16   4   0   -0.20    0.33
   0  -5   0   -0.03    0.05
   0   5   0    0.06    0.07
   0   5   0    0.15    0.06
   0   5   0   -0.02    0.07
   0   5   0    0.14    0.05
   0   5   0    0.00    0.06
   1  -5   0   92.61    3.59
  -1  -5   0   96.97    3.57
   1   5   0   89.55    3.60
   1   5   0   89.72    3.61
  -1   5   0   87.77    3.60
   1   5   0   85.79    3.60
  -1   5   0   94.26    3.59
  -1  -5   0   89.98    3.56
   1   5   0   86.53    3.58
  -1   5   0   82.25    3.60
   1   5   0   94.47    3.58
  -1   5   0   89.19    3.61
  -1   5   0   95.58    3.59
  -2   5   0   20.40    0.88
   2   5   0   20.54    0.86
  -2  -5   0   21.60    0.82
   2   5   0   21.32    0.87
  -2   5   0   19.45    0.86
   2   5   0   19.50    0.83
  -2   5   0   21.19    0.87
  -2   5   0   21.10    0.87
  -2  -5   0   19.92    0.83
  -2   5   0   21.97    0.86
   2  -5   0   19.55    0.86
   2  -5   0   20.33    0.86
   2   5   0   16.76    0.85
   3  -5   0   11.68    0.54
  -3   5   0   11.38    0.55
   3  -5   0   11.20    0.53
   3   5   0   10.62    0.52
  -3   5   0   11.84    0.53
   3   5   0   11.69    0.54
   3   5   0   12.35    0.49
   3   5   0   12.10    0.53
  -3  -5   0   10.85    0.49
  -3  -5   0   11.65    0.50
   3   5   0   11.72    0.49
  -3   5   0   10.97    0.54
  -3  -5   0   11.09    0.48
  -3   5   0   11.65    0.53
  -4  -5   0    1.09    0.09
  -4   5   0    0.84    0.15
  -4  -5   0    0.71    0.09
   4   5   0    0.92    0.14
   4   5   0    1.00    0.09
   4   5   0    0.97    0.10
   4   5   0    1.43    0.16
  -4   5   0    1.20    0.15
   4  -5   0    0.92    0.14
  -4   5   0    0.95    0.13
  -4   5   0    0.74    0.14
  -4  -5   0    0.85    0.11
   4   5   0    1.14    0.14
   4  -5   0    0.99    0.15
   5  -5   0   20.87    0.96
  -5   5   0   21.40    0.99
  -5   5   0   22.51    0.96
   5   5   0   22.08    0.95
  -5  -5   0   21.54    0.93
  -5  -5   0   21.72    0.91
  -5   5   0   21.71    0.97
   5  -5   0   20.91    0.96
  -5   5   0   21.52    0.93
   5   5   0   22.80    0.90
   5   5   0   21.89    0.95
   6   5   0    7.47    0.42
   6   5   0    8.03    0.43
  -6   5   0    8.14    0.48
  -6   5   0    7.45    0.45
   6  -5   0    7.70    0.44
  -6   5   0    8.17    0.40
  -6  -5   0    7.65    0.39
  -6   5   0    8.63    0.45
   6   5   0    7.82    0.37
  -6  -5   0    7.87    0.41
   6  -5   0    7.32    0.44
  -7  -5   0    0.02    0.10
  -7  -5   0   -0.03    0.13
  -7   5   0    0.17    0.18
   7  -5   0   -0.15    0.11
  -7   5   0   -0.21    0.13
   7   5   0    0.17    0.14
   7   5   0   -0.02    0.09
   7  -5   0   -0.29    0.13
  -7   5   0    0.08    0.11
  -7   5   0   -0.11    0.15
   8  -5   0    1.59    0.25
  -8   5   0    1.13    0.25
  -8  -5   0    1.52    0.22
   8   5   0    1.84    0.18
  -8   5   0    1.45    0.26
  -8  -5   0    1.37    0.19
  -8   5   0    1.53    0.18
  -8   5   0    1.01    0.22
   8   5   0    1.64    0.23
   8  -5   0    1.56    0.24
   9  -5   0    1.58    0.26
  -9  -5   0    1.78    0.26
   9   5   0    1.94    0.20
   9   5   0    1.77    0.25
  -9   5   0    2.13    0.32
  -9   5   0    1.61    0.27
   9  -5   0    1.76    0.28
  -9  -5   0    1.84    0.22
  -9   5   0    1.15    0.27
 -10   5   0    1.47    0.30
  10   5   0    1.71    0.24
 -10  -5   0    1.18    0.24
  10  -5   0    1.35    0.28
 -10  -5   0    1.24    0.23
 -10   5   0    1.48    0.29
 -10  -5   0    1.12    0.21
  10  -5   0    1.04    0.25
 -10   5   0    1.51    0.28
 -11   5   0    0.71    0.27
  11   5   0    0.00    0.17
  11  -5   0    0.28    0.23
 -11  -5   0    0.03    0.18
 -11  -5   0    0.12    0.22
 -11  -5   0    0.41    0.21
  11  -5   0    0.36    0.23
 -11   5   0    0.31    0.24
 -11   5   0    0.35    0.26
 -12   5   0    1.05    0.30
 -12   5   0    0.67    0.30
 -12  -5   0    0.95    0.30
  12   5   0    0.58    0.24
  12  -5   0    1.17    0.31
 -12  -5   0    1.10    0.25
 -12  -5   0    0.95    0.25
  12  -5   0    0.87    0.29
  13  -5   0    0.31    0.32
  13  -5   0   -0.40    0.24
 -13   5   0   -0.13    0.30
 -13   5   0    0.11    0.28
 -13  -5   0    0.38    0.29
  14  -5   0   -0.47    0.29
 -14   5   0   -0.29    0.29
 -14   5   0    0.14    0.33
  14  -5   0    0.46    0.32
 -14  -5   0   -0.14    0.28
 -15  -5   0    0.54    0.31
  15  -5   0    0.00    0.32
 -15   5   0    0.88    0.38
 -15   5   0   -0.11    0.35
  16  -5   0    0.15    0.33
 -16   5   0    0.19    0.36
 -16   5   0   -0.45    0.33
 -16   5   0    0.07    0.36
 -16  -5   0   -0.30    0.29
   0  -6   0   31.76    1.27
   0   6   0   32.22    1.30
   0   6   0   32.63    1.27
   0   6   0   32.64    1.31
   0   6   0   31.13    1.28
   0   6   0   28.16    1.29
   0   6   0   29.14    1.26
  -1   6   0   34.21    1.46
   1   6   0   36.66    1.42
  -1   6   0   33.59    1.45
  -1   6   0   34.84    1.44
  -1  -6   0   37.13    1.41
   1   6   0   32.25    1.45
   1  -6   0   34.33    1.43
   1   6   0   35.47    1.45
  -1   6   0   35.44    1.43
   1   6   0   34.71    1.41
  -1  -6   0   35.78    1.41
  -1   6   0   35.75    1.46
   2  -6   0    5.03    0.27
  -2   6   0    4.52    0.28
   2   6   0    4.93    0.24
   2   6   0    4.70    0.28
  -2  -6   0    5.01    0.23
   2   6   0    4.81    0.28
  -2  -6   0    4.68    0.23
  -2   6   0    4.74    0.29
  -2   6   0    5.04    0.28
  -2   6   0    5.46    0.27
  -2   6   0    4.62    0.28
   2   6   0    4.41    0.28
  -3  -6   0    5.00    0.24
   3  -6   0    3.98    0.27
   3   6   0    4.69    0.22
   3  -6   0    4.67    0.28
  -3   6   0    4.08    0.29
   3   6   0    4.30    0.27
   3   6   0    4.35    0.28
  -3   6   0    4.77    0.27
  -3   6   0    4.17    0.27
   3   6   0    4.57    0.23
  -3  -6   0    4.68    0.21
  -3   6   0    4.34    0.28
   3   6   0    4.49    0.28
  -4   6   0    8.29    0.42
   4   6   0    8.43    0.43
  -4   6   0    8.58    0.43
  -4  -6   0    7.27    0.38
   4   6   0    7.39    0.43
   4   6   0    8.92    0.38
  -4  -6   0    8.43    0.35
   4  -6   0    7.96    0.43
  -4  -6   0    9.12    0.40
  -4   6   0    8.80    0.45
   4   6   0    7.53    0.42
  -4   6   0    8.18    0.46
   4   6   0    8.68    0.37
   4  -6   0    7.78    0.43
   5   6   0   10.63    0.53
   5  -6   0   10.35    0.54
  -5   6   0   10.16    0.50
   5  -6   0   10.52    0.54
  -5   6   0   10.43    0.58
  -5  -6   0   11.08    0.45
  -5   6   0    9.61    0.54
  -5   6   0   10.35    0.53
   5   6   0   10.01    0.53
  -5  -6   0   10.43    0.48
   5   6   0   10.92    0.47
  -5  -6   0   11.41    0.50
  -6   6   0    1.73    0.22
  -6   6   0    1.58    0.24
  -6   6   0    1.69    0.18
  -6  -6   0    1.68    0.18
   6  -6   0    1.34    0.22
  -6   6   0    1.64    0.25
  -6  -6   0    1.83    0.16
   6   6   0    1.59    0.22
   6   6   0    2.05    0.16
   6  -6   0    1.29    0.21
   6   6   0    2.23    0.24
  -7   6   0    2.60    0.31
   7  -6   0    2.43    0.27
  -7   6   0    2.18    0.28
  -7   6   0    2.27    0.27
  -7   6   0    2.50    0.23
   7   6   0    1.84    0.23
   7   6   0    2.90    0.27
  -7  -6   0    2.11    0.23
   7  -6   0    2.13    0.27
  -7  -6   0    2.10    0.19
   7   6   0    2.30    0.18
  -8   6   0   15.03    0.79
  -8   6   0   15.62    0.82
  -8  -6   0   15.18    0.70
   8  -6   0   14.09    0.76
  -8   6   0   15.39    0.70
   8  -6   0   14.10    0.76
  -8  -6   0   15.37    0.74
  -8   6   0   14.79    0.77
   8   6   0   15.61    0.76
  -9  -6   0    2.36    0.24
   9  -6   0    2.15    0.32
  -9   6   0    2.44    0.35
   9  -6   0    2.60    0.32
  -9   6   0    2.75    0.31
  -9   6   0    2.60    0.34
  -9  -6   0    2.48    0.28
   9   6   0    2.75    0.30
  10  -6   0    0.96    0.27
 -10  -6   0    1.36    0.24
 -10   6   0    1.08    0.27
  10  -6   0    1.25    0.27
 -10  -6   0    1.67    0.28
  10   6   0    1.46    0.23
 -10   6   0    0.81    0.27
 -10   6   0    1.52    0.33
 -10  -6   0    1.64    0.23
 -11   6   0    0.21    0.26
  11  -6   0    0.38    0.27
  11   6   0    0.14    0.21
 -11  -6   0    0.14    0.18
 -11   6   0    0.13    0.25
 -11  -6   0    0.30    0.22
 -11   6   0    0.41    0.26
 -11  -6   0   -0.05    0.20
  11  -6   0    0.19    0.26
 -12  -6   0    0.39    0.25
 -12   6   0    0.03    0.26
  12  -6   0    0.25    0.27
  12   6   0   -0.01    0.19
 -12   6   0    0.08    0.27
  12  -6   0    0.18    0.29
  13  -6   0    0.46    0.31
 -13  -6   0    0.28    0.29
 -13   6   0    0.42    0.34
  13  -6   0   -0.28    0.30
 -13   6   0    0.08    0.30
 -14   6   0    0.28    0.33
  14  -6   0    0.34    0.34
 -14   6   0   -0.09    0.31
 -14  -6   0   -0.20    0.28
 -15  -6   0    1.03    0.35
 -15   6   0    0.99    0.39
 -15   6   0    1.26    0.41
  15  -6   0    0.39    0.36
   0   7   0    0.01    0.07
   0   7   0    0.03    0.07
   0   7   0    0.07    0.08
   0   7   0   -0.01    0.10
   0   7   0    0.22    0.12
   0   7   0   -0.07    0.10
   0  -7   0    0.10    0.07
  -1   7   0   54.45    2.09
   1   7   0   52.66    2.12
  -1   7   0   51.19    2.09
   1   7   0   55.38    2.06
   1  -7   0   53.03    2.09
   1   7   0   53.00    2.07
  -1   7   0   51.64    2.11
  -1  -7   0   53.64    2.07
   1   7   0   44.40    2.10
   1   7   0   49.11    2.12
  -1   7   0   50.79    2.12
   1   7   0   48.89    2.08
  -1  -7   0   50.81    2.05
  -1   7   0   52.01    2.12
  -2   7   0   82.40    3.47
  -2   7   0   88.23    3.45
  -2   7   0   82.04    3.46
  -2  -7   0   88.06    3.40
   2  -7   0   86.25    3.45
   2   7   0   86.67    3.46
  -2  -7   0   89.26    3.40
  -2   7   0   86.72    3.44
   2   7   0   87.09    3.47
   2   7   0   82.39    3.45
  -2   7   0   85.11    3.46
   3   7   0    7.04    0.40
   3  -7   0    7.10    0.39
   3   7   0    7.36    0.39
  -3   7   0    7.33    0.41
   3   7   0    7.64    0.34
  -3   7   0    7.01    0.43
  -3  -7   0    7.52    0.34
  -3   7   0    6.61    0.39
   3   7   0    7.01    0.40
  -3   7   0    7.62    0.39
  -3  -7   0    6.94    0.32
   4   7   0    3.26    0.26
   4  -7   0    2.66    0.25
   4   7   0    2.85    0.18
   4  -7   0    2.79    0.26
  -4  -7   0    2.62    0.20
  -4   7   0    3.05    0.29
  -4   7   0    2.38    0.23
  -4  -7   0    2.92    0.15
   4   7   0    2.69    0.25
  -4   7   0    2.95    0.27
  -4   7   0    2.61    0.24
   4   7   0    2.89    0.26
  -5   7   0    0.22    0.18
  -5   7   0    0.71    0.17
   5  -7   0    0.62    0.17
  -5   7   0    0.76    0.19
   5  -7   0    0.66    0.17
   5   7   0    0.82    0.10
  -5  -7   0    0.75    0.10
   5   7   0    0.68    0.17
  -5   7   0    0.63    0.14
  -5  -7   0    0.68    0.13
   5   7   0    0.49    0.16
  -6  -7   0   20.60    0.86
   6  -7   0   18.59    0.90
  -6   7   0   19.86    0.87
  -6   7   0   20.17    0.96
  -6  -7   0   18.72    0.83
   6  -7   0   17.99    0.90
   6   7   0   19.01    0.90
  -6   7   0   19.39    0.93
   6   7   0   19.22    0.89
   6   7   0   20.25    0.82
  -6   7   0   18.68    0.90
  -7   7   0    6.34    0.38
  -7   7   0    5.85    0.46
   7   7   0    6.75    0.41
  -7   7   0    7.03    0.43
  -7  -7   0    6.19    0.34
   7  -7   0    5.85    0.42
  -7   7   0    6.14    0.47
   7   7   0    6.46    0.43
  -7  -7   0    6.03    0.38
   7  -7   0    6.00    0.42
  -8  -7   0    0.25    0.16
  -8  -7   0    0.05    0.11
  -8   7   0    0.38    0.16
  -8   7   0   -0.04    0.16
   8   7   0    0.18    0.15
   8  -7   0   -0.09    0.18
  -8   7   0    0.54    0.22
  -8   7   0   -0.05    0.19
   8  -7   0   -0.01    0.18
  -9   7   0    0.13    0.22
  -9   7   0   -0.17    0.22
  -9   7   0    0.41    0.22
  -9  -7   0    0.37    0.19
   9  -7   0   -0.07    0.19
   9   7   0   -0.11    0.18
  -9  -7   0    0.23    0.13
   9  -7   0    0.42    0.22
 -10   7   0    3.33    0.39
 -10   7   0    2.76    0.39
 -10   7   0    4.36    0.48
  10   7   0    3.77    0.37
 -10  -7   0    3.48    0.29
  10  -7   0    3.81    0.41
 -10  -7   0    3.73    0.36
  10  -7   0    3.45    0.40
 -11  -7   0    4.13    0.41
 -11   7   0    4.01    0.49
  11  -7   0    2.81    0.42
  11   7   0    3.37    0.37
  11  -7   0    3.26    0.42
 -11   7   0    3.33    0.46
 -11   7   0    3.65    0.43
  12   7   0    0.51    0.23
 -12   7   0    0.41    0.28
 -12   7   0   -0.06    0.30
  12  -7   0    0.37    0.29
 -12  -7   0    0.12    0.25
  12  -7   0    0.23    0.28
 -13   7   0   -0.14    0.28
 -13   7   0   -0.25    0.32
 -13  -7   0   -0.18    0.25
  13  -7   0   -0.04    0.27
 -14   7   0    0.77    0.37
 -14   7   0    0.79    0.40
  14  -7   0    0.11    0.31
 -15   7   0    0.27    0.37
 -15   7   0   -0.19    0.38
  15  -7   0    0.53    0.35
   0   8   0   19.85    0.85
   0  -8   0   19.84    0.83
   0   8   0   18.65    0.87
   0   8   0   19.28    0.83
   0   8   0   19.35    0.88
   0   8   0   18.76    0.87
   0   8   0   19.43    0.82
  -1   8   0   45.27    2.01
   1  -8   0   48.65    1.99
   1   8   0   46.74    2.01
  -1   8   0   47.56    2.02
   1   8   0   50.59    1.98
  -1   8   0   47.01    2.01
   1   8   0   48.59    2.02
   1   8   0   49.78    1.97
   1   8   0   51.69    2.03
  -1  -8   0   48.75    1.96
  -1   8   0   47.34    1.99
   1   8   0   51.17    1.96
  -1   8   0   48.97    1.98
   2   8   0    0.64    0.10
  -2   8   0    0.84    0.15
   2   8   0    0.76    0.17
   2  -8   0    0.46    0.13
  -2  -8   0    0.78    0.09
  -2  -8   0    0.87    0.10
  -2   8   0    1.14    0.14
   2   8   0    0.96    0.16
   2   8   0    0.74    0.16
  -2   8   0    0.64    0.14
  -2   8   0    0.69    0.16
  -2   8   0    0.60    0.15
   3   8   0   -0.01    0.13
   3   8   0    0.05    0.06
  -3   8   0   -0.20    0.13
  -3  -8   0    0.08    0.06
   3   8   0    0.02    0.13
   3  -8   0   -0.13    0.12
  -3   8   0   -0.01    0.14
  -3   8   0   -0.15    0.11
  -3   8   0    0.05    0.13
   3   8   0    0.11    0.14
   3   8   0   -0.01    0.08
  -3  -8   0    0.00    0.07
   4   8   0    6.85    0.32
  -4   8   0    7.76    0.42
   4   8   0    7.33    0.35
  -4   8   0    6.98    0.41
  -4   8   0    7.12    0.44
   4   8   0    7.99    0.44
   4   8   0    7.50    0.44
  -4   8   0    6.99    0.46
   4  -8   0    7.02    0.42
   4   8   0    8.01    0.44
  -4  -8   0    7.49    0.36
  -5   8   0    6.41    0.42
  -5   8   0    6.65    0.39
   5   8   0    6.51    0.41
   5  -8   0    6.02    0.41
  -5   8   0    6.51    0.40
  -5  -8   0    7.04    0.35
  -5   8   0    7.06    0.46
   5  -8   0    5.71    0.40
   5   8   0    6.44    0.42
   5   8   0    6.34    0.39
   6   8   0    5.72    0.40
  -6   8   0    5.69    0.42
  -6   8   0    5.83    0.45
   6  -8   0    5.94    0.40
  -6   8   0    5.89    0.38
  -6  -8   0    5.95    0.34
  -6   8   0    6.20    0.40
   6  -8   0    5.76    0.40
   6   8   0    6.12    0.41
  -7   8   0   -0.04    0.19
  -7   8   0   -0.24    0.19
   7  -8   0   -0.04    0.17
  -7   8   0    0.03    0.12
   7   8   0    0.19    0.17
  -7  -8   0    0.02    0.14
   7   8   0    0.18    0.18
  -7  -8   0    0.12    0.09
   7  -8   0   -0.06    0.17
  -7   8   0    0.07    0.16
   8  -8   0   -0.13    0.19
  -8  -8   0   -0.06    0.15
  -8   8   0   -0.04    0.20
   8   8   0   -0.01    0.18
  -8   8   0   -0.22    0.15
  -8  -8   0    0.01    0.10
   8   8   0   -0.24    0.19
   8  -8   0   -0.19    0.18
  -8   8   0   -0.41    0.19
  -8   8   0    0.07    0.19
   9  -8   0    0.18    0.20
   9  -8   0    0.30    0.24
   9   8   0    0.20    0.18
  -9   8   0    0.21    0.23
  -9   8   0   -0.05    0.20
  -9  -8   0    0.30    0.19
  -9   8   0    0.20    0.25
  10   8   0   -0.12    0.18
 -10   8   0    0.05    0.25
 -10  -8   0    0.07    0.20
 -10   8   0    0.61    0.26
 -10   8   0    0.17    0.26
  10  -8   0   -0.35    0.24
  10  -8   0    0.08    0.26
  11   8   0    0.11    0.20
 -11   8   0    0.20    0.25
  11  -8   0   -0.22    0.24
 -11   8   0   -0.33    0.28
  11  -8   0   -0.37    0.24
  12  -8   0    0.30    0.33
 -12   8   0    0.27    0.31
  12   8   0    0.81    0.28
 -12   8   0    0.85    0.32
  13  -8   0    1.38    0.38
 -13   8   0    1.33    0.39
 -13   8   0    1.27    0.39
  14  -8   0    0.15    0.32
 -14   8   0    0.69    0.36
 -14   8   0    0.42    0.39
  15  -8   0   -0.11    0.30
 -15   8   0   -0.10    0.34
 -15   8   0   -0.13    0.35
   0   9   0   -0.01    0.10
   0   9   0    0.13    0.11
   0   9   0    0.10    0.14
   0   9   0    0.12    0.14
   0   9   0    0.02    0.09
   0  -9   0    0.02    0.09
   0   9   0   -0.28    0.13
  -1   9   0    0.66    0.15
  -1   9   0    0.35    0.16
   1   9   0    0.46    0.10
   1  -9   0    0.49    0.13
   1   9   0    0.39    0.16
  -1   9   0    0.45    0.16
   1   9   0    0.29    0.13
  -1  -9   0    0.43    0.11
  -1   9   0    0.41    0.12
   1   9   0    0.52    0.17
  -1   9   0    0.30    0.12
   1   9   0    0.61    0.10
   1   9   0    0.61    0.12
  -2   9   0   78.67    3.07
  -2  -9   0   76.93    3.02
  -2   9   0   75.61    3.09
   2   9   0   76.38    3.09
  -2   9   0   75.12    3.06
  -2   9   0   73.01    3.09
   2   9   0   72.88    3.03
   2   9   0   75.90    3.10
   2  -9   0   78.17    3.07
  -2   9   0   76.92    3.10
   2   9   0   76.59    3.10
  -2  -9   0   72.05    3.02
   3   9   0   42.49    1.73
  -3   9   0   43.13    1.80
   3   9   0   42.55    1.74
   3   9   0   44.18    1.81
   3   9   0   42.71    1.82
   3   9   0   41.37    1.79
  -3   9   0   42.83    1.78
  -3   9   0   43.70    1.82
   3  -9   0   42.08    1.79
  -3   9   0   40.33    1.79
   4  -9   0    0.07    0.15
  -4   9   0   -0.19    0.16
   4   9   0   -0.30    0.15
   4   9   0    0.02    0.16
   4   9   0    0.07    0.16
  -4   9   0    0.00    0.14
  -4   9   0   -0.16    0.16
  -4   9   0    0.17    0.14
   5  -9   0    6.87    0.43
   5   9   0    6.48    0.42
   5   9   0    5.78    0.42
   5   9   0    6.51    0.44
  -5   9   0    6.84    0.44
  -5   9   0    6.84    0.47
  -5   9   0    6.88    0.42
  -5   9   0    7.04    0.42
  -6   9   0   22.79    1.04
  -6   9   0   20.72    0.95
  -6   9   0   20.56    0.99
   6  -9   0   18.71    0.96
   6   9   0   20.29    0.98
  -6   9   0   20.27    0.97
   6   9   0   19.64    0.95
   7   9   0   13.41    0.76
  -7   9   0   14.97    0.77
  -7   9   0   15.08    0.75
  -7   9   0   16.53    0.85
  -7   9   0   14.99    0.80
   7  -9   0   14.77    0.78
   7   9   0   14.58    0.76
  -8   9   0    2.55    0.37
   8   9   0    2.45    0.32
  -8   9   0    2.02    0.27
  -8   9   0    2.09    0.31
   8   9   0    2.12    0.30
   8  -9   0    2.35    0.33
  -8   9   0    2.33    0.34
  -9   9   0    1.32    0.32
   9  -9   0    1.59    0.31
  -9   9   0    1.31    0.34
  -9   9   0    1.42    0.29
   9   9   0    1.34    0.26
  10  -9   0    0.00    0.25
 -10   9   0    0.18    0.26
  10   9   0    0.33    0.23
 -10   9   0    0.09    0.30
 -10   9   0   -0.06    0.24
 -11   9   0    0.14    0.28
  11   9   0    0.45    0.24
 -11   9   0   -0.10    0.27
  11  -9   0    0.06    0.28
 -12   9   0    0.45    0.31
  12   9   0   -0.01    0.22
 -12   9   0    0.29    0.32
  12  -9   0    0.36    0.31
 -13   9   0    0.30    0.31
 -13   9   0    0.54    0.36
  13  -9   0    0.17    0.35
  14  -9   0   -0.07    0.31
 -14   9   0    0.14    0.38
 -14   9   0    0.17    0.34
   0  10   0    0.87    0.15
   0 -10   0    1.25    0.16
   0  10   0    0.68    0.20
   0  10   0    1.03    0.15
   0  10   0    1.06    0.21
   0  10   0    0.95    0.20
   0  10   0    0.92    0.16
  -1  10   0    4.68    0.36
  -1  10   0    5.08    0.35
  -1  10   0    4.32    0.36
   1  10   0    3.94    0.30
   1  10   0    4.80    0.37
  -1  10   0    5.01    0.30
   1 -10   0    4.38    0.31
   1  10   0    4.90    0.28
   1  10   0    5.03    0.38
  -1  10   0    4.64    0.36
  -1  10   0    4.65    0.31
   1  10   0    4.41    0.27
  -1 -10   0    5.06    0.29
   1  10   0    5.43    0.38
  -2  10   0    0.25    0.18
   2  10   0    0.21    0.18
  -2 -10   0    0.01    0.09
   2  10   0    0.01    0.13
  -2  10   0   -0.02    0.12
   2 -10   0    0.06    0.13
  -2  10   0    0.26    0.15
  -2  10   0    0.06    0.12
   2  10   0    0.14    0.17
  -2  10   0    0.13    0.17
   3  10   0   16.24    0.80
  -3  10   0   15.90    0.80
  -3  10   0   15.25    0.78
   3  10   0   17.73    0.75
   3  10   0   16.90    0.82
   3  10   0   16.22    0.82
   3 -10   0   16.00    0.78
  -3  10   0   17.18    0.78
  -3  10   0   16.74    0.83
  -4  10   0    7.64    0.47
  -4  10   0    7.60    0.45
   4  10   0    7.80    0.46
  -4  10   0    7.77    0.52
   4 -10   0    7.47    0.46
  -4  10   0    7.60    0.47
   4  10   0    8.03    0.49
   4  10   0    7.69    0.50
   5  10   0    3.28    0.34
  -5  10   0    4.68    0.41
   5  10   0    3.62    0.35
   5  10   0    3.83    0.36
  -5  10   0    3.52    0.35
   5 -10   0    3.28    0.34
  -5  10   0    3.85    0.34
  -5  10   0    3.97    0.35
  -6  10   0    1.72    0.29
   6  10   0    1.59    0.27
  -6  10   0    1.27    0.24
  -6  10   0    1.44    0.29
   6 -10   0    1.66    0.27
   6  10   0    1.33    0.26
  -6  10   0    1.31    0.25
  -7  10   0    4.20    0.45
  -7  10   0    2.89    0.34
  -7  10   0    3.53    0.40
   7  10   0    3.34    0.35
   7  10   0    2.70    0.34
  -7  10   0    3.36    0.34
   7 -10   0    2.70    0.34
  -8  10   0    3.22    0.43
   8 -10   0    3.26    0.39
  -8  10   0    4.12    0.44
  -8  10   0    2.70    0.36
   8  10   0    3.96    0.39
  -8  10   0    3.49    0.36
   8  10   0    4.46    0.40
  -9  10   0   -0.06    0.27
  -9  10   0   -0.17    0.21
   9  10   0   -0.02    0.22
  -9  10   0   -0.05    0.26
   9 -10   0    0.15    0.25
 -10  10   0    0.32    0.27
  10 -10   0    0.42    0.28
 -10  10   0    0.91    0.36
 -10  10   0    0.32    0.31
  10  10   0    0.87    0.26
 -11  10   0   -0.02    0.28
  11 -10   0   -0.11    0.27
 -11  10   0   -0.34    0.25
  11  10   0   -0.21    0.19
 -12  10   0    0.00    0.29
  12 -10   0    0.23    0.31
 -12  10   0    0.55    0.36
  12  10   0    0.52    0.26
 -13  10   0    0.27    0.36
  13 -10   0   -0.38    0.33
 -13  10   0   -0.36    0.27
 -14  10   0    0.03    0.33
 -14  10   0   -0.30    0.31
  14 -10   0   -0.10    0.33
   0  11   0    0.03    0.18
   0  11   0    0.01    0.14
   0  11   0    0.36    0.19
   0  11   0   -0.11    0.10
   0  11   0   -0.07    0.12
   0 -11   0   -0.04    0.12
   1  11   0    0.98    0.15
   1  11   0    0.82    0.21
  -1 -11   0    0.80    0.14
   1 -11   0    0.66    0.16
  -1  11   0    0.53    0.20
  -1  11   0    0.96    0.17
   1  11   0    0.74    0.22
   1  11   0    0.46    0.21
  -1  11   0    0.65    0.22
  -1  11   0    0.85    0.17
  -1  11   0    0.86    0.22
  -1  11   0    0.97    0.19
   2  11   0    0.07    0.18
   2 -11   0    0.06    0.14
  -2  11   0   -0.13    0.12
  -2  11   0   -0.03    0.18
   2  11   0   -0.05    0.18
   2  11   0    0.18    0.19
  -2  11   0    0.02    0.18
  -2  11   0   -0.13    0.15
  -2  11   0   -0.16    0.17
  -2  11   0    0.06    0.14
  -3  11   0    1.06    0.23
   3  11   0    1.13    0.23
   3  11   0    0.92    0.23
   3 -11   0    0.82    0.19
   3  11   0    0.93    0.23
  -3  11   0    0.77    0.17
  -3  11   0    1.23    0.22
  -3  11   0    0.57    0.21
   4  11   0    0.57    0.22
  -4  11   0    0.74    0.19
  -4  11   0    0.53    0.20
  -4  11   0    0.86    0.23
   4  11   0    0.73    0.23
   4  11   0    0.60    0.23
  -4  11   0    0.72    0.21
   4 -11   0    0.67    0.20
   5  11   0    0.24    0.22
  -5  11   0    0.86    0.27
   5 -11   0    0.36    0.20
   5  11   0    0.15    0.21
   5  11   0    0.65    0.22
  -5  11   0    0.83    0.22
  -5  11   0    0.27    0.18
  -5  11   0    0.22    0.20
  -6  11   0   -0.28    0.21
   6 -11   0   -0.02    0.20
  -6  11   0   -0.10    0.21
  -6  11   0   -0.20    0.20
   6  11   0    0.31    0.22
  -6  11   0   -0.19    0.16
   6  11   0    0.20    0.20
  -7  11   0   -0.25    0.22
   7 -11   0    0.17    0.22
  -7  11   0   -0.32    0.17
  -7  11   0    0.09    0.23
   7  11   0    0.00    0.23
   7  11   0    0.15    0.21
  -7  11   0    0.27    0.21
  -8  11   0   -0.17    0.26
  -8  11   0    0.02    0.22
   8 -11   0   -0.47    0.21
  -8  11   0   -0.09    0.22
  -8  11   0   -0.37    0.26
   8  11   0    0.48    0.26
   9  11   0    0.46    0.26
  -9  11   0    0.45    0.30
   9 -11   0    0.28    0.28
  -9  11   0   -0.18    0.22
  -9  11   0    0.08    0.29
 -10  11   0   -0.34    0.23
 -10  11   0    0.11    0.31
  10 -11   0   -0.06    0.27
  10  11   0   -0.46    0.22
  11 -11   0    0.98    0.35
 -11  11   0    0.52    0.31
  11  11   0    0.56    0.27
 -11  11   0    0.53    0.34
  12  11   0    0.55    0.35
 -12  11   0    0.38    0.35
 -12  11   0    0.02    0.30
  12 -11   0    0.78    0.35
  13 -11   0    0.50    0.36
 -13  11   0    0.08    0.36
 -13  11   0    0.40    0.38
 -14  11   0   -0.53    0.35
  14 -11   0    0.25    0.38
 -14  11   0    0.53    0.37
   0  12   0    7.93    0.55
   0  12   0    8.92    0.55
   0 -12   0    8.29    0.46
   0  12   0    9.25    0.46
   0  12   0    8.65    0.54
  -1  12   0    8.50    0.44
  -1  12   0    7.12    0.43
   1 -12   0    8.15    0.45
   1  12   0    7.58    0.50
   1  12   0    7.56    0.52
  -1  12   0    8.01    0.53
   1  12   0    6.90    0.48
  -1  12   0    7.24    0.53
  -1  12   0    8.00    0.51
  -2  12   0    0.38    0.15
  -2  12   0    0.15    0.20
  -2  12   0    0.23    0.17
   2  12   0    0.30    0.21
  -2  12   0    0.52    0.23
   2  12   0    0.69    0.23
   2 -12   0    0.64    0.18
  -2  12   0    0.17    0.21
   2  12   0    0.46    0.23
   3  12   0    2.76    0.33
  -3  12   0    3.42    0.36
   3  12   0    3.41    0.37
  -3  12   0    3.27    0.30
   3  12   0    3.11    0.36
  -3  12   0    3.40    0.33
   3 -12   0    3.07    0.32
  -4  12   0    0.12    0.17
   4  12   0   -0.25    0.19
   4  12   0    0.06    0.21
  -4  12   0   -0.40    0.18
   4  12   0   -0.08    0.22
  -4  12   0    0.07    0.16
   4 -12   0   -0.02    0.17
  -4  12   0    0.16    0.21
   5 -12   0    0.24    0.20
   5  12   0    0.60    0.27
  -5  12   0    0.47    0.24
   5  12   0    0.13    0.24
  -5  12   0    0.13    0.20
   5  12   0    0.12    0.22
  -5  12   0    0.20    0.22
  -5  12   0    0.40    0.22
   6 -12   0    0.13    0.23
  -6  12   0    0.61    0.22
  -6  12   0    0.39    0.26
   6  12   0    0.80    0.26
   6  12   0    0.40    0.24
  -6  12   0    0.68    0.29
  -6  12   0    0.58    0.26
   7  12   0    4.02    0.44
   7  12   0    4.78    0.46
  -7  12   0    2.94    0.38
  -7  12   0    4.15    0.40
  -7  12   0    3.97    0.47
  -7  12   0    2.79    0.41
   7 -12   0    3.23    0.40
   8 -12   0   -0.10    0.24
   8  12   0    0.03    0.25
  -8  12   0    0.34    0.28
  -8  12   0    0.17    0.24
  -8  12   0    0.13    0.23
  -8  12   0    0.13    0.27
  -9  12   0    1.92    0.39
   9  12   0    1.94    0.36
   9 -12   0    2.06    0.37
  -9  12   0    1.34    0.33
  -9  12   0    2.29    0.43
  10  12   0   -0.40    0.23
 -10  12   0   -0.17    0.25
  10 -12   0   -0.11    0.26
 -10  12   0    0.36    0.33
 -11  12   0    1.47    0.38
 -11  12   0    1.39    0.41
  11  12   0    1.01    0.29
  11 -12   0    0.59    0.34
  12 -12   0    0.60    0.35
 -12  12   0    0.37    0.36
 -12  12   0    0.16    0.31
 -13  12   0   -0.56    0.30
  13 -12   0    0.01    0.33
 -13  12   0   -0.32    0.30
   0  13   0   -0.27    0.21
   0  13   0   -0.42    0.19
   0  13   0   -0.31    0.21
  -1  13   0    4.88    0.45
   1  13   0    4.96    0.44
   1  13   0    4.41    0.44
  -1  13   0    4.36    0.42
  -1  13   0    4.43    0.32
  -1  13   0    4.64    0.45
   1  13   0    4.78    0.43
   1 -13   0    4.79    0.35
   2  13   0    1.10    0.28
  -2  13   0    0.96    0.27
  -2  13   0    1.14    0.21
  -2  13   0    1.49    0.24
   2  13   0    1.03    0.28
   2 -13   0    1.18    0.21
   2  13   0    1.00    0.27
  -2  13   0    0.83    0.27
  -2  13   0    1.31    0.29
   3  13   0    8.97    0.59
   3  13   0    7.70    0.57
  -3  13   0    8.98    0.58
  -3  13   0    8.89    0.54
  -3  13   0    8.12    0.49
   3 -13   0    9.21    0.54
  -3  13   0    8.24    0.59
   3  13   0    9.24    0.61
   4 -13   0    0.03    0.18
  -4  13   0    0.18    0.23
  -4  13   0    0.17    0.21
   4  13   0   -0.13    0.23
  -4  13   0    0.37    0.20
   4  13   0    0.26    0.26
   4  13   0    0.02    0.23
   5 -13   0    2.18    0.32
  -5  13   0    2.68    0.36
   5  13   0    2.91    0.37
  -5  13   0    1.84    0.30
   5  13   0    2.47    0.37
  -5  13   0    2.31    0.35
   5  13   0    1.81    0.34
  -6  13   0    2.57    0.40
   6  13   0    3.30    0.40
  -6  13   0    2.69    0.37
  -6  13   0    2.70    0.37
   6 -13   0    2.57    0.36
   6  13   0    2.73    0.39
  -7  13   0   -0.13    0.26
  -7  13   0    0.30    0.24
   7  13   0   -0.28    0.24
   7 -13   0    0.01    0.24
  -7  13   0   -0.50    0.26
  -8  13   0   -0.25    0.24
   8 -13   0    0.17    0.27
  -8  13   0    0.08    0.27
  -8  13   0   -0.26    0.22
   8  13   0    0.17    0.26
   9  13   0   -0.05    0.26
   9 -13   0    0.20    0.28
  -9  13   0    0.16    0.35
  -9  13   0    0.38    0.27
 -10  13   0    0.27    0.28
  10 -13   0    0.19    0.29
 -10  13   0    0.23    0.31
  10  13   0   -0.02    0.26
  11  13   0    0.64    0.31
  11 -13   0    0.64    0.34
 -11  13   0    0.51    0.31
 -11  13   0    0.65    0.39
 -12  13   0    1.18    0.41
 -12  13   0    0.36    0.35
  12 -13   0   -0.23    0.30
   0  14   0    1.79    0.33
   0  14   0    1.03    0.28
   0  14   0    1.28    0.31
   1  14   0    0.00    0.19
  -1  14   0    0.68    0.27
  -1  14   0    0.11    0.25
   1  14   0    0.39    0.25
  -1  14   0    0.18    0.24
   1  14   0    0.37    0.24
  -2  14   0    1.76    0.34
   2  14   0    1.72    0.32
   2  14   0    1.40    0.33
  -2  14   0    2.01    0.34
   2  14   0    1.21    0.31
   2 -14   0    2.13    0.27
   3 -14   0   -0.05    0.19
   3  14   0    0.01    0.25
  -3  14   0    0.04    0.17
   3  14   0    0.24    0.27
  -3  14   0   -0.13    0.19
  -3  14   0    0.04    0.26
   3  14   0    0.04    0.24
  -3  14   0   -0.38    0.22
  -4  14   0    1.48    0.35
   4  14   0    1.30    0.31
   4 -14   0    1.60    0.28
  -4  14   0    1.07    0.24
  -4  14   0    1.24    0.31
   4  14   0    1.10    0.32
   4  14   0    1.51    0.33
  -4  14   0    1.79    0.31
  -5  14   0    0.88    0.32
   5  14   0    1.30    0.31
   5  14   0    0.06    0.26
  -5  14   0    0.55    0.24
   5  14   0    0.36    0.27
   5 -14   0    0.05    0.26
  -5  14   0    0.82    0.29
  -6  14   0    0.73    0.32
   6 -14   0    1.18    0.32
  -6  14   0    1.17    0.33
   6  14   0    1.16    0.31
  -6  14   0    1.05    0.28
  -7  14   0    0.41    0.28
   7  14   0    1.25    0.31
  -7  14   0    0.73    0.29
   7 -14   0    0.95    0.30
  -7  14   0    0.30    0.29
  -8  14   0    0.39    0.33
   8  14   0   -0.20    0.26
  -8  14   0   -0.20    0.26
  -8  14   0    0.39    0.26
   8 -14   0    0.30    0.31
   9  14   0    0.33    0.27
   9 -14   0   -0.72    0.23
  -9  14   0    0.07    0.25
  -9  14   0    0.10    0.32
 -10  14   0    0.38    0.32
  10  14   0    0.38    0.30
  10 -14   0    0.13    0.30
 -10  14   0    0.39    0.29
  11  14   0    1.03    0.33
 -11  14   0    0.41    0.35
  11 -14   0    0.28    0.36
 -11  14   0    0.37    0.35
  12 -14   0    1.07    0.38
 -12  14   0    0.57    0.39
 -12  14   0    0.47    0.33
   0  15   0   -0.05    0.24
   0  15   0   -0.18    0.25
   0  15   0   -0.20    0.22
  -1  15   0    2.93    0.42
   1  15   0    3.26    0.44
  -1  15   0    4.02    0.47
   1  15   0    3.82    0.44
   1  15   0    4.05    0.46
  -1  15   0    3.45    0.44
   2  15   0    2.12    0.37
   2  15   0    1.86    0.36
  -2  15   0    1.85    0.36
  -2  15   0    1.88    0.37
   2  15   0    2.01    0.37
   3  15   0    0.38    0.29
  -3  15   0   -0.01    0.27
   3  15   0    0.13    0.27
  -3  15   0    0.80    0.31
   3  15   0    0.35    0.29
   3 -15   0    0.74    0.24
   4  15   0    0.19    0.28
  -4  15   0    0.27    0.28
  -4  15   0    0.04    0.24
   4 -15   0    0.21    0.24
  -4  15   0    0.28    0.30
  -4  15   0    0.07    0.20
   4  15   0   -0.05    0.27
   4  15   0    0.58    0.29
   5  15   0    4.08    0.47
  -5  15   0    3.17    0.48
  -5  15   0    3.19    0.44
   5 -15   0    2.78    0.38
  -5  15   0    3.36    0.40
   5  15   0    3.08    0.43
  -5  15   0    2.68    0.35
   6  15   0    0.08    0.26
  -6  15   0    0.06    0.26
  -6  15   0    0.13    0.29
  -6  15   0    0.14    0.22
   6 -15   0   -0.09    0.23
  -6  15   0    0.16    0.27
   7 -15   0    0.18    0.27
   7  15   0   -0.06    0.27
  -7  15   0    0.29    0.24
  -7  15   0    0.00    0.31
  -7  15   0    0.13    0.30
   8 -15   0    0.48    0.30
  -8  15   0    0.02    0.24
   8  15   0   -0.19    0.25
  -8  15   0   -0.07    0.27
  -9  15   0    0.09    0.32
   9  15   0    0.36    0.30
   9 -15   0    0.09    0.29
  -9  15   0   -0.01    0.26
 -10  15   0   -0.42    0.28
 -10  15   0    0.04    0.28
  10 -15   0   -0.17    0.31
  10  15   0   -0.37    0.27
 -11  15   0   -0.23    0.31
 -11  15   0    0.45    0.34
  11 -15   0    0.36    0.32
  11  15   0   -0.15    0.24
   0  16   0    4.39    0.49
   0  16   0    3.13    0.47
   0  16   0    3.23    0.45
   1  16   0    0.34    0.28
   1  16   0    0.16    0.27
   1  16   0    0.30    0.27
  -1  16   0    0.27    0.29
  -1  16   0    0.03    0.29
   2  16   0    0.84    0.34
   2  16   0    0.64    0.33
   2  16   0    1.21    0.33
  -2  16   0    1.00    0.35
  -2  16   0    1.27    0.35
   3  16   0   -0.52    0.24
  -3  16   0   -0.16    0.28
   3  16   0    0.07    0.29
   3  16   0   -0.22    0.26
  -3  16   0   -0.11    0.30
   4  16   0    0.26    0.30
   4  16   0    0.36    0.31
  -4  16   0    0.09    0.29
   4  16   0    0.10    0.28
   4 -16   0   -0.09    0.21
  -4  16   0    0.20    0.30
   5  16   0    0.52    0.31
  -5  16   0    0.67    0.33
   5 -16   0    0.62    0.26
  -5  16   0    0.82    0.35
  -5  16   0    0.84    0.30
  -6  16   0    0.04    0.34
  -6  16   0    0.13    0.34
  -6  16   0    0.46    0.29
   6 -16   0    0.27    0.29
   6  16   0   -0.22    0.26
  -7  16   0    0.43    0.31
  -7  16   0    0.19    0.29
   7  16   0    0.22    0.32
  -7  16   0    0.39    0.35
   7 -16   0    0.52    0.29
  -7  16   0    0.12    0.23
   8  16   0    0.30    0.33
  -8  16   0    0.61    0.31
  -8  16   0    0.19    0.34
   8 -16   0    0.25    0.32
  -8  16   0    0.92    0.35
   9 -16   0    0.36    0.33
   9  16   0    0.03    0.30
  -9  16   0    0.23    0.33
  -9  16   0    0.38    0.32
  10  16   0    0.14    0.30
 -10  16   0    0.01    0.27
 -10  16   0    0.23    0.36
  10 -16   0   -0.62    0.30
   0  17   0   -0.27    0.28
   0  17   0   -0.18    0.28
   0  17   0    0.13    0.28
   1  17   0    1.16    0.34
  -1  17   0    1.42    0.37
  -1  17   0    1.06    0.35
   1  17   0    1.13    0.35
   1  17   0    1.50    0.37
   2  17   0   -0.15    0.27
  -2  17   0    0.00    0.30
   2  17   0   -0.24    0.31
  -2  17   0    0.06    0.29
   2  17   0   -0.14    0.28
   3  17   0    0.51    0.37
   3  17   0    0.07    0.28
  -3  17   0    0.64    0.33
   3  17   0    0.28    0.30
  -3  17   0   -0.16    0.32
  -4  17   0    0.08    0.31
  -4  17   0    0.35    0.33
   4  17   0   -0.05    0.29
  -5  17   0    0.15    0.32
  -5  17   0    0.05    0.35
   5  17   0    0.31    0.36
   6 -17   0   -0.01    0.28
  -6  17   0    0.33    0.39
   6  17   0    0.58    0.32
  -6  17   0   -0.36    0.28
   7 -17   0    0.41    0.29
  -7  17   0    1.02    0.40
  -7  17   0    0.04    0.28
   7  17   0    0.54    0.35
  -7  17   0    0.25    0.36
  -8  17   0   -0.24    0.27
  -8  17   0   -0.13    0.34
   8 -17   0   -0.19    0.28
   8  17   0    0.11    0.31
  -9  17   0   -0.01    0.39
   9 -17   0    0.06    0.28
   9  17   0    0.02    0.28
  -9  17   0    0.37    0.33
   0  18   0    0.44    0.35
   0  18   0   -0.23    0.29
   1  18   0    0.29    0.32
  -1  18   0    0.39    0.33
  -1  18   0    0.68    0.36
   1  18   0    0.96    0.34
   1  18   0   -0.11    0.32
   2  18   0    0.79    0.37
  -2  18   0    0.72    0.37
  -2  18   0    0.69    0.36
   2  18   0    0.82    0.34
   2  18   0    0.79    0.35
   3  18   0    0.50    0.32
  -3  18   0    0.97    0.40
   3  18   0    0.37    0.40
  -3  18   0    0.15    0.32
   4  18   0   -0.12    0.30
  -4  18   0   -0.29    0.31
  -4  18   0    0.16    0.37
  -5  18   0   -0.18    0.32
  -5  18   0   -0.02    0.33
   5  18   0    0.50    0.34
  -6  18   0   -0.19    0.32
   6  18   0   -0.32    0.28
  -6  18   0   -0.53    0.32
  -7  18   0   -0.04    0.34
  -7  18   0    0.19    0.35
   7  18   0    0.15    0.34
   0  19   0    0.14    0.32
   0  19   0   -0.02    0.34
   1  19   0    0.80    0.36
  -1  19   0    0.65    0.36
   1  19   0    0.38    0.36
  -1  19   0    0.45    0.37
   2  19   0    0.77    0.38
   2  19   0   -0.06    0.34
  -2  19   0    0.30    0.36
  -2  19   0    0.37    0.36
  -3  19   0    0.20    0.36
  -3  19   0   -0.35    0.36
   3  19   0   -0.04    0.35
   4  19   0   -0.66    0.31
  -4  19   0    0.62    0.40
  -4  19   0   -0.12    0.33
  -5  19   0   -0.47    0.33
   5  19   0   -0.38    0.29
  -5  19   0   -0.37    0.30
   0  20   0   -0.07    0.36
   0  20   0    0.08    0.35
  -1  20   0    0.25    0.33
   1  20   0   -0.16    0.36
  -1  20   0   -0.67    0.32
  -2  20   0    0.78    0.39
  -2  20   0    0.31    0.38
   0   0   1    0.00    0.00
   0   0  -1    0.00    0.00
  -2   0  -1   85.45    3.32
  -2   0   1   83.33    3.32
   2   0  -1   82.70    3.33
  -2   0  -1   88.55    3.32
   2   0   1   80.18    3.32
  -2   0  -1   83.97    3.32
   2   0  -1   84.06    3.32
   2   0   1   83.61    3.32
   2   0  -1   86.57    3.32
   2   0   1   88.97    3.33
  -2   0   1   78.00    3.33
  -3   0   1    8.47    0.39
  -3   0  -1    8.41    0.38
  -3   0   1    9.37    0.39
  -3   0  -1    8.23    0.39
   3   0  -1    9.10    0.40
   3   0   1    8.71    0.38
   3   0  -1    9.16    0.39
   3   0   1    8.82    0.38
   3   0   1    8.40    0.39
   3   0  -1    8.70    0.38
   4   0   1    0.99    0.10
  -4   0   1    0.81    0.10
   4   0  -1    1.12    0.11
   4   0  -1    0.86    0.11
  -4   0   1    0.62    0.10
  -4   0  -1    1.11    0.11
  -4   0  -1    0.98    0.11
   4   0   1    0.87    0.10
  -4   0  -1    0.75    0.10
   4   0  -1    0.96    0.11
   4   0   1    0.96    0.10
   5   0  -1   35.19    1.44
  -5   0   1   35.84    1.46
  -5   0  -1   32.02    1.45
  -5   0  -1   34.94    1.45
   5   0  -1   35.34    1.44
   5   0   1   36.68    1.44
  -5   0   1   37.01    1.45
  -5   0  -1   33.04    1.44
   5   0   1   35.49    1.44
  -6   0   1   24.00    1.09
   6   0   1   25.44    1.07
  -6   0  -1   24.56    1.07
  -6   0   1   26.45    1.08
  -6   0  -1   24.05    1.07
  -6   0  -1   25.66    1.09
   6   0  -1   25.43    1.07
   6   0  -1   24.54    1.07
   6   0   1   26.85    1.07
  -7   0   1   29.45    1.22
  -7   0  -1   28.75    1.22
   7   0   1   28.21    1.21
  -7   0  -1   28.41    1.24
   7   0  -1   27.28    1.21
   7   0  -1   28.14    1.21
  -7   0  -1   27.94    1.22
  -7   0   1   29.70    1.25
   7   0   1   28.08    1.21
   8   0  -1   50.14    2.10
  -8   0  -1   50.59    2.11
  -8   0   1   49.82    2.11
   8   0   1   51.61    2.10
  -8   0   1   50.70    2.11
   8   0   1   53.79    2.10
  -8   0  -1   50.20    2.13
  -8   0  -1   49.41    2.11
  -8   0   1   50.66    2.14
   8   0  -1   51.39    2.10
   8   0   1   49.06    2.09
   9   0   1   37.44    1.66
  -9   0  -1   40.35    1.68
  -9   0   1   40.65    1.71
  -9   0  -1   39.24    1.68
  -9   0  -1   40.30    1.71
   9   0  -1   38.18    1.66
   9   0  -1   39.99    1.67
   9   0  -1   38.09    1.66
   9   0   1   37.25    1.66
  -9   0   1   39.36    1.68
   9   0   1   41.15    1.67
  -9   0   1   37.96    1.68
 -10   0   1    4.22    0.40
 -10   0  -1    4.41    0.38
 -10   0  -1    4.25    0.38
  10   0  -1    4.00    0.35
 -10   0  -1    4.70    0.39
 -10   0   1    3.74    0.36
  10   0   1    4.88    0.36
  10   0   1    3.42    0.33
  10   0  -1    4.12    0.36
  10   0   1    4.47    0.34
  10   0  -1    4.39    0.36
 -10   0   1    4.29    0.34
 -11   0  -1    5.58    0.43
 -11   0   1    5.20    0.44
  11   0  -1    5.28    0.43
  11   0  -1    5.12    0.43
  11   0  -1    6.22    0.45
 -11   0  -1    5.95    0.49
  11   0   1    6.41    0.42
  11   0   1    6.33    0.44
 -11   0  -1    6.11    0.43
  11   0   1    5.32    0.41
 -11   0   1    6.10    0.45
 -11   0   1    6.27    0.48
  12   0  -1    0.53    0.23
  12   0   1    0.24    0.22
  12   0  -1    0.46    0.23
 -12   0   1   -0.16    0.22
  12   0  -1    0.51    0.25
  12   0   1    0.48    0.22
 -12   0  -1    0.34    0.24
 -12   0  -1    0.16    0.23
 -12   0   1    0.07    0.24
 -12   0   1    0.35    0.25
 -12   0  -1    0.18    0.22
 -13   0  -1   -0.16    0.22
  13   0   1    0.19    0.24
  13   0  -1    0.22    0.25
  13   0  -1    0.11    0.23
 -13   0   1   -0.05    0.22
 -13   0  -1   -0.14    0.24
  13   0   1    0.09    0.22
 -13   0   1   -0.14    0.23
 -13   0   1    0.12    0.26
  14   0  -1    0.69    0.27
 -14   0  -1   -0.19    0.25
 -14   0  -1    0.22    0.29
 -14   0   1    0.70    0.34
 -14   0   1    0.56    0.28
  14   0   1    0.54    0.26
  14   0  -1    0.54    0.25
 -15   0   1    0.14    0.29
 -15   0   1   -0.23    0.28
  15   0  -1   -0.06    0.27
 -15   0  -1   -0.84    0.27
 -15   0  -1    0.09    0.33
 -16   0   1   -0.09    0.36
 -16   0  -1    0.22    0.36
 -16   0   1   -0.48    0.33
 -16   0  -1    0.52    0.38
   0   1   1   -0.18    0.01
  -1   1   1  270.05   10.21
  -1  -1  -1  253.84   10.20
   1   1  -1  266.76   10.25
  -1  -1   1  235.87   10.24
   1  -1  -1  269.93   10.25
   2   1  -1   78.57    2.99
   2  -1   1   79.43    2.98
  -2  -1  -1   74.19    2.97
   2  -1   1   78.33    2.98
   2   1  -1   79.25    2.98
  -2   1   1   73.89    2.99
  -2   1   1   75.23    2.98
   2   1  -1   74.29    2.98
  -2   1   1   76.85    2.97
  -2   1  -1   74.94    2.98
   2  -1  -1   76.75    2.98
  -2   1  -1   71.79    2.99
   2  -1  -1   74.47    2.99
   2   1   1   73.27    2.97
  -2  -1   1   72.47    2.98
   2  -1  -1   73.64    2.98
   2   1   1   71.98    2.98
  -3   1   1  121.01    4.66
   3   1  -1  124.69    4.65
  -3   1   1  118.07    4.67
   3   1  -1  122.25    4.66
   3  -1   1  121.66    4.66
   3   1  -1  122.59    4.65
   3  -1   1  108.74    4.66
  -3  -1  -1  109.02    4.64
   3  -1   1  123.62    4.66
  -3  -1  -1  111.55    4.65
   3   1  -1  105.31    4.65
   3   1   1  113.96    4.64
  -3   1  -1  114.83    4.66
  -3  -1   1  117.19    4.64
   3  -1  -1  117.60    4.67
   3   1   1  120.18    4.64
   3   1   1  119.52    4.65
  -3   1  -1  122.07    4.66
  -3  -1   1  116.68    4.66
   3   1   1  120.78    4.64
   3  -1  -1  116.32    4.66
  -3   1  -1  118.75    4.66
   3  -1  -1  121.82    4.66
   4   1  -1  119.93    4.54
   4  -1   1  117.25    4.55
   4   1  -1  113.31    4.55
  -4   1   1  115.92    4.57
   4   1  -1  118.61    4.54
  -4  -1  -1  116.18    4.54
  -4  -1  -1  107.44    4.53
   4  -1   1  116.78    4.55
  -4   1   1  112.21    4.55
   4   1  -1  121.90    4.55
  -4  -1   1  114.34    4.53
   4   1   1  116.27    4.53
  -4   1  -1  113.84    4.55
   4   1   1  118.59    4.53
   4  -1  -1  118.28    4.55
  -4   1  -1  101.81    4.54
  -4   1  -1  102.33    4.55
   4   1   1  114.48    4.54
   4  -1  -1  120.35    4.55
  -4  -1   1  114.02    4.55
   4   1   1  108.63    4.54
  -4   1  -1  120.00    4.51
  -5  -1  -1   79.93    3.44
  -5   1   1   83.61    3.47
  -5   1   1   92.41    3.46
   5   1  -1   78.31    3.44
   5   1  -1   88.52    3.44
   5  -1   1   85.97    3.45
  -5  -1  -1   85.65    3.45
   5   1  -1   87.42    3.44
   5  -1   1   87.99    3.45
   5   1   1   88.93    3.44
  -5  -1   1   87.74    3.44
  -5   1  -1   83.43    3.47
  -5  -1   1   85.75    3.46
   5  -1  -1   85.19    3.45
  -5   1  -1   90.11    3.41
   5   1   1   87.10    3.44
   5   1   1   88.37    3.44
  -5   1  -1   87.62    3.46
   5  -1  -1   86.43    3.45
  -5   1  -1   84.75    3.45
  -6  -1  -1   10.19    0.50
  -6   1   1   11.06    0.54
   6   1  -1   10.68    0.50
   6   1  -1   11.69    0.53
  -6   1   1   11.51    0.53
   6  -1   1   10.85    0.51
  -6   1   1   11.69    0.48
   6   1  -1   11.72    0.51
  -6  -1  -1   10.55    0.52
  -6   1   1   10.67    0.52
   6  -1   1   10.83    0.51
  -6   1  -1   10.63    0.46
  -6   1  -1   10.66    0.54
   6  -1  -1   10.75    0.51
   6   1   1   10.12    0.49
   6   1   1   10.98    0.50
  -6   1  -1   10.91    0.52
  -6   1  -1   10.41    0.52
   6   1   1   10.60    0.51
   6  -1  -1   10.71    0.52
  -6  -1   1    9.73    0.52
  -6  -1   1    9.46    0.49
  -7   1   1    8.70    0.48
  -7   1   1    9.65    0.43
  -7  -1  -1    9.01    0.49
   7   1  -1    8.74    0.46
   7  -1   1    9.24    0.48
  -7   1   1    8.53    0.48
   7   1  -1    9.21    0.49
   7   1  -1    9.17    0.47
   7  -1   1    8.99    0.47
  -7   1   1    9.14    0.52
  -7  -1  -1    9.18    0.46
  -7  -1  -1    8.78    0.47
  -7  -1   1    9.65    0.50
   7  -1  -1    9.81    0.49
  -7   1  -1    9.62    0.49
  -7   1  -1    9.09    0.49
  -7  -1   1    9.99    0.47
   7   1   1    9.49    0.46
   7  -1  -1    9.22    0.49
   7   1   1    9.51    0.47
  -7   1  -1    9.07    0.50
   7   1   1    9.12    0.45
  -7   1  -1   10.16    0.42
   8   1  -1   50.56    2.05
  -8   1   1   49.48    2.10
   8  -1   1   48.12    2.06
  -8  -1  -1   46.53    2.06
  -8   1   1   52.12    2.08
   8   1  -1   49.75    2.05
  -8   1   1   48.85    2.07
  -8   1   1   49.89    2.00
   8  -1   1   50.22    2.06
   8   1  -1   50.02    2.06
  -8  -1  -1   50.41    2.06
  -8  -1  -1   49.29    2.08
   8   1   1   50.03    2.04
   8  -1  -1   49.36    2.07
  -8   1  -1   48.06    2.07
  -8  -1   1   49.53    2.05
   8   1   1   49.86    2.04
   8  -1  -1   49.79    2.06
  -8  -1   1   48.74    2.08
  -8   1  -1   50.13    2.10
  -8   1  -1   48.47    2.07
   8   1   1   50.22    2.05
   9  -1   1    6.39    0.40
  -9   1   1    6.06    0.42
   9   1  -1    5.96    0.40
  -9  -1  -1    5.75    0.40
  -9  -1  -1    5.69    0.42
  -9   1   1    6.57    0.41
  -9  -1  -1    5.97    0.40
   9  -1   1    6.41    0.40
   9   1  -1    6.47    0.39
  -9   1   1    6.21    0.45
   9   1  -1    6.63    0.40
  -9  -1   1    5.79    0.44
  -9   1  -1    6.84    0.42
  -9  -1   1    6.30    0.41
  -9   1  -1    6.21    0.45
   9  -1  -1    6.34    0.40
   9   1   1    6.79    0.39
  -9  -1   1    6.32    0.40
  -9   1  -1    5.97    0.42
   9   1   1    6.48    0.40
   9   1   1    6.52    0.38
   9  -1  -1    6.38    0.41
 -10  -1  -1    2.69    0.30
 -10  -1  -1    2.24    0.28
 -10   1   1    2.29    0.32
 -10   1   1    2.53    0.31
  10   1  -1    2.42    0.28
 -10  -1  -1    2.76    0.31
  10  -1   1    2.45    0.29
  10  -1   1    3.08    0.29
  10   1  -1    2.54    0.28
  10   1  -1    2.40    0.28
  10  -1   1    2.23    0.28
 -10   1   1    2.56    0.31
  10  -1  -1    2.05    0.28
 -10  -1   1    2.70    0.30
 -10  -1   1    2.96    0.30
 -10   1  -1    2.30    0.30
 -10  -1   1    2.51    0.31
  10   1   1    2.47    0.26
  10   1   1    3.17    0.29
 -10   1  -1    2.18    0.31
  10   1   1    2.42    0.27
  10  -1  -1    2.52    0.29
 -10   1  -1    2.26    0.29
  11   1  -1    4.06    0.36
  11  -1   1    4.77    0.38
 -11   1   1    4.04    0.43
 -11   1   1    4.99    0.43
 -11  -1  -1    5.01    0.42
  11  -1   1    4.35    0.40
 -11  -1  -1    3.98    0.40
  11   1  -1    3.69    0.37
 -11   1   1    3.75    0.39
  11  -1   1    4.01    0.38
  11   1  -1    4.63    0.39
 -11  -1  -1    3.92    0.39
  11  -1  -1    4.18    0.40
 -11  -1   1    4.15    0.41
  11  -1  -1    5.13    0.41
 -11  -1   1    5.07    0.42
  11   1   1    4.10    0.37
  11   1   1    4.56    0.37
  11  -1  -1    4.32    0.39
 -11   1  -1    4.03    0.41
 -11   1  -1    4.28    0.40
 -11  -1   1    4.24    0.42
  11   1   1    4.24    0.36
 -11   1  -1    4.15    0.42
  12  -1   1    0.86    0.25
  12   1  -1    1.11    0.25
 -12  -1  -1    0.61    0.25
  12   1  -1    0.75    0.23
 -12  -1  -1    0.86    0.24
  12  -1   1    1.09    0.26
 -12   1   1    1.02    0.30
 -12   1   1    0.70    0.29
 -12   1   1    0.75    0.28
  12   1  -1    0.67    0.24
 -12  -1  -1    0.61    0.27
 -12   1  -1    1.13    0.29
 -12  -1   1    0.60    0.27
  12  -1  -1    0.74    0.24
 -12   1  -1    0.86    0.28
 -12  -1   1    0.95    0.27
 -12  -1   1    0.43    0.23
 -12  -1   1    0.74    0.24
 -12   1  -1    0.74    0.25
  12  -1  -1    1.11    0.26
  12   1   1    1.12    0.25
  12   1   1    1.05    0.25
  12  -1  -1    0.50    0.23
  13   1  -1    0.22    0.23
  13  -1   1    0.72    0.25
  13  -1   1    0.29    0.23
  13   1  -1    0.72    0.26
 -13   1   1   -0.13    0.23
 -13  -1  -1    0.39    0.27
 -13  -1  -1    0.19    0.23
 -13   1   1   -0.05    0.24
 -13  -1   1    0.97    0.31
  13  -1  -1    0.29    0.24
 -13   1  -1    0.50    0.27
 -13  -1   1    0.21    0.24
  13   1   1    0.14    0.20
 -13   1  -1    0.38    0.27
  13  -1  -1    0.37    0.25
  14  -1   1    0.55    0.29
  14   1  -1    1.08    0.29
  14  -1   1    0.85    0.28
 -14   1   1    0.64    0.31
 -14  -1  -1    0.42    0.30
 -14   1   1    0.67    0.31
 -14  -1  -1    1.06    0.32
 -14   1   1    0.32    0.29
 -14  -1   1    1.11    0.30
 -14  -1   1    0.58    0.30
  14  -1  -1    0.22    0.28
  14  -1  -1    0.93    0.32
 -14   1  -1    0.56    0.31
 -14   1  -1    0.91    0.32
 -15  -1  -1    0.14    0.30
  15  -1   1    0.31    0.27
 -15   1   1    0.83    0.38
 -15  -1  -1   -0.51    0.26
 -15   1   1   -0.18    0.28
 -15  -1   1    0.07    0.33
 -15  -1   1    0.52    0.34
  15  -1  -1    0.35    0.29
 -15   1  -1   -0.14    0.33
 -15   1  -1   -0.16    0.29
 -16  -1  -1    0.39    0.34
 -16   1   1    0.05    0.34
 -16   1   1   -0.01    0.36
 -16  -1  -1    0.32    0.36
 -16  -1   1   -0.58    0.33
 -16   1  -1    0.45    0.39
 -16   1  -1   -0.72    0.26
 -16  -1   1   -0.05    0.30
   0   2  -1   87.42    3.46
   0   2  -1   96.57    3.46
   0  -2  -1   85.60    3.45
   0   2   1   88.94    3.46
   0   2   1   86.48    3.46
   0   2   1   79.93    3.45
  -1   2   1  319.01   11.97
   1  -2   1  302.50   11.93
   1   2  -1  312.33   11.93
   1  -2   1  306.78   11.97
  -1   2   1  292.15   11.92
  -1   2   1  314.23   11.95
  -1   2   1  303.96   11.92
   1   2  -1  294.06   11.96
   1  -2  -1  310.14   11.97
  -1   2  -1  311.61   11.96
  -1   2  -1  298.94   11.95
   1  -2  -1  295.80   11.98
  -1  -2   1  291.36   11.99
  -1   2  -1  308.49   11.98
   1   2   1  303.26   11.93
   1  -2  -1  298.85   11.93
   1   2   1  295.86   11.91
   1   2   1  308.91   11.92
   1   2   1  306.48   11.93
  -1   2  -1  296.74   11.93
  -2   2   1  363.66   14.33
   2  -2   1  376.07   14.36
   2   2  -1  369.94   14.33
  -2   2   1  348.76   14.38
   2   2  -1  391.07   14.36
  -2  -2  -1  358.61   14.37
  -2   2   1  368.08   14.34
   2   2  -1  371.54   14.41
   2  -2   1  350.08   14.33
  -2   2   1  381.87   14.36
   2   2  -1  376.43   14.36
  -2  -2   1  326.88   14.35
  -2   2  -1  372.04   14.40
   2   2   1  380.45   14.33
  -2   2  -1  384.53   14.34
   2   2   1  311.57   14.32
  -2   2  -1  344.69   14.34
   2  -2  -1  351.57   14.34
   2  -2  -1  382.25   14.34
   2   2   1  385.27   14.36
  -2  -2   1  365.09   14.32
   2  -2  -1  366.97   14.33
   2   2   1  358.59   14.33
  -2   2  -1  376.20   14.36
   3   2  -1  162.98    6.19
   3   2  -1  160.48    6.17
   3   2  -1  148.10    6.18
   3  -2   1  157.91    6.19
   3   2  -1  161.37    6.17
  -3   2   1  158.07    6.20
  -3   2   1  160.40    6.19
   3  -2   1  159.70    6.19
  -3   2   1  144.57    6.20
  -3  -2  -1  155.55    6.17
   3   2  -1  161.55    6.18
  -3  -2  -1  152.73    6.17
  -3   2   1  162.92    6.18
  -3   2  -1  154.30    6.19
   3  -2  -1  154.24    6.19
   3  -2  -1  155.98    6.21
  -3  -2   1  148.87    6.18
  -3   2  -1  161.51    6.20
   3  -2  -1  158.03    6.19
  -3   2  -1  164.07    6.17
   3   2   1  150.62    6.16
   3   2   1  158.61    6.19
   3   2   1  144.53    6.16
  -3   2  -1  144.19    6.20
   3   2   1  178.57    6.19
   4   2  -1  189.53    7.57
   4   2  -1  196.58    7.55
   4   2  -1  192.26    7.55
  -4   2   1  186.07    7.58
  -4   2   1  184.60    7.59
  -4  -2  -1  188.12    7.55
   4  -2   1  194.65    7.57
   4  -2   1  188.86    7.57
  -4   2   1  199.34    7.55
  -4   2   1  186.34    7.57
  -4  -2  -1  184.16    7.55
   4   2  -1  185.79    7.56
   4   2   1  196.27    7.54
  -4   2  -1  193.11    7.58
  -4   2  -1  189.56    7.59
  -4   2  -1  197.97    7.58
  -4   2  -1  205.86    7.54
  -4  -2   1  184.65    7.56
   4  -2  -1  191.68    7.57
   4   2   1  200.20    7.57
   4   2   1  187.12    7.55
  -4  -2   1  192.13    7.55
   4  -2  -1  196.68    7.58
   4   2   1  191.65    7.56
   4   2   1  191.18    7.55
  -5  -2  -1   38.59    1.68
   5   2  -1   41.69    1.67
  -5  -2  -1   43.09    1.67
  -5   2   1   42.74    1.67
  -5   2   1   39.72    1.70
  -5   2   1   40.29    1.71
  -5   2   1   36.75    1.69
   5   2  -1   41.09    1.67
   5   2  -1   41.08    1.69
   5  -2   1   41.37    1.69
   5  -2   1   40.28    1.69
   5   2   1   41.31    1.67
   5  -2  -1   42.12    1.70
  -5   2  -1   40.12    1.70
   5   2   1   40.75    1.68
  -5  -2   1   45.77    1.67
   5  -2  -1   41.77    1.70
  -5  -2   1   39.96    1.69
   5   2   1   41.70    1.66
  -5   2  -1   43.59    1.65
  -5   2  -1   41.13    1.71
  -5   2  -1   40.81    1.70
   6   2  -1   30.90    1.30
   6  -2   1   30.74    1.32
  -6   2   1   30.74    1.35
  -6  -2  -1   30.76    1.30
  -6   2   1   32.49    1.29
  -6   2   1   32.12    1.34
   6   2  -1   30.27    1.32
  -6   2   1   30.25    1.33
  -6  -2  -1   29.96    1.31
   6  -2   1   31.95    1.32
   6   2  -1   30.30    1.30
  -6   2  -1   31.36    1.33
   6  -2  -1   31.46    1.33
   6  -2  -1   30.29    1.32
   6   2   1   32.62    1.29
   6   2   1   32.18    1.29
  -6  -2   1   33.12    1.30
  -6   2  -1   29.76    1.33
  -6  -2   1   31.44    1.32
  -6   2  -1   30.94    1.35
   6   2   1   31.40    1.31
  -6   2  -1   33.76    1.27
  -7   2   1    1.91    0.22
   7   2  -1    1.64    0.18
  -7  -2  -1    1.65    0.19
  -7  -2  -1    1.79    0.18
   7  -2   1    1.92    0.21
   7   2  -1    1.67    0.18
  -7   2   1    1.38    0.21
  -7   2   1    2.01    0.17
  -7   2   1    1.36    0.20
   7   2  -1    2.06    0.21
   7  -2   1    1.53    0.20
   7   2   1    2.00    0.18
  -7   2  -1    1.98    0.15
   7   2   1    1.94    0.18
   7  -2  -1    1.76    0.21
   7   2   1    1.89    0.20
  -7   2  -1    2.01    0.23
   7  -2  -1    1.65    0.20
  -7   2  -1    1.97    0.22
  -7   2  -1    1.41    0.22
  -7  -2   1    2.19    0.19
  -7  -2   1    1.91    0.21
  -8   2   1    3.19    0.30
   8   2  -1    3.13    0.25
  -8   2   1    3.17    0.22
  -8   2   1    2.80    0.31
  -8  -2  -1    3.31    0.29
  -8   2   1    2.81    0.29
   8   2  -1    3.00    0.27
  -8  -2  -1    2.61    0.26
   8  -2   1    3.69    0.31
   8   2  -1    3.29    0.26
   8  -2   1    3.33    0.29
  -8  -2  -1    3.60    0.26
   8   2   1    2.85    0.25
   8  -2  -1    3.22    0.30
   8   2   1    2.75    0.24
  -8   2  -1    2.95    0.31
  -8   2  -1    2.75    0.29
  -8  -2   1    2.71    0.28
   8   2   1    2.54    0.25
  -8  -2   1    3.04    0.25
  -8   2  -1    2.99    0.30
   8  -2  -1    2.98    0.30
   9  -2   1    1.26    0.23
   9   2  -1    1.87    0.22
  -9   2   1    1.66    0.26
   9  -2   1    1.93    0.25
   9   2  -1    1.49    0.22
  -9  -2  -1    1.49    0.23
  -9  -2  -1    1.48    0.22
  -9  -2  -1    2.14    0.23
   9   2  -1    1.66    0.22
  -9   2   1    1.29    0.24
  -9   2   1    1.55    0.24
  -9  -2   1    1.58    0.24
   9   2   1    1.77    0.21
   9  -2  -1    1.68    0.24
  -9  -2   1    1.78    0.22
  -9   2  -1    1.42    0.25
   9   2   1    1.54    0.20
   9   2   1    1.16    0.20
  -9   2  -1    1.82    0.25
  -9   2  -1    1.46    0.24
   9  -2  -1    1.15    0.22
 -10   2   1    0.41    0.22
  10   2  -1    0.00    0.19
  10  -2   1    0.25    0.19
 -10   2   1    0.11    0.19
 -10   2   1   -0.10    0.19
 -10  -2  -1    0.02    0.16
  10   2  -1    0.15    0.16
  10   2  -1    0.07    0.15
 -10  -2  -1    0.10    0.18
 -10  -2  -1    0.08    0.16
  10  -2   1    0.69    0.20
 -10  -2   1    0.00    0.17
  10   2   1    0.05    0.14
  10   2   1    0.31    0.17
 -10   2  -1    0.01    0.18
 -10  -2   1    0.28    0.17
  10  -2  -1    0.25    0.18
 -10   2  -1    0.14    0.19
 -10  -2   1    0.10    0.18
  10  -2  -1    0.36    0.20
 -10   2  -1    0.16    0.20
  10   2   1    0.10    0.17
 -11   2   1    2.64    0.35
 -11   2   1    1.93    0.31
  11  -2   1    2.02    0.31
 -11  -2  -1    1.75    0.29
 -11  -2  -1    2.68    0.32
  11  -2   1    1.95    0.29
 -11   2   1    1.95    0.31
 -11  -2  -1    2.00    0.28
  11   2  -1    1.90    0.28
  11   2  -1    2.26    0.28
  11   2  -1    2.07    0.27
  11  -2  -1    2.52    0.32
 -11  -2   1    2.00    0.29
 -11   2  -1    1.93    0.31
 -11   2  -1    2.08    0.32
 -11  -2   1    2.43    0.28
 -11  -2   1    2.02    0.31
  11   2   1    2.47    0.28
 -11  -2   1    1.98    0.31
 -11   2  -1    1.89    0.33
  11   2   1    2.33    0.27
  11   2   1    2.09    0.26
  11  -2  -1    2.26    0.32
 -12   2   1    4.37    0.45
 -12  -2  -1    3.84    0.41
  12  -2   1    3.33    0.40
 -12   2   1    3.61    0.41
 -12   2   1    2.69    0.40
  12  -2   1    4.39    0.43
 -12  -2  -1    3.33    0.39
  12   2  -1    3.46    0.36
  12   2  -1    3.67    0.36
  12   2  -1    3.95    0.38
 -12  -2  -1    3.24    0.36
  12  -2  -1    3.42    0.37
 -12   2  -1    3.72    0.42
 -12  -2   1    3.15    0.38
 -12   2  -1    3.30    0.43
  12   2   1    3.69    0.35
  12  -2  -1    3.35    0.39
 -12  -2   1    4.09    0.42
 -12  -2   1    3.73    0.42
 -12   2  -1    3.39    0.40
  12  -2  -1    4.17    0.42
 -13   2   1    0.78    0.31
  13  -2   1    0.22    0.26
 -13  -2  -1    0.84    0.26
  13  -2   1    0.86    0.27
 -13  -2  -1    0.57    0.29
 -13   2   1    0.64    0.28
  13   2  -1    0.90    0.25
  13  -2  -1    0.99    0.30
 -13  -2   1    0.64    0.28
  13  -2  -1    0.57    0.30
 -13   2  -1    0.52    0.32
 -13   2  -1    0.43    0.29
 -13  -2   1    0.73    0.26
  14  -2   1    0.04    0.28
 -14   2   1    0.26    0.33
 -14   2   1   -0.02    0.29
  14  -2   1    0.43    0.29
 -14   2   1    0.49    0.31
 -14  -2  -1   -0.15    0.25
 -14  -2  -1    0.23    0.27
  14  -2  -1    0.06    0.26
 -14   2  -1    0.27    0.33
  14  -2  -1    0.65    0.31
 -14  -2   1   -0.29    0.30
 -14   2  -1   -0.28    0.27
 -14  -2   1    0.13    0.26
 -15   2   1    0.80    0.36
  15  -2   1    0.68    0.32
 -15   2   1    1.17    0.37
 -15  -2  -1    0.07    0.33
 -15   2   1    0.11    0.31
  15  -2   1    0.81    0.32
 -15  -2  -1    0.23    0.32
 -15   2  -1    0.20    0.33
 -15   2  -1    0.63    0.34
 -15  -2   1    0.63    0.36
 -15  -2   1    0.79    0.29
 -15   2  -1    0.53    0.32
  15  -2  -1    0.49    0.34
  15  -2  -1    0.68    0.29
 -16  -2  -1    0.32    0.32
 -16   2   1    0.20    0.39
 -16   2   1    0.02    0.33
 -16   2  -1    0.45    0.38
 -16  -2   1    0.51    0.33
 -16   2  -1    0.12    0.36
 -16  -2   1    0.26    0.34
  16  -2  -1    0.31    0.33
   0   3  -1   64.30    2.76
   0   3   1   63.98    2.76
   0   3   1   68.23    2.76
   0   3   1   75.35    2.77
   0   3  -1   73.61    2.75
   0   3  -1   69.45    2.77
   0   3   1   67.46    2.75
   0  -3   1   74.29    2.75
  -1   3   1   74.45    2.89
   1   3  -1   72.78    2.89
  -1   3   1   72.53    2.89
   1   3  -1   72.82    2.88
   1  -3   1   72.01    2.88
  -1   3   1   69.95    2.89
   1   3  -1   76.13    2.88
   1   3  -1   70.41    2.89
  -1   3   1   72.16    2.89
  -1   3   1   73.05    2.88
   1   3   1   72.42    2.89
   1   3   1   77.57    2.89
   1  -3  -1   75.36    2.88
   1  -3  -1   72.51    2.88
   1   3   1   71.48    2.89
  -1   3  -1   72.08    2.88
   1  -3  -1   70.22    2.89
  -1   3  -1   71.76    2.89
   1   3   1   71.52    2.87
  -1   3  -1   70.39    2.88
  -1   3  -1   75.27    2.89
  -2   3   1  111.20    4.40
   2  -3   1  109.63    4.39
  -2  -3  -1   98.46    4.36
   2  -3   1  110.03    4.39
   2   3  -1  119.04    4.37
  -2   3   1  106.11    4.40
  -2   3   1  113.64    4.39
  -2  -3  -1  110.48    4.37
  -2   3   1  115.28    4.39
   2   3  -1  102.50    4.39
   2   3  -1  111.01    4.37
   2   3  -1   99.50    4.38
   2   3  -1  112.57    4.38
  -2  -3   1  116.19    4.38
   2   3   1  117.33    4.39
   2   3   1  114.65    4.38
  -2   3  -1  113.00    4.41
   2   3   1  108.11    4.39
  -2   3  -1  113.75    4.39
   2  -3  -1  112.37    4.39
   2  -3  -1  106.56    4.40
  -2   3  -1  111.97    4.38
   2  -3  -1  114.73    4.39
  -2   3  -1  119.10    4.39
   2   3   1  111.99    4.35
  -2  -3   1  102.44    4.37
   3   3  -1   33.51    1.39
   3   3  -1   35.31    1.40
  -3   3   1   33.18    1.41
  -3   3   1   33.79    1.38
   3  -3   1   33.14    1.40
   3   3  -1   34.80    1.37
  -3   3   1   33.43    1.40
  -3   3   1   35.35    1.40
   3  -3   1   33.05    1.40
   3   3  -1   33.83    1.37
  -3  -3  -1   34.50    1.37
   3   3   1   33.76    1.39
  -3  -3   1   33.94    1.38
   3  -3  -1   37.08    1.42
   3  -3  -1   33.72    1.40
  -3   3  -1   32.93    1.41
  -3  -3   1   32.22    1.38
  -3   3  -1   34.80    1.40
  -3   3  -1   35.46    1.38
   3   3   1   35.86    1.36
   3   3   1   34.59    1.40
   3   3   1   34.35    1.38
   3  -3  -1   33.29    1.40
  -3   3  -1   34.50    1.40
   3   3   1   33.40    1.36
   4  -3   1  142.34    5.79
  -4  -3  -1  147.96    5.76
   4   3  -1  138.34    5.78
  -4   3   1  153.59    5.80
  -4  -3  -1  148.46    5.75
   4   3  -1  145.50    5.76
   4  -3   1  143.34    5.79
  -4   3   1  144.47    5.79
   4   3  -1  146.92    5.75
   4   3  -1  140.66    5.77
  -4   3   1  144.89    5.81
  -4   3   1  154.47    5.77
   4   3  -1  153.60    5.76
  -4  -3   1  143.18    5.77
  -4   3  -1  141.88    5.79
   4   3   1  148.44    5.75
   4   3   1  132.08    5.77
   4   3   1  152.07    5.75
  -4   3  -1  138.28    5.80
   4  -3  -1  140.42    5.78
  -4   3  -1  153.13    5.80
   4   3   1  143.51    5.78
   4  -3  -1  143.98    5.79
   4   3   1  146.60    5.74
  -4   3  -1  155.10    5.76
  -4  -3   1  147.60    5.78
  -4  -3   1  149.11    5.74
  -5   3   1    2.45    0.17
  -5   3   1    2.12    0.21
  -5  -3  -1    1.95    0.15
  -5   3   1    2.41    0.23
   5  -3   1    2.48    0.21
   5  -3   1    2.37    0.21
   5   3  -1    2.40    0.17
  -5  -3  -1    2.35    0.18
   5   3  -1    2.43    0.20
  -5   3   1    2.52    0.19
   5   3  -1    2.17    0.16
  -5   3  -1    2.04    0.20
  -5  -3   1    2.58    0.19
  -5   3  -1    2.67    0.22
   5  -3  -1    2.53    0.22
  -5  -3   1    2.53    0.16
  -5  -3   1    2.31    0.19
   5   3   1    2.57    0.20
   5   3   1    2.49    0.20
  -5   3  -1    2.53    0.16
   5   3   1    2.39    0.16
  -5   3  -1    2.52    0.23
   5  -3  -1    3.07    0.21
   5   3   1    2.99    0.17
   6  -3   1   31.34    1.34
  -6   3   1   30.35    1.34
   6   3  -1   34.73    1.34
   6   3  -1   31.14    1.30
  -6  -3  -1   30.35    1.29
  -6  -3  -1   31.32    1.31
   6   3  -1   31.96    1.31
   6  -3   1   31.33    1.34
  -6   3   1   27.53    1.34
  -6   3   1   32.49    1.30
  -6   3   1   32.32    1.37
   6  -3  -1   31.61    1.34
   6   3   1   32.21    1.29
  -6   3  -1   29.63    1.34
   6  -3  -1   30.86    1.34
  -6  -3   1   31.67    1.33
  -6   3  -1   31.73    1.35
   6   3   1   30.47    1.32
  -6  -3   1   32.54    1.30
   6   3   1   33.15    1.30
  -6   3  -1   33.77    1.29
  -6   3  -1   31.31    1.37
   7   3  -1   21.69    0.90
  -7   3   1   20.32    0.95
   7   3  -1   20.59    0.93
  -7  -3  -1   19.67    0.89
  -7   3   1   22.19    0.89
   7  -3   1   20.06    0.94
  -7  -3  -1   21.15    0.92
  -7   3   1   19.84    0.94
  -7   3   1   20.52    0.97
   7   3  -1   22.52    0.90
   7  -3   1   20.08    0.93
  -7   3  -1   22.30    0.88
   7   3   1   20.81    0.89
  -7  -3   1   20.78    0.89
  -7  -3   1   20.99    0.93
   7   3   1   20.94    0.89
   7  -3  -1   21.06    0.95
   7  -3  -1   19.14    0.93
   7   3   1   20.53    0.91
  -7   3  -1   20.67    0.95
  -7   3  -1   20.99    0.98
  -7   3  -1   20.08    0.94
  -8  -3  -1    1.24    0.17
  -8   3   1    0.85    0.22
   8  -3   1    0.59    0.18
  -8   3   1    1.34    0.23
  -8  -3  -1    1.06    0.18
  -8   3   1    1.15    0.22
   8  -3   1    0.89    0.20
   8   3  -1    1.45    0.21
   8   3  -1    1.32    0.18
  -8   3   1    1.16    0.15
   8   3  -1    0.85    0.16
   8   3   1    1.08    0.18
  -8  -3   1    1.15    0.20
   8   3   1    1.35    0.17
   8   3   1    0.97    0.15
  -8   3  -1    0.75    0.22
  -8  -3   1    1.15    0.19
  -8   3  -1    0.92    0.21
  -8  -3   1    0.80    0.15
   8  -3  -1    1.08    0.21
  -8   3  -1    1.39    0.22
   8  -3  -1    1.19    0.21
   9   3  -1   29.89    1.28
  -9   3   1   30.21    1.34
  -9  -3  -1   29.44    1.27
  -9   3   1   27.55    1.29
   9   3  -1   28.06    1.24
   9  -3   1   26.74    1.28
  -9   3   1   27.67    1.29
   9   3  -1   29.22    1.24
  -9  -3  -1   30.36    1.24
   9  -3   1   29.88    1.29
  -9  -3  -1   26.15    1.25
  -9   3  -1   29.10    1.31
  -9  -3   1   29.29    1.24
   9   3   1   28.89    1.23
   9   3   1   28.80    1.23
  -9  -3   1   28.07    1.28
  -9   3  -1   29.34    1.34
   9   3   1   29.09    1.25
   9  -3  -1   28.80    1.29
  -9  -3   1   28.95    1.29
   9  -3  -1   27.38    1.28
  -9   3  -1   27.23    1.29
 -10   3   1    5.89    0.45
 -10   3   1    6.22    0.50
 -10   3   1    4.86    0.44
  10   3  -1    6.49    0.42
 -10  -3  -1    5.93    0.42
  10   3  -1    6.51    0.40
  10  -3   1    6.35    0.45
  10  -3   1    5.55    0.43
  10   3  -1    6.09    0.39
 -10  -3  -1    6.18    0.44
 -10  -3   1    6.69    0.45
 -10   3  -1    6.81    0.46
 -10  -3   1    5.92    0.45
  10  -3  -1    6.05    0.45
  10   3   1    6.55    0.39
  10  -3  -1    6.35    0.45
 -10   3  -1    5.65    0.45
  10   3   1    6.64    0.39
  10   3   1    6.16    0.41
 -10  -3   1    5.71    0.41
 -10   3  -1    6.50    0.50
 -11  -3  -1    2.22    0.31
  11   3  -1    2.89    0.30
 -11  -3  -1    2.01    0.28
  11  -3   1    2.36    0.32
 -11   3   1    2.12    0.35
  11   3  -1    2.61    0.31
 -11  -3  -1    2.26    0.30
  11  -3   1    1.83    0.31
 -11   3   1    2.56    0.36
  11   3  -1    2.45    0.28
 -11   3   1    1.75    0.31
 -11  -3   1    2.24    0.32
 -11  -3   1    2.01    0.30
  11  -3  -1    2.31    0.33
 -11  -3   1    2.18    0.29
  11   3   1    2.19    0.26
 -11   3  -1    1.79    0.32
 -11   3  -1    1.51    0.30
  11   3   1    1.87    0.27
  11  -3  -1    1.92    0.31
 -11   3  -1    1.67    0.33
 -12   3   1    0.18    0.27
  12   3  -1    0.38    0.22
  12  -3   1   -0.15    0.20
 -12  -3  -1    0.19    0.21
 -12   3   1    0.48    0.25
 -12  -3  -1    0.48    0.26
 -12   3   1    0.24    0.24
  12   3  -1    0.23    0.18
 -12  -3  -1   -0.19    0.20
  12  -3   1    0.04    0.21
 -12  -3   1   -0.05    0.18
  12  -3  -1    0.34    0.25
  12  -3  -1   -0.27    0.21
 -12  -3   1   -0.15    0.20
 -12   3  -1    0.45    0.26
 -12   3  -1    0.07    0.24
 -12   3  -1    0.06    0.24
 -12  -3   1    0.25    0.24
 -13  -3  -1    0.44    0.27
 -13   3   1    1.20    0.33
 -13  -3  -1    0.69    0.25
  13  -3   1    0.62    0.27
 -13  -3  -1    0.59    0.29
 -13   3   1    0.55    0.31
  13  -3   1    0.87    0.31
  13  -3  -1    1.24    0.30
 -13  -3   1    0.87    0.30
 -13  -3   1    0.50    0.25
 -13   3  -1    0.95    0.30
 -13   3  -1    0.68    0.30
  13  -3  -1    0.56    0.26
 -14   3   1    4.24    0.51
 -14  -3  -1    3.79    0.47
  14  -3   1    4.95    0.50
  14  -3   1    4.64    0.50
 -14  -3  -1    3.30    0.43
 -14   3   1    5.07    0.54
 -14   3  -1    3.20    0.48
  14  -3  -1    4.24    0.50
  14  -3  -1    4.20    0.51
 -14   3  -1    5.01    0.53
 -14  -3   1    4.37    0.49
 -14  -3   1    2.97    0.41
 -15  -3  -1   -0.04    0.32
 -15   3   1    0.11    0.36
 -15   3   1    0.34    0.30
  15  -3   1    0.33    0.28
 -15   3   1   -0.22    0.31
 -15  -3   1    0.41    0.34
  15  -3  -1   -0.25    0.25
 -15  -3   1    0.14    0.24
 -15   3  -1    0.61    0.35
 -15   3  -1    0.45    0.32
  15  -3  -1    0.06    0.32
 -16   3   1    0.07    0.33
 -16   3   1    0.31    0.36
 -16  -3  -1   -0.03    0.29
 -16   3  -1    0.53    0.41
 -16   3  -1    0.66    0.36
  16  -3  -1    0.80    0.35
 -16  -3   1    0.83    0.38
   0   4  -1  105.98    4.49
   0   4   1  113.25    4.48
   0   4   1  115.85    4.51
   0  -4   1  117.45    4.49
   0   4   1  119.14    4.49
   0  -4  -1  118.02    4.49
   0   4  -1  117.76    4.49
   0  -4   1  108.99    4.49
   0   4  -1  106.36    4.51
   0   4  -1  114.89    4.51
   0   4   1  111.73    4.50
   0   4   1  116.30    4.51
  -1   4   1   40.30    1.71
  -1   4   1   43.76    1.71
   1   4  -1   43.20    1.72
   1   4  -1   42.58    1.72
  -1   4   1   37.59    1.72
   1  -4   1   44.20    1.72
   1   4  -1   42.70    1.70
   1   4  -1   43.22    1.73
  -1   4   1   44.51    1.73
  -1   4   1   46.35    1.73
   1  -4  -1   44.05    1.71
   1   4   1   43.07    1.72
  -1  -4   1   46.58    1.70
  -1   4  -1   41.19    1.71
  -1   4  -1   45.27    1.72
  -1   4  -1   40.52    1.72
   1   4   1   45.26    1.69
   1   4   1   40.50    1.72
  -1   4  -1   43.05    1.72
   1   4   1   40.95    1.72
   1  -4  -1   42.53    1.71
   1   4   1   36.51    1.69
  -1  -4   1   42.96    1.70
   2  -4   1   12.21    0.54
   2   4  -1   12.23    0.54
  -2  -4  -1   12.47    0.51
   2  -4   1   11.60    0.54
  -2   4   1   12.75    0.56
   2   4  -1   12.04    0.54
  -2   4   1   12.08    0.55
  -2   4   1   12.36    0.54
   2   4  -1   12.50    0.52
   2   4  -1   11.68    0.55
  -2   4   1   12.71    0.54
   2  -4  -1   12.13    0.56
   2   4   1   12.16    0.50
  -2   4  -1   12.81    0.54
  -2  -4   1   12.59    0.52
   2  -4  -1   12.08    0.54
   2   4   1   11.88    0.54
  -2   4  -1   12.06    0.54
  -2   4  -1   12.47    0.56
  -2   4  -1   13.63    0.55
  -2   4  -1   12.39    0.55
   2  -4  -1   11.98    0.54
  -2  -4   1   13.14    0.51
  -2  -4   1   12.45    0.53
   2   4   1   12.25    0.55
   2   4   1   12.90    0.55
  -3   4   1   84.45    3.21
  -3  -4  -1   73.77    3.17
   3   4  -1   79.95    3.18
   3  -4   1   75.59    3.21
   3   4  -1   82.92    3.18
  -3  -4  -1   82.03    3.18
   3   4  -1   83.07    3.20
  -3   4   1   77.24    3.23
   3   4  -1   84.06    3.22
  -3   4   1   77.08    3.21
  -3   4   1   84.01    3.20
   3   4  -1   79.93    3.20
   3  -4   1   79.41    3.21
   3   4   1   78.42    3.20
  -3  -4   1   81.99    3.19
   3   4   1   84.75    3.17
   3  -4  -1   80.46    3.21
   3  -4  -1   81.70    3.23
  -3   4  -1   81.84    3.23
  -3   4  -1   80.28    3.21
   3   4   1   83.07    3.16
  -3  -4   1   71.43    3.18
   3   4   1   78.93    3.21
  -3   4  -1   77.52    3.21
   3   4   1   78.61    3.21
   3  -4  -1   80.94    3.21
  -3   4  -1   83.25    3.20
  -4   4   1  138.02    5.49
   4  -4   1  136.47    5.47
  -4  -4  -1  138.75    5.44
   4   4  -1  145.88    5.43
   4   4  -1  125.18    5.46
   4   4  -1  143.68    5.43
   4   4  -1  143.88    5.45
  -4  -4  -1  134.84    5.42
   4  -4   1  134.12    5.46
  -4   4   1  140.47    5.45
  -4   4   1  141.15    5.47
  -4   4   1  136.17    5.47
  -4   4  -1  138.81    5.47
   4   4   1  136.92    5.45
  -4  -4   1  135.71    5.45
  -4   4  -1  136.96    5.49
   4   4   1  132.32    5.46
   4  -4  -1  136.90    5.47
   4   4   1  142.01    5.41
   4  -4  -1  129.98    5.46
   4   4   1  134.67    5.46
  -4  -4   1  132.49    5.44
  -4   4  -1  141.80    5.44
  -4   4  -1  138.08    5.48
   4   4   1  142.32    5.42
  -5  -4  -1   34.37    1.35
  -5   4   1   33.23    1.35
  -5  -4  -1   36.75    1.31
  -5   4   1   33.51    1.38
   5  -4   1   30.58    1.37
  -5   4   1   33.39    1.41
  -5   4   1   31.93    1.38
   5   4  -1   32.00    1.35
  -5  -4  -1   32.57    1.33
   5  -4   1   31.33    1.37
   5   4  -1   33.40    1.33
   5   4  -1   30.39    1.36
   5  -4  -1   31.09    1.37
  -5  -4   1   34.20    1.31
   5   4   1   34.35    1.32
   5   4   1   28.49    1.35
  -5   4  -1   32.62    1.34
  -5   4  -1   33.55    1.41
   5  -4  -1   30.74    1.37
  -5   4  -1   32.60    1.37
  -5  -4   1   31.68    1.35
  -5   4  -1   33.29    1.39
  -5  -4   1   30.53    1.34
   5   4   1   34.02    1.32
   5   4   1   32.59    1.37
  -6  -4  -1    2.53    0.20
   6   4  -1    2.71    0.19
   6  -4   1    3.52    0.25
  -6   4   1    2.86    0.22
  -6   4   1    2.13    0.24
   6   4  -1    3.05    0.19
  -6   4   1    2.80    0.20
  -6  -4  -1    2.66    0.17
   6  -4   1    2.76    0.24
  -6   4   1    2.73    0.27
   6   4  -1    2.64    0.23
   6   4   1    2.58    0.18
  -6   4  -1    2.57    0.26
  -6  -4   1    2.83    0.22
   6   4   1    2.68    0.24
  -6   4  -1    2.42    0.25
  -6  -4   1    2.57    0.17
   6  -4  -1    1.99    0.23
  -6   4  -1    3.00    0.19
  -6   4  -1    2.60    0.25
  -6  -4   1    2.34    0.22
   6   4   1    2.87    0.18
   6  -4  -1    2.68    0.25
   6   4   1    2.43    0.22
   7   4  -1    9.01    0.42
   7  -4   1    7.95    0.47
   7   4  -1    8.58    0.47
  -7   4   1    8.71    0.52
  -7  -4  -1    8.66    0.44
  -7  -4  -1    9.44    0.41
  -7   4   1    8.61    0.49
   7   4  -1    8.24    0.42
  -7   4   1    9.12    0.43
   7  -4   1    8.27    0.47
  -7   4   1    7.98    0.47
   7  -4  -1    8.38    0.47
  -7   4  -1    8.18    0.51
   7   4   1    8.05    0.41
  -7   4  -1    8.08    0.50
   7   4   1    8.68    0.41
  -7   4  -1    7.79    0.46
   7   4   1    8.30    0.45
   7  -4  -1    7.43    0.47
  -7  -4   1    8.77    0.45
  -7   4  -1    8.37    0.41
  -7  -4   1    8.06    0.46
  -7  -4   1    8.90    0.40
  -8  -4  -1    1.34    0.20
   8   4  -1    1.53    0.18
  -8   4   1    1.18    0.24
   8   4  -1    1.42    0.22
   8  -4   1    1.48    0.24
  -8   4   1    1.49    0.18
  -8   4   1    1.69    0.25
   8   4  -1    1.58    0.18
  -8  -4  -1    1.27    0.18
  -8  -4  -1    1.72    0.17
  -8   4   1    1.33    0.22
   8  -4   1    1.38    0.23
   8   4   1    1.25    0.19
  -8  -4   1    1.48    0.18
  -8   4  -1    1.16    0.24
  -8   4  -1    0.97    0.21
  -8   4  -1    1.08    0.24
   8  -4  -1    1.19    0.22
   8  -4  -1    1.23    0.22
   8   4   1    1.45    0.17
  -8  -4   1    1.25    0.22
  -8  -4   1    1.34    0.19
   8   4   1    1.64    0.17
   9  -4   1    0.56    0.21
   9   4  -1    0.70    0.16
  -9   4   1    0.77    0.24
  -9  -4  -1    0.87    0.22
   9  -4   1    1.02    0.24
  -9  -4  -1    0.63    0.17
  -9   4   1    0.87    0.23
  -9   4   1    0.97    0.23
  -9  -4  -1    0.57    0.17
   9   4  -1    1.08    0.21
   9   4  -1    1.27    0.18
  -9  -4   1    0.31    0.20
   9  -4  -1    0.98    0.23
  -9  -4   1    0.53    0.18
   9   4   1    1.00    0.16
   9   4   1    0.64    0.16
   9  -4  -1    0.74    0.22
   9   4   1    1.03    0.19
  -9   4  -1    0.46    0.21
  -9   4  -1    0.59    0.22
  -9   4  -1    1.00    0.23
 -10  -4  -1    1.55    0.24
 -10   4   1    1.46    0.31
 -10   4   1    1.45    0.29
  10   4  -1    1.93    0.23
 -10  -4  -1    1.26    0.22
  10  -4   1    1.40    0.27
  10  -4   1    1.80    0.27
 -10   4   1    1.46    0.28
 -10  -4  -1    1.58    0.26
  10   4  -1    1.37    0.24
  10  -4  -1    1.67    0.28
 -10   4  -1    1.46    0.30
 -10  -4   1    2.02    0.28
  10  -4  -1    1.56    0.27
 -10   4  -1    1.21    0.26
  10   4   1    1.86    0.25
 -10   4  -1    1.35    0.28
  10   4   1    2.15    0.22
 -10  -4   1    1.63    0.25
 -11  -4  -1    0.08    0.20
 -11  -4  -1    0.33    0.19
 -11   4   1    0.40    0.27
 -11   4   1   -0.47    0.24
  11   4  -1    0.46    0.19
  11  -4   1    0.26    0.21
  11   4  -1    0.34    0.19
  11  -4   1    0.36    0.23
 -11  -4  -1    0.16    0.17
 -11   4   1   -0.08    0.22
 -11   4  -1    0.19    0.25
  11   4   1    0.06    0.18
 -11   4  -1    0.07    0.22
  11  -4  -1    0.17    0.22
 -11  -4   1   -0.02    0.23
 -11  -4   1    0.59    0.20
 -11  -4   1    0.40    0.20
 -11   4  -1    0.18    0.26
  11  -4  -1   -0.27    0.20
 -12  -4  -1    3.15    0.34
 -12   4   1    2.70    0.39
  12   4  -1    2.62    0.33
 -12   4   1    2.82    0.39
 -12  -4  -1    2.62    0.36
  12  -4   1    2.36    0.35
  12  -4   1    3.01    0.39
 -12  -4  -1    3.27    0.35
 -12   4   1    2.36    0.41
  12  -4  -1    2.42    0.37
 -12  -4   1    3.19    0.39
 -12   4  -1    2.82    0.42
 -12  -4   1    2.74    0.34
 -12  -4   1    2.41    0.34
 -12   4  -1    2.63    0.38
 -12   4  -1    2.52    0.39
  12  -4  -1    2.18    0.35
 -13   4   1   -0.23    0.27
 -13  -4  -1   -0.04    0.21
 -13  -4  -1    0.49    0.24
  13  -4   1    0.23    0.25
  13  -4   1   -0.35    0.26
 -13  -4  -1   -0.08    0.27
 -13   4   1   -0.17    0.26
 -13   4  -1    0.18    0.27
  13  -4  -1    0.14    0.25
 -13  -4   1   -0.02    0.23
  13  -4  -1    0.20    0.25
 -13   4  -1    0.42    0.29
 -13  -4   1   -0.10    0.25
  14  -4   1    0.43    0.32
 -14   4   1    0.88    0.33
  14  -4   1    0.41    0.34
 -14   4   1    0.58    0.36
 -14  -4  -1    0.91    0.32
  14  -4  -1    0.55    0.32
 -14   4  -1    0.52    0.34
  14  -4  -1    0.57    0.31
 -14   4  -1    0.22    0.31
 -14  -4   1    0.85    0.34
 -14  -4   1    0.64    0.26
  15  -4   1    0.39    0.29
 -15   4   1    0.21    0.36
 -15   4   1   -0.11    0.32
 -15  -4  -1    0.36    0.30
 -15   4   1    0.08    0.33
 -15  -4   1   -0.05    0.27
  15  -4  -1    0.65    0.36
 -15   4  -1   -0.23    0.33
  15  -4  -1   -0.36    0.26
 -15   4  -1   -0.15    0.31
 -16   4   1    0.52    0.34
 -16  -4  -1    0.36    0.35
  16  -4   1    0.39    0.31
 -16   4   1    0.54    0.37
 -16   4   1    0.29    0.35
 -16   4  -1    0.00    0.35
 -16  -4   1    0.04    0.32
 -16   4  -1    0.30    0.38
  16  -4  -1    0.49    0.31
 -16   4  -1    0.39    0.37
   0   5   1    2.13    0.16
   0  -5   1    2.21    0.14
   0   5   1    2.18    0.17
   0   5   1    2.06    0.13
   0   5   1    2.04    0.14
   0  -5  -1    2.29    0.14
   0   5   1    2.38    0.15
   0   5  -1    2.38    0.14
   0   5  -1    2.28    0.14
   0   5  -1    2.48    0.17
   0   5  -1    2.16    0.17
   0  -5   1    2.49    0.13
   0   5   1    2.18    0.17
  -1   5   1    3.87    0.21
  -1   5   1    3.99    0.19
  -1   5   1    3.31    0.21
  -1   5   1    3.62    0.21
   1   5  -1    3.38    0.21
  -1  -5  -1    3.82    0.17
   1   5  -1    3.68    0.21
   1   5  -1    3.87    0.19
   1   5  -1    4.01    0.20
   1  -5   1    3.99    0.20
  -1   5   1    3.22    0.21
   1   5  -1    4.14    0.22
   1   5   1    3.39    0.17
   1   5   1    3.68    0.20
   1   5   1    3.42    0.22
   1   5   1    3.21    0.18
  -1  -5   1    3.40    0.18
   1  -5  -1    3.42    0.19
   1   5   1    3.17    0.18
   1   5   1    3.18    0.21
   1  -5  -1    3.21    0.20
  -1   5  -1    3.11    0.21
   1   5   1    3.16    0.17
  -1   5  -1    2.94    0.20
  -1   5  -1    3.20    0.21
  -1  -5   1    3.44    0.17
  -1   5  -1    3.57    0.21
  -1   5  -1    3.66    0.20
  -2   5   1   78.78    3.32
  -2   5   1   84.20    3.32
  -2   5   1   77.85    3.33
   2   5  -1   71.21    3.31
   2   5  -1   80.68    3.33
   2   5  -1   83.87    3.31
   2   5  -1   82.35    3.29
  -2  -5  -1   83.68    3.28
  -2   5   1   82.81    3.31
   2  -5   1   82.88    3.32
  -2   5  -1   81.08    3.33
  -2   5  -1   88.31    3.32
  -2   5  -1   81.75    3.32
   2   5   1   80.36    3.28
  -2  -5   1   84.69    3.28
   2  -5  -1   84.34    3.32
   2   5   1   85.69    3.33
   2  -5  -1   87.70    3.32
  -2  -5   1   82.06    3.29
   2   5   1   91.58    3.32
  -2   5  -1   82.60    3.31
   2   5   1   83.30    3.32
  -2   5  -1   88.05    3.32
   3  -5   1   63.46    2.56
   3   5  -1   62.00    2.56
  -3   5   1   64.01    2.58
   3  -5   1   55.08    2.55
   3   5  -1   65.86    2.52
  -3   5   1   64.20    2.56
  -3  -5  -1   64.86    2.52
   3   5  -1   60.31    2.56
   3   5  -1   64.18    2.52
  -3   5   1   64.84    2.57
  -3   5   1   62.84    2.55
   3   5  -1   63.89    2.55
   3   5   1   62.47    2.55
   3   5   1   61.48    2.56
  -3  -5   1   63.81    2.53
  -3  -5   1   64.68    2.53
  -3   5  -1   63.66    2.56
   3  -5  -1   61.61    2.56
   3   5   1   61.26    2.56
  -3   5  -1   63.40    2.58
   3   5   1   65.94    2.50
  -3   5  -1   61.33    2.56
  -3  -5   1   66.82    2.51
   3   5   1   66.81    2.51
   3  -5  -1   64.20    2.56
  -3   5  -1   63.76    2.55
  -4  -5  -1   14.68    0.62
   4   5  -1   14.34    0.66
   4   5  -1   14.33    0.68
  -4   5   1   14.83    0.66
   4  -5   1   14.00    0.67
  -4   5   1   15.17    0.71
   4   5  -1   15.32    0.64
   4  -5   1   14.26    0.68
  -4  -5  -1   15.31    0.64
  -4   5   1   14.52    0.67
  -4   5   1   14.28    0.68
  -4   5  -1   14.68    0.70
  -4   5  -1   16.10    0.66
   4   5   1   15.67    0.62
  -4  -5   1   14.19    0.64
   4   5   1   16.98    0.68
   4   5   1   14.65    0.60
   4  -5  -1   14.65    0.68
  -4   5  -1   15.00    0.68
   4  -5  -1   15.40    0.68
  -4  -5   1   15.07    0.65
  -4  -5   1   15.49    0.62
   4   5   1   14.44    0.67
  -4   5  -1   14.37    0.69
   4   5   1   14.69    0.67
   5   5  -1    0.64    0.14
  -5   5   1    0.82    0.16
  -5  -5  -1    0.73    0.09
  -5   5   1    0.62    0.16
  -5   5   1    0.42    0.16
   5   5  -1    0.71    0.11
   5   5  -1    1.10    0.16
  -5   5   1    0.73    0.14
   5  -5   1    0.75    0.16
  -5  -5  -1    0.63    0.12
   5  -5   1    1.00    0.16
   5   5   1    0.68    0.09
   5  -5  -1    0.69    0.16
   5   5   1    0.75    0.07
   5   5   1    0.65    0.14
   5   5   1    0.60    0.14
  -5   5  -1    0.65    0.15
   5  -5  -1    0.59    0.14
  -5   5  -1    0.39    0.15
  -5  -5   1    0.55    0.12
  -5   5  -1    0.55    0.15
  -5   5  -1    0.77    0.12
  -5  -5   1    0.56    0.11
  -6   5   1    1.68    0.21
  -6   5   1    1.77    0.18
  -6  -5  -1    1.46    0.17
   6   5  -1    1.25    0.18
  -6  -5  -1    1.69    0.11
   6   5  -1    1.57    0.15
   6  -5   1    1.79    0.22
  -6  -5  -1    1.35    0.14
  -6   5   1    1.52    0.22
   6  -5   1    1.58    0.20
  -6   5   1    1.36    0.22
   6   5  -1    1.37    0.19
   6  -5  -1    1.69    0.21
  -6   5  -1    1.30    0.21
  -6   5  -1    1.42    0.16
   6   5   1    1.47    0.18
   6  -5  -1    1.33    0.18
  -6   5  -1    1.35    0.18
   6   5   1    1.67    0.14
  -6  -5   1    1.41    0.15
   6   5   1    1.48    0.20
  -6  -5   1    1.21    0.18
  -6   5  -1    1.46    0.22
   7   5  -1    5.54    0.37
  -7   5   1    5.99    0.43
  -7   5   1    5.40    0.38
  -7   5   1    5.25    0.39
  -7  -5  -1    4.85    0.32
  -7   5   1    6.20    0.33
  -7  -5  -1    5.18    0.35
   7   5  -1    5.97    0.31
   7  -5   1    5.45    0.38
   7  -5   1    5.51    0.37
  -7   5  -1    5.79    0.36
   7  -5  -1    5.71    0.38
  -7   5  -1    5.11    0.39
  -7   5  -1    5.86    0.42
   7   5   1    5.83    0.30
   7   5   1    5.20    0.36
  -7  -5   1    5.72    0.34
  -7  -5   1    6.37    0.36
   7  -5  -1    5.49    0.38
  -7   5  -1    6.47    0.33
   8   5  -1   13.55    0.63
  -8   5   1   13.40    0.70
  -8  -5  -1   12.88    0.64
  -8   5   1   13.35    0.71
   8  -5   1   13.09    0.70
  -8  -5  -1   13.56    0.67
   8  -5   1   12.76    0.69
  -8   5   1   14.11    0.64
  -8   5   1   14.48    0.75
   8   5  -1   12.79    0.68
  -8  -5   1   13.41    0.66
  -8   5  -1   13.56    0.70
  -8   5  -1   13.85    0.75
  -8   5  -1   13.53    0.71
  -8  -5   1   14.09    0.68
  -8   5  -1   13.31    0.62
   8   5   1   13.32    0.66
   8  -5  -1   13.23    0.70
   8   5   1   14.05    0.62
   8  -5  -1   14.31    0.70
   9  -5   1    4.08    0.38
   9  -5   1    3.48    0.36
   9   5  -1    3.65    0.27
  -9  -5  -1    4.17    0.35
  -9   5   1    3.38    0.38
  -9   5   1    3.87    0.39
   9   5  -1    3.54    0.34
  -9  -5  -1    3.25    0.30
  -9   5   1    3.45    0.36
   9  -5  -1    3.86    0.37
   9   5   1    3.88    0.31
  -9   5  -1    3.60    0.37
  -9   5  -1    3.21    0.35
  -9   5  -1    3.87    0.40
  -9  -5   1    4.02    0.33
  -9  -5   1    3.65    0.34
   9  -5  -1    3.50    0.36
  10  -5   1    2.43    0.33
 -10   5   1    1.73    0.33
 -10  -5  -1    2.42    0.28
 -10  -5  -1    2.66    0.27
 -10   5   1    2.21    0.33
  10   5  -1    2.13    0.28
 -10   5   1    2.22    0.36
  10  -5   1    2.48    0.34
 -10  -5  -1    2.50    0.30
 -10  -5   1    2.41    0.27
 -10   5  -1    2.27    0.32
  10   5   1    2.38    0.28
 -10  -5   1    3.07    0.32
  10  -5  -1    2.81    0.34
 -10   5  -1    2.65    0.37
  10  -5  -1    2.18    0.31
 -10   5  -1    2.05    0.33
 -11   5   1    2.89    0.41
 -11   5   1    3.19    0.39
  11  -5   1    3.44    0.39
 -11   5   1    2.64    0.37
  11   5  -1    2.19    0.30
 -11  -5  -1    2.74    0.31
  11  -5   1    2.40    0.35
 -11  -5  -1    2.95    0.36
 -11  -5  -1    2.87    0.30
 -11  -5   1    2.96    0.32
 -11  -5   1    2.22    0.34
 -11   5  -1    2.27    0.35
 -11   5  -1    2.48    0.39
  11  -5  -1    3.12    0.38
 -11  -5   1    3.35    0.34
 -11   5  -1    2.12    0.37
  11  -5  -1    2.22    0.34
  11   5   1    2.86    0.31
 -12  -5  -1    4.91    0.46
  12  -5   1    4.89    0.49
 -12   5   1    4.90    0.50
 -12  -5  -1    4.95    0.44
  12  -5   1    4.87    0.50
 -12   5   1    3.70    0.47
 -12  -5  -1    5.33    0.43
  12   5  -1    5.16    0.45
 -12   5  -1    4.72    0.50
 -12  -5   1    4.81    0.44
  12  -5  -1    5.03    0.50
 -12   5  -1    4.69    0.51
 -12  -5   1    4.71    0.47
 -12  -5   1    4.55    0.43
  12  -5  -1    4.47    0.48
  13  -5   1    0.00    0.25
 -13  -5  -1    0.59    0.27
 -13   5   1    0.53    0.30
 -13   5   1    0.11    0.31
  13  -5   1    0.31    0.30
 -13  -5   1    0.39    0.29
 -13   5  -1    0.54    0.34
 -13  -5   1    0.54    0.26
  13  -5  -1    0.22    0.28
  13  -5  -1   -0.72    0.22
 -13   5  -1    0.40    0.30
 -14   5   1   -0.11    0.30
 -14   5   1   -0.39    0.27
  14  -5   1    0.05    0.28
 -14  -5  -1    0.19    0.30
 -14   5  -1    0.05    0.34
  14  -5  -1   -0.03    0.27
 -14   5  -1   -0.40    0.30
 -14  -5   1    0.00    0.30
  14  -5  -1    0.06    0.31
 -15   5   1    0.13    0.32
 -15   5   1    0.08    0.32
 -15  -5  -1    0.31    0.32
  15  -5   1    0.55    0.35
 -15   5   1    0.20    0.38
 -15  -5   1    0.26    0.29
  15  -5  -1    0.39    0.35
 -15   5  -1    0.37    0.35
  15  -5  -1    0.00    0.32
 -15   5  -1    0.11    0.34
  16  -5   1   -0.37    0.32
 -16   5   1    0.12    0.32
 -16  -5  -1    0.08    0.31
 -16   5   1    0.29    0.41
 -16   5   1    0.61    0.40
  16  -5  -1    0.35    0.37
 -16   5  -1    0.38    0.37
 -16   5  -1   -0.04    0.37
 -16   5  -1    0.47    0.39
 -16  -5   1    0.56    0.32
   0   6  -1    2.65    0.18
   0   6   1    2.62    0.20
   0  -6  -1    2.69    0.16
   0   6   1    2.49    0.15
   0   6  -1    2.62    0.20
   0   6  -1    2.51    0.16
   0   6   1    2.42    0.19
   0   6   1    2.71    0.16
   0   6  -1    2.72    0.16
   0   6   1    2.45    0.18
   0  -6   1    2.54    0.17
   0   6   1    2.36    0.20
  -1  -6  -1   73.93    2.81
  -1   6   1   71.54    2.84
   1   6  -1   69.50    2.86
  -1   6   1   72.92    2.85
   1  -6   1   73.05    2.84
  -1   6   1   69.25    2.86
   1   6  -1   72.52    2.86
   1   6  -1   74.54    2.81
  -1   6   1   73.04    2.83
   1   6  -1   68.08    2.84
   1   6  -1   70.61    2.82
  -1   6   1   75.59    2.86
   1   6   1   71.44    2.86
   1   6   1   70.03    2.82
   1   6   1   67.26    2.85
   1   6   1   71.30    2.81
  -1   6  -1   65.83    2.85
   1  -6  -1   72.51    2.83
   1   6   1   74.53    2.81
  -1  -6   1   71.16    2.82
  -1   6  -1   61.23    2.82
  -1   6  -1   72.30    2.84
  -1   6  -1   65.02    2.84
   1   6   1   75.11    2.86
  -1  -6   1   68.67    2.81
  -1   6  -1   69.43    2.85
  -2  -6  -1    0.82    0.07
  -2   6   1    0.60    0.12
  -2   6   1    0.70    0.12
   2   6  -1    0.95    0.15
  -2   6   1    0.75    0.13
  -2   6   1    0.69    0.11
   2  -6   1    0.71    0.12
   2   6  -1    0.90    0.13
  -2  -6  -1    1.02    0.08
   2   6  -1    0.73    0.13
  -2   6   1    1.13    0.14
  -2  -6   1    1.14    0.10
  -2   6  -1    1.05    0.13
  -2   6  -1    0.85    0.13
  -2   6  -1    0.88    0.13
   2   6   1    0.57    0.07
  -2  -6   1    0.82    0.09
   2   6   1    0.91    0.09
   2   6   1    0.84    0.13
   2  -6  -1    0.88    0.12
  -2   6  -1    0.88    0.14
  -2   6  -1    0.80    0.12
   2  -6  -1    0.84    0.12
   2   6   1    0.99    0.14
   2   6   1    0.93    0.14
   3   6  -1   31.51    1.31
  -3   6   1   33.19    1.32
   3   6  -1   32.22    1.27
   3  -6   1   31.34    1.31
   3   6  -1   30.36    1.31
  -3  -6  -1   32.72    1.27
  -3   6   1   32.11    1.32
   3   6  -1   30.83    1.32
  -3   6   1   29.19    1.33
  -3   6   1   32.27    1.31
  -3  -6   1   32.12    1.26
  -3  -6   1   32.01    1.28
   3   6   1   31.03    1.32
  -3   6  -1   30.50    1.31
   3   6   1   31.41    1.26
  -3   6  -1   30.82    1.34
   3   6   1   30.96    1.25
   3   6   1   28.63    1.24
  -3   6  -1   30.23    1.32
   3   6   1   35.37    1.32
   3  -6  -1   30.85    1.31
   3   6   1   29.92    1.31
   3  -6  -1   30.21    1.31
  -3   6  -1   30.74    1.30
   4   6  -1    5.21    0.30
   4  -6   1    5.06    0.31
  -4   6   1    4.72    0.30
  -4   6   1    4.91    0.31
   4   6  -1    4.99    0.32
  -4  -6  -1    5.19    0.27
  -4   6   1    5.03    0.34
   4   6  -1    4.77    0.31
  -4   6   1    4.29    0.32
   4  -6   1    5.20    0.32
  -4  -6  -1    4.46    0.25
   4   6  -1    5.16    0.26
   4   6   1    5.23    0.31
  -4   6  -1    5.27    0.30
  -4   6  -1    4.92    0.34
  -4   6  -1    4.48    0.32
  -4  -6   1    5.46    0.28
  -4   6  -1    5.09    0.31
   4   6   1    5.18    0.32
  -4  -6   1    5.08    0.28
  -4  -6   1    5.43    0.24
   4   6   1    5.45    0.21
   4   6   1    4.76    0.30
   4  -6  -1    4.58    0.31
   4  -6  -1    5.27    0.32
   4   6   1    5.69    0.25
  -5  -6  -1    2.33    0.16
   5  -6   1    2.86    0.25
  -5   6   1    1.69    0.24
  -5   6   1    2.64    0.21
   5   6  -1    2.35    0.23
  -5   6   1    2.27    0.23
   5  -6   1    2.29    0.24
  -5  -6  -1    2.63    0.20
  -5   6   1    2.24    0.25
   5   6  -1    2.36    0.17
   5   6  -1    2.70    0.24
  -5  -6   1    1.97    0.15
  -5  -6   1    2.23    0.18
   5  -6  -1    2.42    0.24
  -5   6  -1    2.09    0.26
   5   6   1    2.24    0.24
  -5   6  -1    1.80    0.23
  -5   6  -1    2.31    0.19
   5   6   1    2.26    0.15
  -5   6  -1    2.04    0.23
   5   6   1    2.42    0.23
   5  -6  -1    1.90    0.22
  -5  -6   1    2.48    0.20
   5   6   1    2.65    0.22
   6  -6   1   10.37    0.56
  -6   6   1   11.79    0.59
  -6   6   1   10.74    0.61
  -6  -6  -1   11.47    0.53
  -6   6   1   11.15    0.54
   6  -6   1   10.59    0.57
   6   6  -1   11.19    0.55
  -6  -6  -1   11.06    0.49
   6   6  -1   11.21    0.50
   6   6  -1   10.23    0.56
  -6   6   1   10.51    0.56
  -6   6  -1   10.64    0.57
  -6  -6   1   10.45    0.51
  -6   6  -1   11.25    0.59
  -6  -6   1   11.06    0.54
  -6   6  -1   10.37    0.51
   6   6   1   10.60    0.56
  -6   6  -1   10.42    0.61
   6  -6  -1   10.57    0.57
   6  -6  -1   10.03    0.56
   6   6   1   11.45    0.48
   6   6   1   11.01    0.56
   7   6  -1    6.60    0.33
   7  -6   1    6.29    0.41
  -7   6   1    6.59    0.41
   7   6  -1    5.50    0.40
   7   6  -1    5.62    0.39
  -7   6   1    6.37    0.36
   7  -6   1    6.10    0.41
  -7  -6  -1    6.11    0.37
  -7   6   1    6.66    0.46
  -7   6   1    6.54    0.43
  -7  -6  -1    6.11    0.33
   7   6   1    6.04    0.40
  -7  -6   1    5.96    0.35
  -7  -6   1    5.81    0.36
   7   6   1    6.58    0.32
  -7   6  -1    6.38    0.45
   7  -6  -1    5.95    0.41
   7   6   1    6.37    0.41
   7  -6  -1    5.43    0.40
  -7   6  -1    6.38    0.35
  -7   6  -1    5.22    0.37
  -7   6  -1    5.79    0.42
   8   6  -1    3.36    0.32
  -8   6   1    3.36    0.37
   8  -6   1    2.67    0.31
   8  -6   1    3.65    0.35
  -8  -6  -1    3.49    0.30
   8   6  -1    3.96    0.25
  -8  -6  -1    3.16    0.26
  -8   6   1    3.49    0.29
  -8   6   1    3.50    0.36
  -8   6   1    2.99    0.31
  -8   6  -1    3.14    0.25
  -8  -6   1    3.55    0.31
  -8   6  -1    3.87    0.38
   8  -6  -1    4.01    0.36
  -8  -6   1    3.13    0.28
  -8   6  -1    3.29    0.34
   8   6   1    3.25    0.30
  -8   6  -1    3.52    0.37
   8  -6  -1    3.80    0.35
   9  -6   1    2.73    0.33
  -9  -6  -1    2.44    0.28
  -9   6   1    3.34    0.38
   9   6  -1    2.55    0.30
  -9   6   1    2.70    0.37
  -9   6   1    2.43    0.32
   9  -6   1    2.64    0.32
  -9  -6  -1    2.60    0.24
   9  -6  -1    2.95    0.33
  -9   6  -1    1.90    0.32
  -9   6  -1    2.15    0.31
   9  -6  -1    2.51    0.30
  -9   6  -1    3.24    0.38
  -9  -6   1    2.83    0.26
   9   6   1    2.91    0.30
  -9  -6   1    2.91    0.30
  10  -6   1    1.28    0.28
  10  -6   1    0.93    0.27
 -10  -6  -1    1.93    0.28
  10   6  -1    1.87    0.26
 -10  -6  -1    1.40    0.21
 -10   6   1    1.05    0.27
 -10   6   1    1.39    0.30
 -10   6   1    1.52    0.33
 -10  -6  -1    1.51    0.23
 -10  -6   1    1.51    0.23
 -10  -6   1    1.38    0.27
  10   6   1    1.41    0.25
 -10   6  -1    1.78    0.33
  10  -6  -1    1.01    0.27
 -10   6  -1    1.09    0.27
  10  -6  -1    1.49    0.30
 -10   6  -1    1.44    0.30
 -11   6   1    3.96    0.44
 -11   6   1    5.12    0.50
 -11   6   1    5.18    0.55
  11   6  -1    4.61    0.43
  11  -6   1    5.48    0.50
 -11  -6  -1    4.49    0.44
  11  -6   1    4.83    0.49
 -11  -6  -1    5.35    0.40
 -11  -6   1    4.80    0.42
 -11   6  -1    4.95    0.53
 -11  -6   1    5.16    0.46
  11  -6  -1    4.86    0.48
  11   6   1    4.34    0.40
  11  -6  -1    4.58    0.47
 -11   6  -1    5.22    0.51
 -11   6  -1    4.52    0.47
 -11  -6   1    5.54    0.42
 -12   6   1    1.65    0.36
  12   6  -1    1.43    0.28
 -12  -6  -1    1.58    0.32
  12  -6   1    1.41    0.33
  12  -6   1    1.24    0.32
 -12   6   1    1.27    0.35
 -12   6  -1    1.29    0.35
 -12  -6   1    1.06    0.32
  12  -6  -1    1.45    0.35
 -12   6  -1    0.94    0.35
  12  -6  -1    0.85    0.33
 -13   6   1    1.29    0.37
 -13  -6  -1    1.07    0.33
  13  -6   1    1.45    0.36
  13  -6   1    1.28    0.37
 -13   6   1    1.18    0.35
 -13   6  -1    1.07    0.38
  13  -6  -1    1.99    0.39
  13  -6  -1    1.72    0.39
 -13  -6   1    1.39    0.34
 -13   6  -1    1.20    0.36
  14  -6   1    1.20    0.37
 -14   6   1    0.51    0.38
 -14   6   1    0.96    0.40
 -14  -6  -1    1.02    0.34
  14  -6  -1    0.88    0.38
 -14   6  -1    0.41    0.35
 -14  -6   1    0.34    0.31
 -14   6  -1   -0.17    0.32
  14  -6  -1   -0.15    0.29
 -15   6   1    0.23    0.33
 -15   6   1    0.67    0.38
  15  -6   1   -0.05    0.34
 -15   6   1    0.21    0.35
 -15   6  -1    0.43    0.36
  15  -6  -1   -0.29    0.32
 -15  -6   1    0.43    0.34
 -15   6  -1    0.55    0.37
   0   7   1   44.46    1.96
   0   7  -1   48.53    1.92
   0   7  -1   46.98    1.96
   0   7  -1   48.42    1.92
   0   7   1   50.12    1.94
   0   7  -1   50.11    1.96
   0   7  -1   46.94    1.94
   0   7   1   45.24    1.95
   0   7   1   50.33    1.92
   0   7   1   40.81    1.91
   0   7  -1   46.35    1.95
   0  -7  -1   50.22    1.92
   0  -7   1   49.87    1.93
   0   7   1   47.48    1.96
  -1   7   1   13.51    0.64
  -1   7   1   13.52    0.63
   1   7  -1   12.63    0.63
   1  -7   1   12.84    0.61
  -1   7   1   14.01    0.60
   1   7  -1   13.88    0.60
  -1   7   1   12.84    0.61
   1   7  -1   13.73    0.58
  -1   7   1   13.64    0.64
   1   7  -1   13.39    0.64
   1   7  -1   12.90    0.64
  -1  -7  -1   13.36    0.58
  -1   7  -1   14.58    0.64
  -1   7  -1   13.10    0.61
  -1   7  -1   14.77    0.61
  -1  -7   1   14.13    0.59
   1   7   1   14.28    0.64
   1   7   1   14.64    0.59
   1   7   1   14.26    0.59
   1   7   1   12.58    0.63
   1   7   1   14.17    0.64
  -1  -7   1   14.56    0.58
   1  -7  -1   13.94    0.61
  -1   7  -1   14.13    0.64
   1   7   1   13.17    0.60
  -1   7  -1   12.56    0.63
   2  -7   1   16.04    0.73
  -2   7   1   16.69    0.76
  -2   7   1   15.65    0.73
  -2   7   1   15.08    0.74
   2   7  -1   18.60    0.75
  -2   7   1   15.26    0.74
   2   7  -1   16.01    0.75
   2   7  -1   16.63    0.74
  -2  -7  -1   16.34    0.68
  -2  -7  -1   16.96    0.67
  -2   7   1   17.05    0.72
  -2   7  -1   15.54    0.73
   2  -7  -1   15.66    0.73
  -2   7  -1   17.05    0.76
  -2  -7   1   17.91    0.69
  -2  -7   1   15.76    0.69
   2   7   1   15.42    0.74
  -2   7  -1   15.33    0.74
  -2   7  -1   16.42    0.74
   2   7   1   16.29    0.74
  -2   7  -1   17.57    0.73
   2   7   1   16.70    0.75
   3  -7   1   23.75    1.05
  -3   7   1   23.92    1.06
  -3  -7  -1   24.68    0.99
   3   7  -1   25.77    1.07
  -3  -7  -1   23.31    0.98
  -3   7   1   24.05    1.07
   3   7  -1   25.44    1.06
  -3   7   1   23.08    1.04
  -3   7   1   24.28    1.05
   3   7  -1   23.83    1.00
   3   7  -1   23.44    1.05
  -3   7  -1   24.46    1.09
   3   7   1   25.88    1.00
  -3  -7   1   24.85    0.99
   3  -7  -1   23.60    1.05
   3   7   1   25.54    0.99
   3   7   1   25.98    0.98
  -3   7  -1   22.90    1.04
  -3  -7   1   25.95    1.01
   3   7   1   24.37    1.06
   3   7   1   23.03    1.05
  -3   7  -1   23.71    1.05
   3   7   1   23.59    1.06
   3  -7  -1   21.83    1.04
  -3   7  -1   24.22    1.06
  -4  -7  -1   28.58    1.13
   4   7  -1   28.05    1.13
  -4   7   1   27.09    1.18
   4  -7   1   27.47    1.19
  -4   7   1   27.87    1.22
  -4   7   1   25.83    1.17
   4   7  -1   28.84    1.19
   4   7  -1   26.17    1.17
  -4   7   1   27.34    1.20
   4   7  -1   26.25    1.19
   4   7   1   28.56    1.18
   4   7   1   28.96    1.11
  -4  -7   1   26.87    1.11
  -4  -7   1   28.92    1.14
   4  -7  -1   25.97    1.18
  -4   7  -1   26.93    1.22
   4  -7  -1   27.47    1.19
  -4   7  -1   26.82    1.19
  -4   7  -1   26.98    1.18
  -4   7  -1   27.07    1.17
   4   7   1   27.09    1.18
   4   7   1   25.85    1.18
  -5   7   1    3.07    0.27
   5  -7   1    3.03    0.28
   5   7  -1    3.05    0.26
  -5   7   1    2.86    0.30
  -5   7   1    3.16    0.27
  -5  -7  -1    2.85    0.22
   5   7  -1    2.84    0.19
  -5   7   1    2.52    0.28
   5   7  -1    2.38    0.26
   5  -7   1    2.32    0.26
   5  -7  -1    3.18    0.29
  -5  -7   1    3.00    0.22
  -5   7  -1    2.95    0.28
  -5  -7   1    3.10    0.21
   5   7   1    3.08    0.27
   5   7   1    3.10    0.27
   5   7   1    2.98    0.28
   5  -7  -1    3.43    0.28
  -5   7  -1    3.40    0.30
  -5   7  -1    2.98    0.31
  -5   7  -1    3.21    0.24
   5   7   1    3.53    0.18
  -6   7   1    7.25    0.42
  -6  -7  -1    7.58    0.40
  -6   7   1    7.37    0.46
   6   7  -1    7.28    0.37
  -6   7   1    8.19    0.52
   6   7  -1    7.03    0.43
   6   7  -1    8.02    0.46
   6  -7   1    6.97    0.45
  -6  -7  -1    8.16    0.36
   6  -7   1    6.80    0.44
  -6   7   1    7.76    0.45
   6  -7  -1    7.12    0.44
  -6   7  -1    7.22    0.41
   6   7   1    6.77    0.43
  -6  -7   1    7.53    0.41
   6   7   1    7.36    0.43
   6  -7  -1    7.76    0.46
  -6   7  -1    6.54    0.45
  -6  -7   1    7.32    0.38
  -6   7  -1    7.56    0.49
  -6   7  -1    7.67    0.45
  -7   7   1    6.08    0.39
  -7   7   1    5.27    0.40
  -7   7   1    4.91    0.33
  -7  -7  -1    5.19    0.29
  -7  -7  -1    5.29    0.33
   7   7  -1    5.64    0.37
   7  -7   1    4.90    0.39
  -7   7   1    5.03    0.43
   7  -7   1    5.08    0.38
   7   7  -1    4.80    0.37
   7  -7  -1    5.27    0.39
   7   7   1    5.42    0.37
  -7  -7   1    5.44    0.34
   7   7   1    4.87    0.38
  -7   7  -1    5.50    0.41
  -7  -7   1    5.21    0.31
   7  -7  -1    5.08    0.38
  -7   7  -1    4.89    0.38
  -7   7  -1    5.47    0.34
  -7   7  -1    6.00    0.45
  -8   7   1    0.80    0.25
  -8   7   1    0.64    0.22
  -8   7   1    0.65    0.21
  -8   7   1    0.77    0.18
   8  -7   1    0.60    0.21
   8   7  -1    0.58    0.19
  -8  -7  -1    0.67    0.13
  -8  -7  -1    0.79    0.18
   8  -7   1    0.77    0.23
   8  -7  -1    0.98    0.24
  -8  -7   1    1.20    0.21
  -8  -7   1    0.64    0.15
  -8   7  -1    0.75    0.24
  -8   7  -1    0.74    0.23
   8   7   1    0.61    0.22
  -8   7  -1    0.98    0.17
   8   7   1    0.81    0.19
   8  -7  -1    0.61    0.22
  -8   7  -1    1.04    0.23
  -9   7   1   10.49    0.64
   9   7  -1   10.39    0.63
  -9   7   1   10.78    0.67
  -9   7   1   10.88    0.71
   9  -7   1   11.02    0.66
  -9  -7  -1   11.32    0.54
  -9  -7  -1   11.53    0.61
   9  -7   1   10.67    0.65
   9  -7  -1   10.80    0.65
  -9   7  -1   12.57    0.73
   9   7   1   10.34    0.62
  -9  -7   1   11.21    0.57
  -9  -7   1   11.01    0.60
  -9   7  -1   11.11    0.66
   9  -7  -1   11.91    0.67
  -9   7  -1   10.89    0.67
  10  -7   1    0.27    0.23
 -10   7   1    0.21    0.24
  10  -7   1    0.50    0.25
 -10  -7  -1    0.17    0.20
 -10   7   1    0.12    0.23
  10   7  -1    0.42    0.20
 -10   7   1    0.56    0.28
 -10   7  -1    0.39    0.23
  10   7   1    0.30    0.18
  10  -7  -1    0.15    0.23
 -10   7  -1    0.10    0.24
 -10  -7   1    0.58    0.17
 -10   7  -1    0.33    0.27
  10  -7  -1    0.09    0.22
 -10  -7   1    0.49    0.22
 -11  -7  -1    1.05    0.28
  11  -7   1    0.61    0.28
 -11   7   1    0.82    0.29
 -11   7   1    1.26    0.33
  11  -7   1    1.03    0.32
  11   7  -1    0.70    0.25
 -11   7   1    1.32    0.38
  11   7   1    0.66    0.23
 -11   7  -1    1.19    0.34
  11  -7  -1    1.38    0.34
 -11  -7   1    0.89    0.27
 -11   7  -1    1.18    0.35
 -11   7  -1    0.63    0.29
  11  -7  -1    1.11    0.31
  12   7  -1    1.08    0.28
 -12   7   1    0.28    0.29
 -12  -7  -1    1.12    0.27
 -12   7   1    0.36    0.29
  12  -7   1    0.93    0.30
 -12   7  -1    0.65    0.34
 -12  -7   1    0.66    0.28
  12  -7  -1    0.89    0.32
  12  -7  -1    0.84    0.31
 -12   7  -1    0.49    0.29
  13  -7   1    0.75    0.32
 -13   7   1    0.06    0.30
 -13   7   1    0.20    0.30
 -13  -7   1    0.28    0.30
  13  -7  -1    0.19    0.30
 -13   7  -1    0.48    0.33
 -13   7  -1    1.08    0.35
  13  -7  -1    0.67    0.36
  14  -7   1    0.06    0.32
 -14   7   1    0.22    0.33
 -14   7   1    0.89    0.42
  14  -7  -1    0.45    0.36
 -14   7  -1    0.54    0.38
 -14   7  -1    1.38    0.39
 -15   7   1   -0.07    0.32
 -15   7   1    0.00    0.31
  15  -7   1   -0.12    0.30
 -15   7   1   -0.16    0.39
 -15   7  -1    0.70    0.38
 -15   7  -1   -0.20    0.32
  15  -7  -1    0.04    0.31
   0   8   1    3.45    0.27
   0   8   1    3.35    0.26
   0   8   1    3.76    0.21
   0   8  -1    3.32    0.26
   0   8   1    3.11    0.23
   0   8  -1    2.53    0.26
   0  -8   1    3.41    0.22
   0   8  -1    3.30    0.26
   0   8   1    2.97    0.26
   0   8  -1    3.37    0.22
   0   8  -1    3.30    0.22
   0  -8  -1    3.24    0.21
   0   8   1    3.08    0.21
   0   8  -1    3.36    0.24
   1  -8   1    4.88    0.30
   1   8  -1    4.97    0.26
  -1   8   1    5.20    0.31
  -1   8   1    4.95    0.33
  -1   8   1    4.43    0.27
   1   8  -1    5.12    0.27
   1   8  -1    4.92    0.29
  -1  -8  -1    5.02    0.26
   1   8  -1    4.82    0.31
  -1   8   1    5.09    0.33
  -1   8   1    5.12    0.30
   1   8  -1    4.58    0.32
   1   8  -1    4.77    0.33
   1   8   1    5.13    0.28
  -1  -8   1    4.95    0.27
   1   8   1    5.05    0.32
  -1   8  -1    4.54    0.29
  -1   8  -1    5.80    0.30
   1   8   1    5.71    0.34
   1   8   1    5.09    0.26
  -1   8  -1    4.57    0.31
   1   8   1    5.11    0.26
   1  -8  -1    4.70    0.28
  -1   8  -1    4.78    0.33
  -1  -8   1    5.31    0.26
  -1   8  -1    4.31    0.32
   1   8   1    4.93    0.32
  -2  -8  -1   11.59    0.44
  -2   8   1   10.33    0.53
  -2  -8  -1   10.40    0.45
   2   8  -1    9.97    0.51
  -2   8   1   10.03    0.53
   2  -8   1    9.34    0.49
  -2   8   1    9.78    0.48
   2   8  -1   10.08    0.53
  -2   8   1   10.03    0.52
  -2   8   1   10.60    0.51
   2   8  -1    9.64    0.53
  -2   8  -1   10.53    0.54
   2   8   1   10.47    0.53
  -2  -8   1   10.15    0.46
  -2   8  -1   10.28    0.51
  -2   8  -1    9.67    0.52
   2   8   1   10.28    0.53
  -2   8  -1    9.69    0.49
  -2   8  -1    9.47    0.51
  -2  -8   1   10.52    0.45
   2   8   1   10.07    0.51
   2  -8  -1    9.41    0.50
   3  -8   1   23.67    1.08
   3   8  -1   24.53    1.11
  -3   8   1   24.55    1.09
   3   8  -1   25.30    1.10
   3   8  -1   23.63    1.08
  -3   8   1   25.53    1.08
  -3  -8  -1   26.55    1.02
  -3   8   1   26.80    1.12
  -3   8   1   24.67    1.09
   3   8  -1   25.37    1.04
  -3  -8  -1   25.10    1.01
   3   8   1   23.40    1.10
  -3   8  -1   26.31    1.13
  -3   8  -1   23.58    1.07
   3   8   1   24.29    1.02
   3   8   1   27.81    1.10
  -3  -8   1   25.15    1.03
   3  -8  -1   24.76    1.08
  -3  -8   1   24.04    1.02
   3   8   1   24.18    1.01
  -3   8  -1   23.85    1.09
  -3   8  -1   24.01    1.09
   3   8   1   24.98    1.11
   4   8  -1   11.60    0.59
   4  -8   1   11.45    0.60
  -4  -8  -1   12.14    0.53
   4   8  -1   11.02    0.61
  -4   8   1   13.29    0.65
   4   8  -1   11.97    0.54
  -4   8   1   11.05    0.61
  -4   8   1   12.44    0.60
  -4   8   1   11.94    0.59
   4   8  -1   13.53    0.63
   4   8   1   11.32    0.61
  -4   8  -1   11.38    0.61
  -4   8  -1   12.79    0.65
  -4   8  -1   12.49    0.60
   4   8   1   12.17    0.60
   4  -8  -1   11.41    0.60
   4   8   1   12.05    0.52
  -4   8  -1   11.45    0.59
   4   8   1   12.61    0.61
  -4  -8   1   12.25    0.55
   4  -8  -1   11.93    0.61
  -5   8   1    2.75    0.27
   5   8  -1    3.19    0.20
   5   8  -1    3.49    0.30
   5  -8   1    3.29    0.30
  -5   8   1    2.92    0.33
  -5   8   1    2.72    0.26
  -5   8   1    2.52    0.29
  -5  -8  -1    3.00    0.22
   5   8  -1    2.26    0.28
  -5   8  -1    2.96    0.27
  -5   8  -1    2.80    0.31
  -5   8  -1    3.25    0.32
  -5   8  -1    3.39    0.29
  -5  -8   1    3.07    0.23
   5  -8  -1    2.40    0.27
   5   8   1    3.33    0.31
   5  -8  -1    2.71    0.28
   5   8   1    3.24    0.30
   5   8   1    3.32    0.31
   6  -8   1    0.16    0.16
  -6  -8  -1    0.20    0.12
  -6   8   1    0.12    0.15
  -6   8   1    0.33    0.18
  -6   8   1    0.39    0.16
   6   8  -1    0.16    0.16
   6   8  -1    0.24    0.17
  -6   8   1    0.41    0.20
   6  -8  -1    0.11    0.16
   6   8   1    0.27    0.17
  -6   8  -1    0.18    0.18
  -6  -8   1    0.07    0.10
  -6   8  -1   -0.08    0.18
  -6   8  -1    0.03    0.13
  -6  -8   1    0.26    0.13
   6   8   1    0.33    0.19
  -6   8  -1    0.27    0.17
   6  -8  -1    0.15    0.17
   7  -8   1   -0.15    0.17
  -7   8   1   -0.18    0.20
  -7   8   1   -0.01    0.19
  -7  -8  -1    0.10    0.08
  -7   8   1   -0.15    0.15
   7  -8   1    0.38    0.19
   7   8  -1    0.03    0.17
   7   8  -1    0.05    0.17
  -7  -8  -1    0.00    0.13
  -7   8   1    0.08    0.16
  -7   8  -1   -0.04    0.15
   7  -8  -1   -0.02    0.17
  -7  -8   1   -0.02    0.10
   7   8   1   -0.05    0.17
  -7  -8   1   -0.09    0.13
  -7   8  -1    0.00    0.18
   7  -8  -1   -0.14    0.18
  -7   8  -1    0.22    0.17
  -7   8  -1    0.21    0.20
   7   8   1   -0.04    0.18
  -8   8   1    2.30    0.34
  -8   8   1    2.84    0.28
  -8  -8  -1    3.05    0.28
  -8   8   1    2.09    0.32
  -8  -8  -1    2.24    0.19
  -8   8   1    2.18    0.30
   8   8  -1    2.27    0.30
   8  -8   1    1.99    0.30
   8  -8   1    1.63    0.29
   8   8  -1    2.68    0.32
  -8  -8   1    2.36    0.21
  -8   8  -1    2.52    0.26
  -8   8  -1    1.94    0.33
   8   8   1    2.09    0.28
  -8   8  -1    2.43    0.34
   8   8   1    1.99    0.29
  -8  -8   1    2.16    0.26
   8  -8  -1    2.30    0.32
  -8   8  -1    2.04    0.30
   8  -8  -1    2.24    0.32
  -9   8   1    5.54    0.50
  -9   8   1    4.27    0.44
   9   8  -1    5.11    0.42
   9  -8   1    5.20    0.47
  -9   8   1    5.68    0.54
  -9  -8  -1    5.53    0.39
   9  -8   1    4.64    0.46
   9  -8  -1    4.83    0.46
   9  -8  -1    5.52    0.45
  -9  -8   1    5.11    0.40
  -9   8  -1    4.78    0.45
  -9   8  -1    6.50    0.54
   9   8   1    5.04    0.41
  -9  -8   1    4.99    0.33
  -9   8  -1    5.21    0.49
 -10  -8  -1    5.03    0.62
  10  -8   1    4.30    0.46
  10   8  -1    3.58    0.38
 -10   8   1    4.34    0.49
 -10   8   1    3.78    0.43
 -10   8   1    3.33    0.43
 -10  -8   1    4.82    0.41
 -10   8  -1    4.78    0.52
  10   8   1    3.65    0.38
 -10   8  -1    3.91    0.43
  10  -8  -1    4.30    0.46
 -10   8  -1    3.83    0.46
  10  -8  -1    4.60    0.46
 -11   8   1    0.38    0.33
  11  -8   1    0.85    0.30
 -11   8   1    0.64    0.28
  11   8  -1    0.50    0.24
 -11   8  -1    0.75    0.31
 -11  -8   1    0.56    0.26
  11  -8  -1    0.02    0.26
  11   8   1    0.37    0.21
 -11   8  -1    0.91    0.35
  11  -8  -1   -0.27    0.24
  12  -8   1    0.36    0.30
  12   8  -1   -0.02    0.22
 -12   8   1    0.11    0.27
 -12   8   1    1.05    0.35
  12  -8  -1    1.07    0.35
 -12   8  -1    0.20    0.30
 -12   8  -1    0.66    0.33
  12  -8  -1    0.16    0.29
 -13   8   1    0.10    0.30
 -13   8   1    0.08    0.34
  13  -8   1    0.03    0.32
  13  -8  -1   -0.02    0.30
 -13   8  -1    0.43    0.32
 -13   8  -1    0.22    0.35
  14  -8   1    0.21    0.31
 -14   8   1   -0.07    0.32
 -14   8   1    1.55    0.42
 -14   8  -1    0.88    0.39
  14  -8  -1    0.43    0.39
 -14   8  -1    0.70    0.41
 -15   8   1    0.64    0.42
 -15   8   1   -0.10    0.31
  15  -8   1   -0.16    0.31
 -15   8   1    0.06    0.34
 -15   8  -1    0.52    0.42
  15  -8  -1   -0.18    0.32
 -15   8  -1    0.30    0.37
   0   9   1   -0.20    0.08
   0   9  -1    0.02    0.10
   0  -9  -1    0.08    0.10
   0   9  -1    0.00    0.14
   0   9  -1    0.22    0.14
   0   9   1   -0.16    0.13
   0   9   1   -0.02    0.14
   0   9  -1   -0.02    0.10
   0  -9   1    0.00    0.10
   0   9  -1   -0.04    0.13
   0   9   1   -0.09    0.09
   0   9   1   -0.17    0.13
   0   9   1   -0.02    0.10
   0   9  -1    0.10    0.10
   1   9  -1    0.12    0.14
  -1   9   1   -0.05    0.13
  -1   9   1   -0.01    0.11
   1   9  -1    0.15    0.15
  -1   9   1    0.16    0.10
  -1   9   1   -0.05    0.14
   1   9  -1    0.02    0.10
   1   9  -1    0.04    0.08
  -1   9   1   -0.09    0.14
  -1  -9  -1    0.03    0.08
   1   9  -1   -0.05    0.09
   1   9  -1    0.03    0.15
   1  -9   1    0.05    0.11
  -1   9   1    0.06    0.11
  -1   9  -1    0.03    0.15
   1   9   1    0.07    0.14
   1  -9  -1    0.03    0.11
   1   9   1    0.13    0.16
   1   9   1   -0.07    0.08
  -1   9  -1    0.10    0.15
  -1  -9   1    0.05    0.09
   1   9   1    0.02    0.08
  -1   9  -1    0.09    0.11
  -1   9  -1   -0.06    0.10
   1   9   1   -0.08    0.08
  -1   9  -1   -0.24    0.12
   1   9   1    0.04    0.13
   2   9  -1   21.27    0.97
   2   9  -1   20.69    0.98
  -2   9   1   21.29    0.95
   2  -9   1   20.65    0.94
  -2   9   1   20.36    0.97
  -2   9   1   22.95    0.98
  -2   9   1   20.86    0.93
   2   9  -1   21.79    0.99
  -2   9   1   20.48    0.97
   2   9  -1   21.52    0.92
  -2  -9  -1   21.53    0.89
   2   9   1   21.42    0.98
  -2   9  -1   20.20    0.97
  -2   9  -1   21.25    0.97
  -2   9  -1   22.33    0.94
   2   9   1   20.47    0.97
   2   9   1   18.60    0.95
  -2   9  -1   21.42    0.98
  -2  -9   1   22.95    0.89
   2  -9  -1   21.13    0.94
  -2   9  -1   21.41    0.95
  -2  -9   1   22.08    0.90
  -3   9   1    4.86    0.37
   3  -9   1    4.85    0.34
  -3   9   1    5.21    0.37
   3   9  -1    5.54    0.36
   3   9  -1    5.82    0.29
  -3   9   1    5.36    0.38
  -3   9   1    5.37    0.33
   3   9  -1    5.46    0.38
   3   9  -1    5.26    0.37
  -3   9  -1    4.98    0.36
  -3   9  -1    5.48    0.34
  -3  -9   1    5.27    0.27
   3  -9  -1    4.56    0.34
   3   9   1    5.14    0.27
  -3  -9   1    5.35    0.28
   3   9   1    5.20    0.36
   3   9   1    5.28    0.35
  -3   9  -1    4.66    0.34
  -3   9  -1    5.74    0.40
   3   9   1    4.92    0.37
   4   9  -1    3.35    0.22
   4   9  -1    2.95    0.31
  -4   9   1    3.43    0.33
  -4   9   1    3.10    0.29
   4   9  -1    3.46    0.28
  -4   9   1    3.92    0.33
   4   9  -1    2.80    0.31
  -4   9   1    3.19    0.29
   4  -9   1    3.51    0.31
   4  -9  -1    3.34    0.30
   4   9   1    3.11    0.31
  -4   9  -1    3.41    0.33
  -4   9  -1    3.48    0.28
   4   9   1    3.04    0.30
  -4   9  -1    3.79    0.33
   4   9   1    3.60    0.32
  -4  -9   1    3.69    0.23
  -4   9  -1    3.81    0.33
   5  -9   1   11.97    0.64
   5   9  -1   12.16    0.62
  -5   9   1   12.62    0.68
  -5   9   1   12.82    0.67
   5   9  -1   11.52    0.64
  -5   9   1   11.43    0.62
  -5   9   1   12.24    0.63
  -5   9  -1   11.84    0.65
  -5   9  -1   12.54    0.69
  -5   9  -1   12.64    0.63
  -5  -9   1   12.53    0.57
   5  -9  -1   11.50    0.63
   5   9   1   11.90    0.62
   5   9   1   11.61    0.64
  -5   9  -1   11.76    0.61
   5   9   1   12.08    0.64
   6   9  -1    9.59    0.54
   6  -9   1    9.59    0.56
  -6   9   1    9.53    0.55
   6   9  -1    9.04    0.56
  -6   9   1   10.09    0.55
  -6   9   1    9.49    0.57
  -6   9   1    9.79    0.61
   6   9   1   10.06    0.56
  -6  -9   1    9.51    0.50
  -6   9  -1    8.96    0.52
  -6   9  -1    9.51    0.55
   6  -9  -1    9.52    0.55
   6   9   1    8.80    0.54
  -6   9  -1    9.88    0.61
   6  -9  -1    8.89    0.55
  -6   9  -1   10.36    0.60
   7  -9   1    2.05    0.29
   7   9  -1    2.11    0.29
  -7   9   1    2.23    0.33
  -7   9   1    2.41    0.29
  -7   9   1    2.66    0.28
   7   9  -1    2.53    0.30
  -7   9   1    2.33    0.31
   7   9   1    2.38    0.30
  -7   9  -1    2.52    0.35
   7  -9  -1    1.84    0.28
  -7   9  -1    2.15    0.29
   7   9   1    2.69    0.31
   7  -9  -1    2.51    0.31
  -7   9  -1    1.94    0.26
  -7   9  -1    2.30    0.32
   8  -9   1    1.14    0.27
   8   9  -1    0.80    0.23
  -8   9   1    1.24    0.25
  -8   9   1    0.42    0.25
   8   9  -1    0.93    0.25
  -8   9   1    1.23    0.29
  -8   9   1    0.93    0.23
  -8   9  -1    0.99    0.25
   8  -9  -1    1.20    0.26
  -8   9  -1    0.92    0.22
  -8   9  -1    1.07    0.29
  -8  -9   1    0.85    0.18
   8  -9  -1    0.55    0.24
  -8   9  -1    0.86    0.27
   8   9   1    0.70    0.23
   8   9   1    0.96    0.26
   9   9  -1    0.89    0.25
   9  -9   1    0.64    0.27
  -9   9   1    1.45    0.29
  -9   9   1    0.97    0.31
  -9   9   1    0.88    0.29
   9   9   1    2.06    0.29
  -9   9  -1    1.51    0.29
   9  -9  -1    1.35    0.30
  -9   9  -1    2.15    0.38
   9  -9  -1    1.15    0.30
  -9   9  -1    0.82    0.29
  10   9  -1    2.30    0.33
 -10   9   1    2.72    0.41
 -10   9   1    2.77    0.38
  10  -9   1    2.18    0.37
 -10   9   1    3.75    0.49
 -10   9  -1    2.67    0.41
  10  -9  -1    2.34    0.38
 -10   9  -1    2.50    0.43
  10   9   1    2.57    0.34
 -10   9  -1    2.31    0.38
  10  -9  -1    2.63    0.38
 -11   9   1   -0.38    0.30
  11  -9   1    0.10    0.31
 -11   9   1    0.24    0.27
  11   9  -1    0.11    0.23
 -11   9  -1    0.34    0.30
  11  -9  -1    0.39    0.29
  11   9   1    0.35    0.24
 -11   9  -1   -0.11    0.24
 -12   9   1    0.74    0.34
  12   9  -1    0.87    0.29
  12  -9   1    0.51    0.32
 -12   9   1    0.71    0.33
 -12   9  -1    0.48    0.35
 -12   9  -1    0.99    0.38
  12  -9  -1    0.81    0.32
  13  -9   1    0.10    0.31
 -13   9   1   -0.44    0.28
 -13   9   1   -0.18    0.34
  13  -9  -1   -0.05    0.31
 -13   9  -1    0.53    0.34
 -13   9  -1    0.21    0.32
 -14   9   1    0.84    0.41
 -14   9   1   -0.08    0.31
  14  -9   1    0.07    0.32
 -14   9  -1    0.31    0.38
 -14   9  -1    0.26    0.39
  14  -9  -1    0.72    0.36
   0  10   1    0.90    0.21
   0  10   1    0.97    0.15
   0  10   1    0.89    0.21
   0  10  -1    0.82    0.20
   0  10  -1    0.98    0.21
   0  10   1    0.74    0.20
   0 -10   1    0.92    0.15
   0 -10  -1    1.07    0.16
   0  10   1    0.71    0.13
   0  10  -1    0.87    0.14
   0  10  -1    0.80    0.20
   0  10  -1    0.61    0.15
   0  10  -1    0.95    0.15
   0  10   1    0.85    0.16
   1  10  -1   27.51    1.20
  -1  10   1   25.52    1.12
  -1  10   1   24.66    1.19
   1  10  -1   27.16    1.14
  -1 -10  -1   26.45    1.11
   1 -10   1   25.66    1.14
  -1  10   1   27.04    1.14
   1  10  -1   26.39    1.19
   1  10  -1   27.01    1.12
  -1  10   1   25.08    1.18
   1  10  -1   26.93    1.10
  -1  10   1   26.77    1.17
  -1  10   1   25.88    1.19
   1  10  -1   26.08    1.17
   1  10   1   27.06    1.19
  -1  10  -1   26.81    1.18
  -1  10  -1   25.58    1.18
  -1  10  -1   26.73    1.20
   1  10   1   26.66    1.19
  -1  10  -1   26.34    1.17
  -1  10  -1   26.55    1.14
  -1 -10   1   26.23    1.11
   1 -10  -1   26.40    1.13
   1  10   1   24.82    1.19
   1  10   1   26.12    1.10
   1  10   1   27.41    1.13
  -1  10  -1   26.08    1.13
   2 -10   1    8.17    0.47
  -2  10   1    9.49    0.47
  -2  10   1    8.98    0.52
   2  10  -1    8.79    0.53
  -2  10   1    9.38    0.51
  -2  10   1    7.99    0.52
  -2  10   1    9.73    0.50
   2  10  -1    8.50    0.52
   2  10  -1    8.44    0.50
  -2  10  -1   10.14    0.54
   2  10   1    9.58    0.53
  -2  10  -1    9.19    0.49
  -2  10  -1    8.71    0.47
  -2  10  -1    7.81    0.51
   2  10   1    9.02    0.52
  -2 -10   1    9.25    0.43
   2 -10  -1    9.28    0.48
   2  10   1    8.56    0.51
  -2  10  -1    8.67    0.49
   3  10  -1    8.86    0.42
   3  10  -1    7.67    0.50
   3 -10   1    8.43    0.48
  -3  10   1    8.26    0.48
   3  10  -1    8.93    0.53
   3  10  -1    8.80    0.50
  -3  10   1    8.89    0.51
  -3  10   1    8.76    0.53
  -3  10   1    8.81    0.48
   3 -10  -1    8.19    0.47
   3  10   1    8.77    0.50
  -3  10  -1    8.22    0.50
  -3  10  -1    8.32    0.46
   3  10   1    8.84    0.52
   3  10   1    8.38    0.52
  -3  10  -1    8.88    0.54
  -3  10  -1    7.51    0.47
  -4  10   1    2.28    0.28
   4 -10   1    1.85    0.25
   4  10  -1    2.94    0.30
  -4  10   1    2.29    0.28
   4  10  -1    2.96    0.31
   4  10  -1    2.02    0.28
  -4  10   1    1.69    0.23
  -4  10   1    2.19    0.28
   4  10   1    1.99    0.27
  -4  10  -1    2.18    0.27
   4  10   1    2.25    0.28
  -4  10  -1    2.50    0.29
  -4  10  -1    1.69    0.24
   4 -10  -1    2.05    0.26
  -4  10  -1    2.12    0.28
   4  10   1    2.51    0.29
   5  10  -1   14.89    0.75
  -5  10   1   13.86    0.72
   5 -10   1   13.81    0.73
  -5  10   1   15.49    0.81
   5  10  -1   13.41    0.75
  -5  10   1   13.32    0.72
  -5  10   1   15.00    0.77
   5  10  -1   14.22    0.73
   5  10   1   15.07    0.76
   5 -10  -1   14.35    0.73
   5  10   1   13.59    0.74
  -5  10  -1   15.04    0.74
   5  10   1   15.65    0.76
  -5  10  -1   13.88    0.72
  -5  10  -1   15.57    0.80
  -5  10  -1   13.56    0.74
   6 -10   1    1.89    0.27
  -6  10   1    1.83    0.26
  -6  10   1    1.23    0.25
  -6  10   1    1.44    0.29
   6  10  -1    1.31    0.26
  -6  10   1    1.55    0.25
   6  10  -1    1.01    0.24
  -6  10  -1    1.43    0.24
   6 -10  -1    1.50    0.26
   6  10   1    1.55    0.28
  -6  10  -1    1.48    0.24
  -6  10  -1    1.49    0.27
  -6  10  -1    1.78    0.31
   6  10   1    1.33    0.27
   7  10  -1    2.05    0.29
   7 -10   1    2.37    0.32
  -7  10   1    2.24    0.33
  -7  10   1    2.17    0.30
  -7  10   1    1.73    0.28
   7  10  -1    2.16    0.30
  -7  10   1    1.75    0.32
  -7  10  -1    2.20    0.32
  -7  10  -1    2.02    0.34
   7  10   1    1.86    0.29
  -7  10  -1    1.94    0.28
   7  10   1    1.84    0.28
   7 -10  -1    2.50    0.32
  -7  10  -1    1.29    0.27
  -8  10   1    2.83    0.39
  -8  10   1    3.01    0.32
   8  10  -1    3.26    0.38
  -8  10   1    3.24    0.41
  -8  10   1    2.52    0.34
   8 -10   1    2.83    0.37
   8  10   1    3.17    0.37
  -8  10  -1    2.94    0.36
   8 -10  -1    2.51    0.35
  -8  10  -1    2.41    0.39
  -8  10  -1    3.20    0.33
   8  10   1    3.05    0.34
  -8  10  -1    2.84    0.39
  -9  10   1    0.71    0.26
  -9  10   1   -0.40    0.24
   9 -10   1    0.05    0.25
  -9  10   1    0.18    0.29
   9  10  -1    0.01    0.23
   9  10   1    0.07    0.19
   9 -10  -1   -0.02    0.25
  -9  10  -1   -0.07    0.25
  -9  10  -1    0.31    0.29
  -9  10  -1    0.00    0.23
 -10  10   1    0.57    0.32
  10 -10   1    0.28    0.28
  10  10  -1    0.34    0.25
 -10  10   1    0.04    0.25
 -10  10   1    0.50    0.33
  10  10   1    0.49    0.22
 -10  10  -1    0.62    0.34
 -10  10  -1    0.71    0.38
  10 -10  -1    0.42    0.28
 -10  10  -1   -0.13    0.24
 -11  10   1    0.50    0.32
 -11  10   1    1.41    0.35
  11  10  -1    1.05    0.30
  11 -10   1    0.99    0.34
  11 -10  -1    0.77    0.34
  11  10   1    1.50    0.31
 -11  10  -1    0.90    0.32
 -11  10  -1    0.63    0.35
 -12  10   1    0.95    0.35
  12 -10   1    1.13    0.37
 -12  10   1    1.48    0.40
  12  10  -1    1.47    0.31
 -12  10  -1    0.87    0.35
  12 -10  -1    1.17    0.37
 -12  10  -1    1.26    0.39
 -13  10   1    0.11    0.38
 -13  10   1    0.95    0.35
  13 -10   1    0.26    0.33
 -13  10  -1    0.54    0.39
 -13  10  -1    0.51    0.33
  13 -10  -1    0.06    0.33
 -14  10   1   -0.04    0.33
  14 -10   1   -0.85    0.27
 -14  10   1    0.57    0.36
 -14  10  -1    0.13    0.35
  14 -10  -1    0.00    0.33
 -14  10  -1    0.81    0.42
   0  11  -1   11.88    0.56
   0 -11   1   11.66    0.57
   0  11  -1   11.19    0.63
   0  11  -1   11.08    0.63
   0  11  -1   11.26    0.64
   0  11   1   11.80    0.55
   0  11   1   11.71    0.65
   0  11   1   10.63    0.63
   0  11   1   11.57    0.64
   0  11   1   11.50    0.56
   0  11  -1   11.69    0.57
   0 -11  -1   11.92    0.56
  -1  11   1    0.90    0.23
   1  11  -1    0.85    0.16
  -1  11   1    0.82    0.22
  -1  11   1    1.50    0.25
  -1  11   1    0.91    0.16
   1 -11   1    1.27    0.18
  -1  11   1    0.54    0.20
  -1  11   1    0.70    0.17
   1  11  -1    0.78    0.22
  -1 -11  -1    1.05    0.15
   1  11  -1    0.90    0.24
   1  11  -1    0.70    0.20
  -1  11  -1    1.22    0.18
  -1  11  -1    0.89    0.23
   1  11   1    1.00    0.23
  -1  11  -1    0.77    0.22
   1 -11  -1    0.83    0.17
  -1 -11   1    1.12    0.16
  -1  11  -1    1.11    0.23
  -1  11  -1    1.07    0.17
   1  11   1    1.14    0.15
   1  11   1    0.87    0.23
  -1  11  -1    0.67    0.18
   1  11   1    0.98    0.22
  -2  11   1    5.37    0.43
  -2  11   1    6.46    0.43
  -2  11   1    6.66    0.40
   2  11  -1    6.08    0.43
  -2  11   1    6.18    0.44
  -2  11   1    6.69    0.44
   2  11  -1    5.80    0.44
  -2  11   1    5.35    0.36
   2  11  -1    6.17    0.44
   2 -11   1    6.13    0.40
  -2  11  -1    6.65    0.44
  -2  11  -1    5.45    0.43
  -2  11  -1    5.95    0.39
   2 -11  -1    5.85    0.37
   2  11   1    6.26    0.45
  -2  11  -1    5.68    0.38
   2  11   1    5.89    0.44
  -2  11  -1    6.60    0.44
   2  11   1    6.01    0.44
   3  11  -1    7.76    0.49
   3  11  -1    7.22    0.48
  -3  11   1    8.27    0.48
  -3  11   1    8.58    0.47
   3  11  -1    8.06    0.53
  -3  11   1    7.58    0.50
  -3  11   1    8.32    0.53
   3 -11   1    8.61    0.49
   3 -11  -1    7.53    0.46
   3  11   1    8.28    0.52
  -3  11  -1    8.11    0.52
  -3  11  -1    7.84    0.50
  -3  11  -1    8.32    0.49
   3  11   1    8.06    0.52
   3  11   1    8.57    0.51
  -3  11  -1    8.50    0.48
   4  11  -1    1.25    0.26
  -4  11   1    1.23    0.23
  -4  11   1    0.80    0.18
   4  11  -1    0.89    0.22
   4  11  -1    0.67    0.23
  -4  11   1    1.23    0.26
  -4  11   1    0.83    0.23
   4 -11   1    0.59    0.20
  -4  11  -1    0.96    0.23
   4  11   1    0.52    0.21
  -4  11  -1    0.70    0.20
   4  11   1    0.82    0.23
  -4  11  -1    0.85    0.22
  -4  11  -1    0.60    0.22
   4  11   1    0.63    0.22
   4 -11  -1    0.70    0.20
   5 -11   1    8.88    0.56
  -5  11   1   11.33    0.67
  -5  11   1    9.15    0.57
   5  11  -1   11.59    0.63
   5  11  -1    9.84    0.59
  -5  11   1    8.76    0.57
   5  11  -1    9.87    0.57
  -5  11   1    9.69    0.55
  -5  11  -1    9.14    0.57
   5  11   1    9.38    0.60
  -5  11  -1    9.86    0.58
  -5  11  -1    9.26    0.58
   5 -11  -1    9.15    0.56
  -5  11  -1   10.63    0.66
   5  11   1    9.77    0.59
   5  11   1    9.96    0.59
   6 -11   1    0.24    0.21
  -6  11   1    0.53    0.23
  -6  11   1    0.20    0.21
  -6  11   1    0.30    0.19
  -6  11   1    0.65    0.25
   6  11  -1    0.16    0.21
   6  11  -1    0.08    0.21
  -6  11  -1    0.13    0.22
   6 -11  -1    0.14    0.22
   6  11   1    0.56    0.24
  -6  11  -1    0.13    0.19
  -6  11  -1    0.48    0.23
   6  11   1    0.34    0.24
  -6  11  -1   -0.10    0.18
  -7  11   1    3.53    0.44
  -7  11   1    2.86    0.35
  -7  11   1    3.81    0.43
   7 -11   1    2.93    0.38
  -7  11   1    3.65    0.37
   7  11  -1    3.59    0.40
   7  11  -1    3.65    0.37
   7  11   1    3.67    0.41
   7  11   1    3.35    0.37
  -7  11  -1    3.58    0.38
  -7  11  -1    3.61    0.42
  -7  11  -1    3.20    0.43
  -7  11  -1    3.52    0.38
   7 -11  -1    2.96    0.37
  -8  11   1    2.35    0.40
  -8  11   1    1.78    0.30
   8 -11   1    1.95    0.33
  -8  11   1    1.89    0.39
   8  11  -1    1.50    0.30
  -8  11   1    1.82    0.30
   8  11   1    1.30    0.30
   8  11   1    1.54    0.29
  -8  11  -1    1.52    0.28
  -8  11  -1    1.79    0.36
  -8  11  -1    1.70    0.35
   8 -11  -1    1.11    0.32
  -8  11  -1    1.09    0.28
   9 -11   1    0.18    0.26
   9  11  -1    0.31    0.23
  -9  11   1   -0.09    0.26
  -9  11   1    0.12    0.23
  -9  11   1   -0.10    0.28
  -9  11  -1    0.41    0.30
  -9  11  -1    0.30    0.28
   9 -11  -1    0.11    0.26
   9  11   1    0.29    0.24
  -9  11  -1    0.23    0.24
 -10  11   1    1.60    0.34
 -10  11   1    1.43    0.37
  10  11  -1    1.53    0.31
  10 -11   1    1.34    0.35
 -10  11  -1    1.03    0.33
  10 -11  -1    1.73    0.37
 -10  11  -1    1.65    0.37
  10  11   1    1.27    0.30
  11  11  -1    0.12    0.25
  11 -11   1   -0.14    0.27
 -11  11   1   -0.41    0.28
 -11  11   1   -0.49    0.24
  11 -11  -1    0.03    0.27
 -11  11  -1   -0.39    0.31
 -11  11  -1   -0.36    0.25
  11  11   1    0.15    0.24
  12  11  -1    0.22    0.24
 -12  11   1   -0.36    0.27
 -12  11   1    0.68    0.38
  12 -11   1    0.07    0.30
 -12  11  -1    0.13    0.34
 -12  11  -1    0.08    0.30
  12 -11  -1    0.23    0.30
  13 -11   1   -0.35    0.31
 -13  11   1    0.42    0.37
 -13  11   1    0.68    0.39
 -13  11  -1    0.12    0.34
  13 -11  -1    0.14    0.31
 -13  11  -1    0.35    0.37
 -14  11   1    0.15    0.35
  14 -11   1   -0.27    0.32
 -14  11   1   -0.06    0.37
 -14  11  -1    0.37    0.36
  14 -11  -1    0.04    0.35
 -14  11  -1   -0.41    0.33
   0  12   1    0.53    0.24
   0  12  -1    0.62    0.15
   0  12  -1    0.46    0.21
   0  12   1    0.56    0.22
   0 -12   1    0.45    0.15
   0  12   1    0.47    0.15
   0 -12  -1    0.28    0.14
   0  12  -1    0.43    0.21
   0  12  -1    0.24    0.21
   0  12   1    0.38    0.22
   1  12  -1    4.36    0.41
  -1  12   1    4.00    0.33
   1  12  -1    4.58    0.30
  -1  12   1    4.84    0.40
  -1  12   1    4.76    0.42
  -1  12   1    3.79    0.39
   1  12  -1    4.49    0.38
   1 -12   1    4.23    0.32
   1  12  -1    4.69    0.43
  -1  12   1    4.45    0.31
  -1  12  -1    5.19    0.41
  -1  12  -1    5.03    0.42
  -1  12  -1    4.34    0.33
   1  12   1    5.14    0.43
   1 -12  -1    4.71    0.33
  -1  12  -1    4.86    0.33
   1  12   1    4.65    0.42
  -1  12  -1    4.23    0.40
   1  12   1    5.30    0.43
  -2  12   1    4.95    0.43
  -2  12   1    4.28    0.41
   2  12  -1    5.60    0.44
  -2  12   1    5.92    0.37
   2 -12   1    4.61    0.34
   2  12  -1    5.41    0.43
  -2  12   1    4.47    0.43
  -2  12   1    3.75    0.32
   2  12  -1    4.58    0.42
   2 -12  -1    5.04    0.34
   2  12   1    4.78    0.43
   2  12   1    4.57    0.42
  -2  12  -1    4.08    0.40
  -2  12  -1    4.74    0.34
  -2  12  -1    4.57    0.45
  -2  12  -1    5.43    0.37
   2  12   1    5.14    0.44
  -2  12  -1    4.59    0.42
  -3  12   1    0.64    0.24
  -3  12   1    0.33    0.19
   3  12  -1    0.46    0.23
   3  12  -1    0.60    0.21
  -3  12   1    0.48    0.17
   3  12  -1    0.92    0.24
  -3  12   1    0.63    0.25
   3 -12   1    0.58    0.19
   3  12   1    0.24    0.21
   3  12   1    0.90    0.25
   3 -12  -1    0.60    0.19
   3  12   1    0.85    0.24
  -3  12  -1    0.55    0.21
  -3  12  -1    0.36    0.17
  -3  12  -1    0.21    0.21
   4 -12   1    2.38    0.30
   4  12  -1    1.77    0.32
   4  12  -1    2.59    0.31
  -4  12   1    2.37    0.29
  -4  12   1    2.45    0.30
  -4  12   1    2.19    0.32
   4  12  -1    2.78    0.36
   4  12   1    2.46    0.32
   4  12   1    2.58    0.34
  -4  12  -1    3.03    0.37
  -4  12  -1    2.59    0.33
   4  12   1    2.09    0.32
  -4  12  -1    2.67    0.31
   4 -12  -1    2.55    0.30
  -4  12  -1    2.51    0.28
  -5  12   1    2.24    0.29
   5 -12   1    2.18    0.31
  -5  12   1    2.79    0.34
   5  12  -1    2.25    0.34
  -5  12   1    2.49    0.33
  -5  12   1    2.65    0.36
   5  12  -1    3.36    0.36
   5  12   1    2.83    0.35
   5  12   1    1.85    0.32
  -5  12  -1    3.26    0.35
   5  12   1    2.47    0.35
  -5  12  -1    2.59    0.35
   5 -12  -1    2.30    0.31
  -5  12  -1    2.27    0.30
  -5  12  -1    3.28    0.39
   6  12  -1    2.60    0.37
   6  12  -1    3.60    0.38
  -6  12   1    3.20    0.36
  -6  12   1    3.32    0.40
  -6  12   1    3.13    0.40
   6 -12   1    3.03    0.36
  -6  12   1    3.58    0.38
   6  12   1    2.30    0.35
   6 -12  -1    2.95    0.38
   6  12   1    3.06    0.38
  -6  12  -1    2.58    0.35
  -6  12  -1    2.97    0.40
  -6  12  -1    3.05    0.40
  -6  12  -1    3.32    0.36
  -7  12   1    1.10    0.27
  -7  12   1    2.01    0.38
   7  12  -1    1.25    0.33
   7 -12   1    1.62    0.32
  -7  12   1    1.62    0.29
  -7  12   1    1.60    0.35
  -7  12  -1    1.20    0.32
   7 -12  -1    1.31    0.31
  -7  12  -1    1.59    0.29
   7  12   1    1.89    0.34
  -7  12  -1    1.70    0.30
   7  12   1    1.98    0.34
  -7  12  -1    1.24    0.32
  -8  12   1    0.49    0.29
   8  12  -1    0.24    0.24
  -8  12   1    0.26    0.28
   8 -12   1    0.68    0.28
  -8  12   1    0.57    0.27
  -8  12   1    0.22    0.23
  -8  12  -1    1.08    0.31
  -8  12  -1    0.51    0.31
   8 -12  -1    0.28    0.26
  -8  12  -1    0.64    0.28
  -8  12  -1    0.90    0.27
   8  12   1    0.58    0.26
   9 -12   1    0.87    0.31
  -9  12   1    1.08    0.35
  -9  12   1    0.64    0.28
   9  12  -1    0.46    0.26
  -9  12   1    0.60    0.34
   9 -12  -1    1.04    0.32
   9  12   1    1.10    0.28
  -9  12  -1    1.30    0.31
  -9  12  -1    1.29    0.36
  -9  12  -1    0.74    0.40
  10 -12   1    1.62    0.36
 -10  12   1    1.02    0.37
  10  12  -1    0.84    0.28
 -10  12   1    0.61    0.29
 -10  12  -1    2.16    0.41
 -10  12  -1    1.30    0.33
  10 -12  -1    1.28    0.35
  10  12   1    1.06    0.29
 -11  12   1    0.08    0.35
  11  12  -1    0.35    0.28
 -11  12   1    0.43    0.32
  11 -12   1   -0.07    0.31
 -11  12  -1    0.65    0.39
  11 -12  -1    0.54    0.33
  11  12   1    0.08    0.25
 -11  12  -1    0.38    0.33
  12  12  -1    0.91    0.30
 -12  12   1    0.23    0.34
  12 -12   1    0.38    0.33
 -12  12   1    0.20    0.30
  12 -12  -1    0.46    0.34
 -12  12  -1    1.00    0.36
 -12  12  -1    0.83    0.41
 -13  12   1    0.52    0.37
  13 -12   1    0.70    0.37
 -13  12   1    0.79    0.40
  13 -12  -1   -0.38    0.30
 -13  12  -1    0.41    0.36
 -13  12  -1    1.10    0.38
   0  13   1   -0.26    0.21
   0  13  -1   -0.19    0.20
   0  13  -1    0.25    0.21
   0  13   1   -0.08    0.20
   0  13  -1    0.55    0.24
   0  13   1    0.37    0.24
  -1  13   1    3.07    0.37
   1 -13   1    3.33    0.31
   1  13  -1    3.55    0.39
  -1  13   1    3.82    0.42
   1  13  -1    4.03    0.40
  -1  13   1    3.61    0.39
   1  13  -1    3.86    0.41
  -1  13  -1    3.28    0.38
   1  13   1    2.74    0.34
   1  13   1    3.19    0.40
  -1  13  -1    3.06    0.37
   1  13   1    3.55    0.39
  -1  13  -1    3.47    0.30
   1 -13  -1    3.78    0.32
  -1  13  -1    3.89    0.40
  -2  13   1    2.54    0.26
  -2  13   1    2.71    0.30
   2 -13   1    2.35    0.29
   2  13  -1    2.04    0.33
   2  13  -1    2.33    0.35
   2  13  -1    1.85    0.30
  -2  13   1    1.88    0.32
  -2  13   1    2.93    0.38
   2  13   1    2.64    0.36
   2  13   1    3.03    0.37
  -2  13  -1    2.88    0.30
  -2  13  -1    2.44    0.27
  -2  13  -1    1.99    0.33
  -2  13  -1    2.03    0.32
   2  13   1    2.33    0.34
  -2  13  -1    2.62    0.37
   2 -13  -1    2.22    0.26
  -3  13   1    1.68    0.27
   3  13  -1    1.63    0.29
   3  13  -1    1.37    0.30
  -3  13   1    1.18    0.28
  -3  13   1    1.33    0.22
   3 -13   1    1.46    0.24
  -3  13   1    1.20    0.30
   3  13  -1    1.20    0.30
   3 -13  -1    1.39    0.24
  -3  13  -1    1.67    0.31
   3  13   1    1.31    0.29
   3  13   1    1.68    0.31
  -3  13  -1    1.27    0.23
  -3  13  -1    1.69    0.30
   3  13   1    1.59    0.31
  -3  13  -1    1.30    0.26
   4  13  -1    1.79    0.33
   4  13  -1    1.99    0.31
  -4  13   1    2.26    0.30
   4 -13   1    2.19    0.30
  -4  13   1    1.90    0.32
  -4  13   1    2.12    0.27
   4  13  -1    1.75    0.33
   4  13   1    2.43    0.36
   4  13   1    2.23    0.36
  -4  13  -1    2.22    0.28
  -4  13  -1    2.34    0.32
   4  13   1    1.86    0.31
  -4  13  -1    2.17    0.35
   4 -13  -1    2.21    0.30
   5 -13   1   -0.12    0.20
  -5  13   1   -0.13    0.20
   5  13  -1    0.15    0.24
   5  13  -1    0.39    0.27
  -5  13   1    0.21    0.24
  -5  13   1    0.12    0.22
  -5  13  -1   -0.08    0.22
   5  13   1   -0.05    0.23
  -5  13  -1    0.08    0.21
   5 -13  -1   -0.18    0.20
  -5  13  -1    0.29    0.23
   5  13   1    0.30    0.26
   5  13   1   -0.17    0.21
  -6  13   1    0.83    0.30
  -6  13   1    0.84    0.27
   6 -13   1    0.80    0.27
  -6  13   1    0.70    0.28
   6  13  -1    0.49    0.29
  -6  13  -1    0.78    0.30
  -6  13  -1    0.17    0.27
   6  13   1    0.69    0.27
   6 -13  -1    0.43    0.25
  -6  13  -1    0.41    0.23
   6  13   1    1.05    0.29
   7  13  -1    0.36    0.26
  -7  13   1    0.27    0.24
  -7  13   1    0.64    0.26
  -7  13   1    0.60    0.31
   7 -13   1    0.56    0.26
  -7  13  -1    0.39    0.24
  -7  13  -1    0.29    0.23
   7  13   1    0.26    0.24
  -7  13  -1    0.46    0.31
   7 -13  -1    0.73    0.30
  -8  13   1    0.33    0.27
  -8  13   1    0.36    0.29
   8 -13   1    0.14    0.26
  -8  13   1    0.12    0.28
   8  13  -1    0.32    0.26
  -8  13  -1    0.57    0.30
  -8  13  -1    0.77    0.29
  -8  13  -1    0.83    0.33
   8  13   1    0.50    0.29
   8 -13  -1    0.50    0.28
  -9  13   1   -0.18    0.28
   9 -13   1   -0.23    0.29
   9  13  -1    0.02    0.25
  -9  13   1    0.25    0.25
   9 -13  -1   -0.16    0.26
  -9  13  -1    0.29    0.31
   9  13   1   -0.11    0.24
  -9  13  -1   -0.03    0.25
  10 -13   1    1.05    0.35
 -10  13   1    0.77    0.31
  10  13  -1    0.39    0.28
 -10  13   1    0.54    0.32
  10  13   1    1.06    0.32
 -10  13  -1    0.86    0.32
 -10  13  -1    1.01    0.38
  10 -13  -1    1.22    0.36
 -11  13   1    1.00    0.38
  11 -13   1    0.58    0.34
  11  13  -1    0.30    0.30
 -11  13   1    0.69    0.32
 -11  13  -1    0.32    0.31
  11 -13  -1    0.70    0.33
 -11  13  -1    0.01    0.33
  11  13   1    0.00    0.26
  12  13  -1    0.86    0.38
  12 -13   1    0.87    0.38
 -12  13   1    0.94    0.40
 -12  13   1    0.46    0.37
  12 -13  -1    0.40    0.37
 -12  13  -1    0.79    0.36
 -12  13  -1    0.39    0.38
   0  14   1    1.75    0.32
   0  14   1    0.99    0.28
   0  14   1    0.95    0.29
   0  14  -1    1.42    0.31
   0  14  -1    0.93    0.28
   0  14  -1    1.30    0.29
  -1  14   1    1.96    0.34
  -1  14   1    1.80    0.32
   1  14  -1    1.77    0.33
   1  14  -1    2.12    0.33
   1  14  -1    1.20    0.30
  -1  14   1    1.72    0.33
  -1  14  -1    1.68    0.33
   1  14   1    1.73    0.33
  -1  14  -1    1.56    0.33
  -1  14  -1    1.14    0.30
   1  14   1    1.87    0.35
   1  14   1    1.62    0.32
   2  14  -1    0.36    0.26
   2  14  -1   -0.12    0.21
  -2  14   1    0.31    0.26
  -2  14   1    0.20    0.26
   2 -14   1    0.45    0.20
   2  14  -1    0.13    0.25
   2  14   1    0.09    0.25
  -2  14  -1    0.27    0.18
   2  14   1    0.19    0.23
   2  14   1    0.17    0.27
   2 -14  -1    0.16    0.19
  -2  14  -1    0.49    0.26
  -2  14  -1    0.09    0.24
  -2  14  -1    0.30    0.26
   3 -14   1    2.62    0.32
  -3  14   1    2.87    0.40
   3  14  -1    2.63    0.40
  -3  14   1    2.73    0.38
   3  14  -1    2.98    0.39
  -3  14   1    2.86    0.30
   3  14  -1    3.13    0.40
  -3  14   1    2.85    0.34
  -3  14  -1    3.09    0.39
   3  14   1    3.54    0.42
   3  14   1    2.21    0.37
  -3  14  -1    2.98    0.32
   3 -14  -1    3.18    0.34
  -3  14  -1    2.58    0.39
  -3  14  -1    3.55    0.36
   3  14   1    2.98    0.39
   4  14  -1    0.74    0.29
   4  14  -1    0.56    0.26
   4 -14   1    0.48    0.22
   4  14  -1    0.56    0.28
  -4  14   1    0.78    0.25
  -4  14   1    0.37    0.26
  -4  14   1    0.42    0.31
  -4  14   1    0.54    0.20
  -4  14  -1    0.89    0.29
  -4  14  -1    0.30    0.27
   4  14   1    0.24    0.24
  -4  14  -1    0.80    0.26
   4 -14  -1    0.81    0.26
   4  14   1    0.37    0.26
  -4  14  -1    0.49    0.22
   4  14   1    0.51    0.27
   5 -14   1    0.51    0.25
   5  14  -1    0.92    0.30
  -5  14   1    0.67    0.28
  -5  14   1    0.38    0.29
  -5  14   1    0.50    0.24
  -5  14   1    0.09    0.30
   5  14  -1    0.96    0.30
   5 -14  -1    0.10    0.23
  -5  14  -1    0.13    0.25
  -5  14  -1    0.68    0.29
   5  14   1    0.88    0.30
   5  14   1    0.26    0.26
  -5  14  -1    0.36    0.21
   5  14   1    1.22    0.32
  -6  14   1    0.37    0.25
  -6  14   1    0.83    0.29
   6 -14   1    0.76    0.30
  -6  14   1    0.17    0.28
   6  14  -1    0.66    0.30
  -6  14  -1    0.62    0.28
   6  14   1    0.37    0.30
  -6  14  -1    0.57    0.24
  -6  14  -1    0.78    0.30
   6  14   1    0.77    0.30
   6 -14  -1    0.42    0.26
   7  14  -1    0.09    0.26
   7 -14   1    0.44    0.28
  -7  14   1   -0.11    0.24
  -7  14   1    0.81    0.31
  -7  14   1    0.25    0.26
  -7  14  -1    0.16    0.26
  -7  14  -1   -0.27    0.27
   7  14   1    0.56    0.30
  -7  14  -1    0.45    0.30
   7 -14  -1    0.55    0.28
  -8  14   1    0.72    0.28
   8 -14   1    0.48    0.29
   8  14  -1    0.66    0.31
  -8  14   1    0.79    0.31
  -8  14   1    0.36    0.30
  -8  14  -1    0.86    0.35
   8  14   1    0.56    0.29
  -8  14  -1    0.17    0.28
   8 -14  -1   -0.19    0.25
  -9  14   1   -0.33    0.23
   9 -14   1    0.10    0.27
   9  14  -1    0.33    0.30
  -9  14   1    0.23    0.30
   9 -14  -1   -0.29    0.27
   9  14   1    0.01    0.27
  -9  14  -1   -0.03    0.24
  -9  14  -1    0.52    0.33
 -10  14   1    0.27    0.29
  10  14  -1    0.14    0.30
 -10  14   1    0.66    0.37
  10 -14   1    0.73    0.34
 -10  14  -1    0.56    0.38
  10  14   1    0.44    0.29
 -10  14  -1    0.61    0.33
  10 -14  -1    0.30    0.31
 -11  14   1    0.60    0.32
 -11  14   1   -0.27    0.33
  11  14  -1    0.11    0.28
  11 -14   1    1.00    0.36
  11  14   1    0.18    0.28
 -11  14  -1   -0.08    0.36
 -11  14  -1    0.13    0.30
  11 -14  -1   -0.14    0.31
 -12  14   1    0.12    0.31
  12 -14   1    0.34    0.35
 -12  14   1    0.61    0.39
 -12  14  -1    0.63    0.36
  12 -14  -1   -0.53    0.29
 -12  14  -1   -0.13    0.33
   0  15  -1    0.17    0.27
   0  15   1    0.13    0.27
   0  15   1    0.43    0.30
   0  15  -1    0.09    0.27
   0  15  -1    0.09    0.25
   0  15   1    0.37    0.27
   1  15  -1    1.65    0.34
  -1  15   1    2.40    0.39
  -1  15   1    1.22    0.33
   1  15  -1    1.26    0.32
   1  15  -1    1.17    0.32
  -1  15   1    0.75    0.31
   1  15   1    1.35    0.36
   1  15   1    1.30    0.33
   1  15   1    1.48    0.35
  -1  15  -1    1.54    0.33
  -1  15  -1    1.34    0.33
  -1  15  -1    1.78    0.35
  -2  15   1    0.39    0.28
   2  15  -1    0.59    0.27
   2  15  -1    0.80    0.30
   2  15  -1    0.38    0.29
  -2  15   1    0.89    0.31
  -2  15  -1    0.67    0.31
   2  15   1    0.63    0.32
   2  15   1    0.22    0.27
  -2  15  -1    0.99    0.32
   2  15   1    0.82    0.31
  -3  15   1    0.87    0.31
   3  15  -1    1.27    0.32
   3  15  -1    1.33    0.34
  -3  15   1    1.54    0.38
   3  15  -1    1.59    0.35
   3 -15   1    1.31    0.26
   3 -15  -1    1.30    0.26
   3  15   1    0.76    0.32
   3  15   1    1.68    0.34
   3  15   1    1.11    0.34
  -3  15  -1    1.35    0.34
  -3  15  -1    1.73    0.36
  -4  15   1    0.75    0.30
   4  15  -1    0.56    0.30
  -4  15   1    1.37    0.30
   4  15  -1    1.22    0.33
   4 -15   1    0.93    0.26
  -4  15   1    0.78    0.35
   4  15  -1    0.34    0.28
  -4  15  -1    0.67    0.30
   4  15   1    0.44    0.28
  -4  15  -1    0.05    0.22
  -4  15  -1    0.90    0.33
   4  15   1    0.34    0.29
   4 -15  -1    0.87    0.27
   4  15   1    1.52    0.35
  -4  15  -1    0.63    0.26
   5  15  -1    0.54    0.29
  -5  15   1    0.09    0.21
  -5  15   1   -0.09    0.28
  -5  15   1    0.09    0.27
   5 -15   1    0.25    0.24
  -5  15   1    0.06    0.21
  -5  15  -1   -0.18    0.28
  -5  15  -1    0.33    0.26
  -5  15  -1    0.41    0.22
   5 -15  -1   -0.13    0.24
   5  15   1    0.14    0.26
   5  15   1    0.23    0.29
   5  15   1    0.21    0.29
  -5  15  -1   -0.01    0.27
   6  15  -1    1.02    0.32
  -6  15   1    1.00    0.32
  -6  15   1    0.70    0.31
   6 -15   1    0.95    0.28
  -6  15   1    0.73    0.34
  -6  15   1    0.27    0.25
  -6  15  -1    1.27    0.34
   6 -15  -1    1.00    0.30
   6  15   1    1.31    0.35
  -6  15  -1    0.60    0.30
  -6  15  -1    0.61    0.27
   7 -15   1    0.37    0.27
  -7  15   1    0.46    0.27
   7  15  -1    0.36    0.29
  -7  15   1    0.19    0.31
  -7  15   1    0.34    0.31
   7  15   1    1.19    0.34
  -7  15  -1    0.56    0.26
  -7  15  -1    0.54    0.30
  -7  15  -1    0.11    0.28
   7 -15  -1    1.17    0.31
   8  15  -1   -0.13    0.27
  -8  15   1    0.02    0.26
  -8  15   1    0.00    0.27
   8 -15   1   -0.58    0.26
  -8  15   1   -0.21    0.28
   8 -15  -1    0.69    0.31
  -8  15  -1   -0.02    0.30
  -8  15  -1    0.04    0.24
   8  15   1    0.22    0.29
   9  15  -1    0.72    0.31
  -9  15   1   -0.36    0.29
  -9  15   1   -0.08    0.30
   9 -15   1    0.04    0.28
  -9  15  -1    0.13    0.32
   9 -15  -1    0.01    0.31
  -9  15  -1    0.63    0.30
   9  15   1    0.53    0.30
 -10  15   1    0.67    0.32
  10  15  -1    0.06    0.26
  10 -15   1    0.06    0.30
 -10  15   1    0.66    0.39
 -10  15  -1    0.29    0.36
 -10  15  -1   -0.40    0.29
  10 -15  -1    0.16    0.31
  10  15   1    0.51    0.31
 -11  15   1    0.31    0.32
  11 -15   1   -0.19    0.35
 -11  15   1   -0.27    0.26
  11  15  -1   -0.07    0.28
 -11  15  -1    0.16    0.31
  11 -15  -1    0.59    0.36
  11  15   1   -0.14    0.39
 -11  15  -1    0.27    0.36
   0  16  -1    0.69    0.30
   0  16   1    1.13    0.35
   0  16  -1    1.16    0.34
   0  16  -1    0.68    0.33
   0  16   1    0.97    0.32
   0  16   1    1.11    0.34
  -1  16   1   -0.21    0.26
   1  16  -1   -0.25    0.25
  -1  16   1    0.04    0.28
   1  16  -1    0.16    0.28
   1  16  -1    0.66    0.29
   1  16   1    0.12    0.27
  -1  16  -1    0.51    0.32
  -1  16  -1    0.48    0.31
   1  16   1   -0.13    0.26
   1  16   1    0.05    0.27
  -1  16  -1   -0.09    0.27
   2  16  -1   -0.09    0.30
  -2  16   1   -0.04    0.28
   2  16  -1    0.37    0.25
  -2  16   1    0.19    0.29
   2  16  -1    0.44    0.31
  -2  16  -1    0.33    0.29
   2  16   1   -0.27    0.25
   2  16   1    0.02    0.28
  -2  16  -1   -0.13    0.28
   2  16   1   -0.26    0.27
  -3  16   1    0.20    0.29
   3  16  -1    0.26    0.31
  -3  16   1    0.17    0.30
   3  16  -1    0.08    0.27
   3  16  -1    0.06    0.28
  -3  16  -1    0.22    0.29
   3  16   1   -0.03    0.26
   3  16   1   -0.06    0.27
   3  16   1    0.09    0.27
  -3  16  -1   -0.26    0.27
   4  16  -1    0.48    0.31
  -4  16   1    0.04    0.32
   4 -16   1    0.51    0.26
  -4  16   1    0.17    0.30
   4  16   1    0.44    0.31
  -4  16  -1    0.69    0.33
   4  16   1    0.73    0.32
   4  16   1   -0.17    0.32
  -4  16  -1    0.51    0.30
   4 -16  -1    0.49    0.30
  -5  16   1   -0.50    0.26
   5 -16   1   -0.06    0.24
   5  16  -1    0.71    0.31
  -5  16   1    0.73    0.36
  -5  16   1    0.44    0.27
  -5  16  -1    0.45    0.31
   5  16   1    0.32    0.29
  -5  16  -1    0.37    0.32
  -5  16  -1    0.70    0.28
   5 -16  -1   -0.26    0.24
  -6  16   1    0.21    0.34
  -6  16   1    1.34    0.39
   6  16  -1    0.14    0.29
   6 -16   1    0.72    0.31
  -6  16   1    1.72    0.36
   6 -16  -1    0.71    0.31
  -6  16  -1    0.93    0.31
  -6  16  -1    1.05    0.37
  -6  16  -1    0.83    0.28
   6  16   1    0.93    0.34
  -6  16  -1    0.71    0.36
  -7  16   1   -0.08    0.35
  -7  16   1    0.73    0.32
  -7  16   1    0.07    0.30
   7 -16   1   -0.24    0.29
  -7  16   1   -0.13    0.32
   7  16  -1    0.78    0.35
  -7  16  -1    0.10    0.33
   7 -16  -1    0.35    0.28
   7  16   1   -0.06    0.29
  -7  16  -1    0.09    0.32
  -7  16  -1    0.57    0.31
  -7  16  -1   -0.25    0.25
   8 -16   1   -0.40    0.28
   8  16  -1    0.45    0.31
  -8  16   1   -0.15    0.37
  -8  16   1    0.47    0.32
  -8  16   1    0.44    0.30
   8 -16  -1    0.13    0.29
   8  16   1    0.31    0.32
  -8  16  -1    0.29    0.30
  -8  16  -1    0.80    0.31
   9 -16   1    0.18    0.30
  -9  16   1    0.01    0.34
  -9  16   1    0.18    0.27
   9  16  -1    0.28    0.32
  -9  16   1    0.18    0.34
  -9  16  -1    0.09    0.32
   9 -16  -1    0.50    0.31
  -9  16  -1   -0.12    0.26
   9  16   1    0.29    0.28
 -10  16   1   -0.31    0.31
 -10  16   1    0.32    0.38
  10 -16   1    0.33    0.32
 -10  16   1   -0.01    0.29
  10  16  -1    0.68    0.33
  10 -16  -1   -0.06    0.29
 -10  16  -1   -0.15    0.29
 -10  16  -1   -0.21    0.29
  10  16   1    0.29    0.27
   0  17   1   -0.13    0.31
   0  17   1   -0.10    0.30
   0  17  -1    0.27    0.30
   0  17  -1   -0.58    0.25
   0  17  -1   -0.10    0.27
   1  17  -1    0.10    0.31
   1  17  -1    0.08    0.27
  -1  17   1    0.29    0.32
   1  17  -1    0.53    0.31
  -1  17   1    0.30    0.33
   1  17   1    0.66    0.34
  -1  17  -1    0.38    0.31
  -1  17  -1    0.85    0.32
   1  17   1    0.25    0.31
   1  17   1    0.88    0.34
   2  17  -1    0.05    0.31
   2  17  -1    0.76    0.33
   2  17  -1    0.64    0.33
  -2  17   1    0.12    0.33
  -2  17   1    0.23    0.32
  -2  17  -1    0.37    0.32
  -2  17  -1    0.14    0.31
   2  17   1    0.47    0.34
   2  17   1   -0.07    0.30
   2  17   1    0.49    0.30
  -3  17   1    0.15    0.31
  -3  17   1    0.00    0.31
   3  17  -1    0.31    0.32
   3  17  -1    0.83    0.34
   3  17  -1    0.47    0.30
  -3  17  -1    0.41    0.33
   3  17   1    0.55    0.33
  -3  17  -1   -0.42    0.26
   3  17   1    0.45    0.30
   3  17   1    0.06    0.27
   4  17  -1    0.29    0.36
  -4  17   1   -0.41    0.32
  -4  17   1    0.20    0.32
   4  17   1   -0.37    0.27
  -4  17  -1    0.40    0.32
   4  17   1   -0.27    0.27
   4  17   1    0.46    0.40
  -4  17  -1    0.25    0.36
  -5  17   1    0.18    0.37
  -5  17   1   -0.06    0.31
   5  17  -1    0.14    0.34
   5 -17   1    0.47    0.40
   5  17   1    0.14    0.31
  -5  17  -1   -0.34    0.33
  -5  17  -1    0.08    0.35
   6  17  -1    0.26    0.33
  -6  17   1    0.07    0.31
  -6  17   1    0.05    0.34
   6 -17   1   -0.16    0.27
  -6  17  -1    0.00    0.32
   6 -17  -1    0.46    0.31
  -6  17  -1   -0.05    0.35
   6  17   1    0.44    0.32
   7  17  -1    0.60    0.36
  -7  17   1    0.24    0.30
   7 -17   1    0.50    0.29
  -7  17   1    0.81    0.42
  -7  17   1    0.18    0.31
   7 -17  -1    0.48    0.30
  -7  17  -1    0.49    0.32
  -7  17  -1   -0.46    0.34
   7  17   1   -0.10    0.32
  -7  17  -1   -0.02    0.34
   8  17  -1    0.23    0.33
  -8  17   1    0.85    0.41
  -8  17   1    0.00    0.29
   8 -17   1    0.04    0.28
  -8  17  -1   -0.37    0.36
   8  17   1   -0.10    0.31
  -8  17  -1    0.46    0.33
   8 -17  -1    0.68    0.34
   9 -17   1   -0.49    0.31
   9  17  -1   -0.36    0.26
  -9  17   1    0.13    0.33
  -9  17  -1   -0.32    0.31
   9 -17  -1    0.02    0.33
   9  17   1    0.56    0.31
   0  18  -1    0.21    0.34
   0  18   1   -0.13    0.30
   0  18  -1    0.01    0.32
   0  18   1    0.00    0.31
   1  18  -1    0.83    0.38
  -1  18   1    0.31    0.32
   1  18  -1    0.67    0.31
   1  18  -1    0.77    0.34
  -1  18   1    0.69    0.35
   1  18   1    0.52    0.35
   1  18   1    0.26    0.38
   1  18   1    0.91    0.37
  -1  18  -1    0.62    0.35
  -1  18  -1    0.84    0.36
   2  18  -1    0.34    0.31
  -2  18   1    0.29    0.37
  -2  18   1    0.78    0.35
   2  18  -1   -0.05    0.31
   2  18  -1    0.62    0.41
   2  18   1    0.18    0.32
   2  18   1    0.17    0.35
  -2  18  -1    0.05    0.33
   2  18   1    0.01    0.33
  -2  18  -1    0.32    0.33
   3  18  -1   -0.04    0.34
  -3  18   1    0.10    0.35
  -3  18   1   -0.51    0.29
  -3  18  -1    0.86    0.36
   3  18   1    0.31    0.32
   3  18   1    0.13    0.38
   3  18   1   -0.11    0.30
  -3  18  -1   -0.19    0.30
   4  18  -1   -0.05    0.31
  -4  18   1   -0.05    0.31
  -4  18   1    0.43    0.35
  -4  18  -1    0.34    0.37
   4  18   1    0.32    0.32
  -4  18  -1   -0.11    0.32
  -5  18   1   -0.92    0.30
  -5  18   1    0.68    0.41
   5  18  -1    0.24    0.38
  -5  18  -1   -0.27    0.35
   5  18   1    0.10    0.31
  -5  18  -1    0.28    0.38
  -6  18   1    0.38    0.37
  -6  18   1    0.31    0.37
   6  18  -1    0.46    0.34
  -6  18  -1   -0.06    0.31
   6  18   1   -0.09    0.28
  -6  18  -1   -0.37    0.35
   7 -18   1   -0.01    0.33
  -7  18   1    0.14    0.40
   7  18  -1   -0.05    0.33
  -7  18   1   -0.10    0.36
  -7  18  -1   -0.08    0.34
  -7  18  -1    0.50    0.35
   7  18   1    0.15    0.34
   0  19  -1   -0.35    0.26
   0  19   1   -0.07    0.33
   0  19   1    0.16    0.34
   0  19  -1   -0.64    0.36
   1  19  -1    0.36    0.40
  -1  19   1    0.71    0.39
   1  19  -1    0.38    0.34
  -1  19   1    0.25    0.35
  -1  19  -1    0.31    0.36
   1  19   1    0.44    0.35
   1  19   1    0.28    0.36
  -1  19  -1   -0.26    0.33
  -2  19   1    0.48    0.37
   2  19  -1    0.35    0.36
  -2  19   1    0.32    0.35
   2  19   1    0.26    0.32
  -2  19  -1    0.28    0.36
   2  19   1   -0.45    0.29
  -2  19  -1    0.37    0.36
   2  19   1    0.07    0.35
  -3  19   1   -0.01    0.33
   3  19  -1   -0.30    0.30
  -3  19   1   -0.15    0.34
  -3  19  -1   -0.14    0.34
   3  19   1    0.19    0.32
  -3  19  -1    0.12    0.35
   4  19  -1   -0.04    0.33
  -4  19   1    0.09    0.38
  -4  19   1    0.28    0.34
  -4  19  -1    0.12    0.33
  -4  19  -1    0.13    0.34
   4  19   1   -0.14    0.33
  -5  19   1    0.24    0.33
   5  19  -1   -0.13    0.34
  -5  19   1    0.01    0.38
  -5  19  -1    0.06    0.33
   5  19   1    0.14    0.31
  -5  19  -1    0.51    0.36
   0  20   1    0.16    0.34
   0  20   1   -0.64    0.32
   0  20  -1    0.66    0.46
   0  20  -1   -0.24    0.35
  -1  20   1    0.27    0.34
  -1  20   1   -0.19    0.36
   1  20   1    0.16    0.38
  -1  20  -1   -0.16    0.35
   1  20   1    1.67    0.48
  -1  20  -1   -0.02    0.35
  -2  20   1   -0.14    0.36
  -2  20   1    1.17    0.43
  -2  20  -1   -0.39    0.33
  -2  20  -1    0.35    0.36
   0   0  -2   -0.01    0.01
   0   0   2    0.00    0.01
  -1   0   2   13.13    0.61
   1   0  -2   16.07    0.62
   2   0   2    1.48    0.09
   2   0   2    1.45    0.09
   2   0  -2    1.51    0.11
  -2   0   2    1.36    0.10
  -2   0   2    1.42    0.11
   2   0  -2    1.44    0.11
  -2   0  -2    1.33    0.10
  -2   0  -2    1.59    0.10
  -2   0  -2    1.67    0.10
   3   0   2  107.54    4.10
  -3   0   2  105.41    4.10
   3   0  -2  108.21    4.10
  -3   0   2   97.59    4.11
   3   0  -2  107.95    4.11
  -3   0  -2   98.69    4.10
   3   0  -2  108.36    4.10
  -3   0  -2  106.30    4.10
   3   0   2  100.82    4.09
  -3   0  -2   96.02    4.10
   4   0   2    0.10    0.07
   4   0  -2    0.10    0.07
  -4   0  -2    0.07    0.06
   4   0  -2    0.52    0.09
  -4   0  -2    0.12    0.07
   4   0  -2    0.08    0.08
  -4   0  -2    0.06    0.07
   4   0   2    0.06    0.06
  -4   0   2    0.13    0.08
  -4   0   2    0.07    0.06
   5   0  -2    7.71    0.39
  -5   0   2    7.02    0.40
  -5   0  -2    7.53    0.38
  -5   0  -2    7.82    0.40
   5   0   2    9.33    0.39
   5   0  -2    8.03    0.39
   5   0   2    7.84    0.38
  -5   0   2    7.98    0.39
  -5   0  -2    8.26    0.39
  -6   0   2    0.74    0.14
  -6   0   2    0.94    0.15
   6   0  -2    0.91    0.14
  -6   0  -2    0.94    0.15
  -6   0  -2    0.42    0.12
   6   0  -2    1.13    0.14
   6   0   2    0.85    0.13
   6   0   2    0.93    0.13
  -6   0  -2    0.81    0.13
  -7   0  -2    4.84    0.31
   7   0  -2    4.31    0.30
  -7   0  -2    4.96    0.32
   7   0   2    4.65    0.30
  -7   0   2    5.34    0.31
  -7   0   2    5.03    0.34
  -7   0  -2    4.88    0.31
  -7   0  -2    5.23    0.24
   7   0   2    4.82    0.29
   7   0  -2    4.78    0.32
   8   0  -2   17.83    0.85
  -8   0   2   19.28    0.90
  -8   0   2   17.99    0.85
   8   0   2   17.63    0.84
   8   0   2   19.65    0.85
  -8   0  -2   18.89    0.87
  -8   0  -2   18.03    0.86
   8   0  -2   19.51    0.87
   8   0   2   18.33    0.84
  -8   0  -2   19.70    0.89
   9   0  -2    2.61    0.26
   9   0   2    2.20    0.25
   9   0   2    2.55    0.26
  -9   0   2    2.37    0.29
  -9   0  -2    2.51    0.27
  -9   0   2    2.46    0.27
  -9   0   2    1.87    0.26
   9   0  -2    1.88    0.25
  -9   0  -2    2.03    0.27
   9   0  -2    2.36    0.28
   9   0   2    2.91    0.26
  -9   0  -2    2.03    0.27
 -10   0   2   -0.01    0.17
 -10   0  -2    0.15    0.19
  10   0  -2    0.07    0.16
  10   0   2    0.17    0.16
 -10   0  -2   -0.05    0.18
  10   0  -2   -0.33    0.17
 -10   0  -2    0.28    0.18
  10   0   2    0.12    0.16
 -10   0   2    0.21    0.17
 -10   0   2    0.08    0.19
  10   0  -2    0.09    0.16
  10   0   2    0.18    0.16
 -11   0   2    1.45    0.26
  11   0  -2    1.85    0.28
  11   0  -2    1.30    0.25
  11   0   2    0.97    0.22
  11   0   2    1.38    0.23
 -11   0  -2    1.16    0.27
 -11   0   2    1.15    0.27
 -11   0  -2    1.64    0.26
  11   0   2    1.08    0.22
 -11   0  -2    1.57    0.28
 -11   0   2    0.91    0.27
  11   0  -2    1.42    0.27
  12   0   2    2.15    0.31
 -12   0   2    1.85    0.33
 -12   0  -2    1.59    0.30
 -12   0   2    2.19    0.36
 -12   0  -2    2.07    0.34
  12   0  -2    2.28    0.33
  12   0   2    1.74    0.28
  12   0  -2    1.77    0.31
 -12   0   2    2.49    0.34
  12   0  -2    2.44    0.33
 -12   0   2    2.66    0.37
 -12   0  -2    2.62    0.35
  13   0   2    3.56    0.38
  13   0   2    3.24    0.37
 -13   0   2    2.54    0.39
  13   0  -2    3.20    0.38
 -13   0   2    3.33    0.41
  13   0  -2    3.07    0.38
 -13   0  -2    3.13    0.39
 -13   0   2    3.04    0.42
 -13   0  -2    3.57    0.44
  14   0   2    0.32    0.25
 -14   0   2    0.17    0.30
  14   0  -2    0.66    0.27
 -14   0  -2    0.66    0.29
  14   0  -2    0.21    0.26
 -14   0   2    0.51    0.30
 -15   0   2    0.23    0.25
 -15   0  -2   -0.06    0.32
  15   0  -2   -0.17    0.26
 -15   0  -2    0.58    0.36
 -15   0   2   -0.46    0.29
 -16   0   2   -0.24    0.32
 -16   0   2    0.42    0.38
 -16   0  -2   -0.32    0.34
 -16   0  -2    0.49    0.36
   0   1   2   70.25    2.97
   0  -1   2   80.08    2.97
  -1   1   2  370.22   15.22
   1   1  -2  387.05   15.23
   1  -1  -2  391.77   15.27
  -1   1  -2  397.96   15.23
  -1  -1   2  371.79   15.24
   1  -1  -2  397.83   15.26
  -2   1   2  337.58   13.75
   2  -1   2  355.07   13.79
   2   1  -2  360.41   13.80
   2   1  -2  311.40   13.73
  -2   1   2  353.61   13.82
   2  -1   2  358.05   13.80
   2   1  -2  344.54   13.73
   2   1  -2  365.60   13.73
  -2  -1  -2  341.81   13.75
  -2  -1  -2  365.38   13.79
   2  -1  -2  350.82   13.73
   2  -1  -2  340.46   13.73
  -2  -1   2  347.58   13.73
   2   1   2  376.66   13.74
  -2   1  -2  344.08   13.76
  -2   1  -2  357.48   13.76
  -2  -1   2  338.60   13.81
   2  -1  -2  349.40   13.74
  -3  -1  -2  113.64    4.59
  -3  -1  -2  113.41    4.59
   3  -1   2  118.81    4.60
  -3   1   2  110.96    4.61
   3   1  -2  114.25    4.61
   3   1  -2  117.69    4.60
   3  -1   2  119.63    4.60
   3   1  -2  120.26    4.60
  -3   1   2  108.50    4.62
  -3   1  -2  118.28    4.61
   3  -1  -2  120.77    4.62
   3  -1  -2  119.46    4.61
  -3  -1   2  112.28    4.61
   3   1   2  116.48    4.59
   3   1   2  113.13    4.59
   3   1   2  122.50    4.59
  -3   1  -2  117.82    4.61
  -3  -1   2  118.16    4.59
   3   1   2  114.32    4.61
  -3   1  -2  113.65    4.61
   3  -1  -2  120.91    4.61
  -4  -1  -2    5.81    0.28
  -4   1   2    5.61    0.30
   4  -1   2    5.61    0.28
   4  -1   2    5.41    0.28
  -4   1   2    5.17    0.31
   4   1  -2    5.51    0.28
  -4  -1  -2    5.08    0.27
   4   1  -2    5.81    0.29
   4   1  -2    5.87    0.28
  -4  -1   2    6.09    0.28
  -4   1  -2    5.64    0.29
   4  -1  -2    5.78    0.29
  -4   1  -2    5.75    0.29
   4   1   2    5.79    0.27
   4  -1  -2    5.92    0.29
  -4   1  -2    5.27    0.30
   4   1   2    5.87    0.28
   4   1   2    5.81    0.27
  -4  -1   2    5.88    0.30
  -5   1   2   28.66    1.24
  -5   1   2   27.10    1.26
  -5  -1  -2   27.46    1.23
  -5  -1  -2   29.06    1.23
   5  -1   2   28.00    1.23
   5  -1   2   30.69    1.24
  -5  -1  -2   28.77    1.23
   5   1  -2   29.92    1.23
   5   1  -2   30.44    1.23
   5   1   2   31.45    1.23
   5  -1  -2   30.12    1.24
  -5   1  -2   32.09    1.19
  -5   1  -2   29.67    1.24
  -5  -1   2   28.90    1.25
  -5   1  -2   29.32    1.24
  -5   1  -2   28.91    1.25
   5   1   2   29.85    1.22
   5   1   2   32.80    1.23
   5  -1  -2   30.77    1.24
  -5  -1   2   30.45    1.23
   6  -1   2   22.24    0.97
  -6   1   2   22.85    0.98
   6  -1   2   21.94    0.97
   6   1  -2   21.88    0.98
   6   1  -2   21.38    0.96
  -6  -1  -2   22.03    0.97
  -6   1   2   21.32    1.00
  -6  -1  -2   23.31    0.97
   6   1  -2   22.17    0.97
  -6  -1  -2   22.19    0.98
  -6   1  -2   22.16    0.98
   6   1   2   22.77    0.96
   6  -1  -2   23.10    0.98
  -6  -1   2   23.30    1.00
   6   1   2   23.00    0.96
  -6   1  -2   22.04    1.00
  -6   1  -2   24.62    0.92
  -6   1  -2   24.85    1.00
   6   1   2   22.79    0.96
   6  -1  -2   22.61    0.98
  -6  -1   2   22.69    0.97
  -7  -1  -2   26.56    1.12
  -7   1   2   26.62    1.09
   7   1  -2   24.31    1.13
   7  -1   2   25.54    1.12
  -7   1   2   25.51    1.13
  -7   1   2   25.12    1.16
   7   1  -2   26.50    1.12
   7   1  -2   26.70    1.12
  -7   1   2   25.07    1.13
   7  -1   2   25.71    1.12
  -7  -1  -2   25.63    1.13
  -7  -1  -2   26.00    1.14
  -7  -1   2   27.08    1.15
  -7   1  -2   25.27    1.13
   7  -1  -2   26.11    1.13
  -7   1  -2   25.39    1.15
  -7   1  -2   26.26    1.14
   7   1   2   26.91    1.11
  -7  -1   2   26.01    1.12
   7  -1  -2   24.70    1.12
   7   1   2   27.09    1.11
   7   1   2   25.78    1.11
  -7   1  -2   28.14    1.06
   8  -1   2   30.00    1.30
  -8   1   2   28.93    1.32
  -8   1   2   29.55    1.31
  -8  -1  -2   31.52    1.30
  -8   1   2   31.01    1.36
   8   1  -2   28.70    1.29
  -8   1   2   30.69    1.25
   8   1  -2   29.40    1.29
   8   1  -2   29.67    1.31
   8  -1   2   30.33    1.30
  -8  -1  -2   31.05    1.32
  -8  -1  -2   29.33    1.30
   8  -1  -2   30.63    1.31
   8   1   2   30.84    1.28
  -8   1  -2   29.31    1.31
   8   1   2   30.34    1.28
   8  -1  -2   30.07    1.31
  -8  -1   2   30.87    1.30
  -8  -1   2   29.39    1.33
   8   1   2   30.15    1.29
  -8   1  -2   30.27    1.32
  -8   1  -2   30.22    1.34
  -9  -1  -2    8.64    0.49
   9   1  -2    7.94    0.49
   9  -1   2    8.62    0.48
  -9   1   2    8.97    0.50
  -9   1   2    8.56    0.51
  -9  -1  -2    8.46    0.51
   9   1  -2    8.53    0.48
  -9   1   2    8.50    0.54
  -9  -1  -2    8.25    0.49
   9   1  -2    8.20    0.47
   9  -1   2    8.83    0.49
   9   1   2    9.18    0.47
  -9  -1   2    9.35    0.55
   9   1   2    8.11    0.46
  -9   1  -2    9.07    0.52
  -9   1  -2    7.82    0.50
   9  -1  -2    9.38    0.51
   9  -1  -2    8.26    0.49
  -9   1  -2    9.24    0.55
   9   1   2    8.52    0.47
  -9  -1   2    9.08    0.49
  10  -1   2    3.91    0.35
  10   1  -2    3.90    0.32
 -10   1   2    3.90    0.37
 -10  -1  -2    3.76    0.36
 -10  -1  -2    4.38    0.37
 -10   1   2    3.71    0.38
 -10   1   2    3.92    0.37
  10   1  -2    4.34    0.37
 -10  -1  -2    3.52    0.35
  10  -1   2    3.72    0.33
  10   1  -2    4.82    0.38
  10  -1   2    4.05    0.36
  10   1   2    3.65    0.32
 -10  -1   2    4.76    0.40
 -10   1  -2    4.14    0.37
  10  -1  -2    3.91    0.36
  10   1   2    4.24    0.33
 -10  -1   2    4.37    0.36
 -10   1  -2    3.96    0.37
 -10   1  -2    4.20    0.39
 -10  -1   2    3.83    0.36
  10   1   2    4.55    0.35
  10  -1  -2    4.04    0.36
  11  -1   2    2.35    0.29
  11   1  -2    1.76    0.26
 -11  -1  -2    1.91    0.30
 -11   1   2    2.11    0.34
  11   1  -2    2.47    0.31
  11  -1   2    1.96    0.31
  11  -1   2    2.28    0.29
  11   1  -2    2.02    0.30
 -11   1   2    1.82    0.30
 -11  -1  -2    2.23    0.30
 -11  -1  -2    2.73    0.31
 -11   1   2    2.46    0.32
  11  -1  -2    2.44    0.31
 -11   1  -2    1.55    0.28
 -11  -1   2    2.29    0.33
  11  -1  -2    1.40    0.27
 -11  -1   2    1.59    0.28
 -11   1  -2    2.08    0.32
  11   1   2    2.34    0.28
  11  -1  -2    1.90    0.30
  11   1   2    2.01    0.26
 -11  -1   2    2.21    0.33
 -11  -1   2    2.17    0.30
 -11   1  -2    2.24    0.32
  11   1   2    1.67    0.25
 -12  -1  -2    6.71    0.56
  12  -1   2    7.96    0.54
 -12  -1  -2    7.48    0.53
  12   1  -2    8.47    0.54
  12  -1   2    7.63    0.51
 -12   1   2    8.08    0.57
  12   1  -2    7.24    0.50
 -12   1   2    6.73    0.53
 -12   1   2    7.27    0.62
 -12  -1  -2    6.93    0.51
  12   1  -2    8.00    0.53
 -12   1  -2    8.03    0.59
  12  -1  -2    7.82    0.56
 -12   1  -2    6.88    0.56
  12  -1  -2    7.71    0.55
 -12  -1   2    8.60    0.54
  12  -1  -2    6.89    0.52
  12   1   2    7.37    0.50
  12   1   2    7.54    0.49
 -12  -1   2    7.76    0.57
 -12   1  -2    7.97    0.55
 -12  -1   2    7.29    0.55
 -12  -1   2    7.65    0.59
 -13  -1  -2    0.97    0.28
  13  -1   2    1.82    0.32
 -13   1   2    1.58    0.34
  13   1  -2    1.35    0.29
  13  -1   2    1.73    0.32
  13   1  -2    0.91    0.27
 -13   1   2    1.43    0.31
 -13   1   2    1.08    0.33
  13  -1  -2    0.94    0.30
 -13  -1   2    1.33    0.33
  13   1   2    1.56    0.28
 -13   1  -2    1.30    0.33
 -13  -1   2    1.16    0.30
 -13   1  -2    1.31    0.33
  13  -1  -2    1.55    0.31
 -14   1   2   -0.10    0.27
  14   1  -2   -0.09    0.23
  14  -1   2   -0.12    0.23
 -14  -1  -2    0.03    0.28
  14  -1   2    0.15    0.26
 -14   1   2   -0.01    0.26
 -14   1   2   -0.50    0.25
 -14  -1  -2    0.06    0.26
  14  -1  -2    0.06    0.24
 -14  -1   2   -0.02    0.28
 -14  -1   2    0.11    0.27
  14  -1  -2    0.20    0.27
 -14   1  -2    0.23    0.29
 -14   1  -2   -0.37    0.25
 -15  -1  -2    1.33    0.36
 -15   1   2    1.54    0.39
 -15  -1  -2    1.54    0.39
 -15   1   2    1.05    0.39
  15  -1  -2    1.27    0.35
 -15  -1   2    1.61    0.35
 -15  -1   2    1.43    0.38
 -15   1  -2    1.74    0.39
  15  -1  -2    1.21    0.35
 -15   1  -2    1.28    0.37
 -16   1   2    0.38    0.36
 -16   1   2    0.23    0.35
 -16  -1  -2    1.41    0.43
 -16  -1  -2    0.34    0.35
 -16   1  -2    0.72    0.37
 -16  -1   2    0.97    0.40
  16  -1  -2    1.57    0.58
 -16  -1   2    1.12    0.41
 -16   1  -2    1.21    0.38
   0   2  -2  126.25    4.88
   0   2  -2  112.31    4.87
   0   2   2  135.80    4.88
   0  -2  -2  123.80    4.87
   0   2  -2  129.63    4.87
   0   2   2  108.10    4.87
   0  -2   2  131.02    4.88
   0   2   2  126.53    4.88
   0   2   2  125.58    4.88
   0   2  -2  119.41    4.88
   1  -2   2  931.00   36.50
  -1   2   2  867.22   36.51
  -1   2   2  911.91   36.48
   1   2  -2 1000.00   36.52
  -1   2   2  992.81   36.48
  -1   2   2  894.30   36.48
   1   2  -2  858.55   36.45
   1   2  -2  904.02   36.48
  -1   2  -2  910.46   36.43
   1  -2  -2  898.27   36.46
   1  -2  -2  969.07   36.55
   1  -2  -2  897.43   36.43
  -1   2  -2  934.06   36.50
  -1  -2   2  939.68   36.51
  -1   2  -2  927.28   36.49
   1   2   2  932.11   36.50
  -1   2  -2  959.43   36.47
  -1  -2   2  942.98   36.51
   1   2   2  910.10   36.43
   1   2   2  967.25   36.49
   2   2  -2  374.62   14.08
  -2   2   2  373.58   14.12
   2  -2   2  354.93   14.09
  -2   2   2  354.75   14.09
   2   2  -2  365.20   14.09
  -2   2   2  345.28   14.10
   2   2  -2  342.75   14.11
  -2  -2  -2  334.89   14.10
   2  -2   2  364.61   14.09
  -2   2  -2  357.84   14.09
   2   2   2  346.84   14.12
   2  -2  -2  356.11   14.08
  -2  -2   2  366.87   14.08
   2  -2  -2  359.55   14.10
  -2   2  -2  362.94   14.09
  -2   2  -2  360.63   14.07
   2   2   2  364.39   14.09
   2  -2  -2  370.40   14.09
   2   2   2  359.04   14.08
   3  -2   2    0.28    0.07
   3   2  -2    0.10    0.05
  -3   2   2    0.61    0.09
  -3   2   2    0.11    0.07
   3   2  -2    0.21    0.06
   3  -2   2    0.17    0.06
   3   2  -2    0.28    0.08
  -3   2   2    0.20    0.06
  -3  -2  -2    0.17    0.04
   3   2  -2    0.20    0.07
   3   2  -2    0.09    0.06
  -3  -2  -2    0.25    0.05
   3   2   2    0.13    0.04
   3   2   2    0.11    0.05
  -3   2  -2    0.13    0.05
  -3   2  -2    0.14    0.07
  -3   2  -2   -0.03    0.06
  -3  -2   2    0.09    0.06
   3  -2  -2    0.14    0.07
  -3   2  -2    0.13    0.08
   3  -2  -2    0.11    0.06
   3   2   2   -0.04    0.08
   3   2   2    0.46    0.07
   3  -2  -2    0.06    0.07
  -3  -2   2    0.12    0.06
  -4   2   2   63.91    2.45
  -4  -2  -2   58.51    2.44
   4  -2   2   60.21    2.46
   4   2  -2   59.73    2.44
  -4   2   2   59.20    2.48
  -4   2   2   58.64    2.47
   4   2  -2   61.87    2.45
   4   2  -2   66.01    2.47
  -4  -2  -2   57.54    2.44
   4   2  -2   59.86    2.46
   4  -2   2   59.51    2.46
   4   2   2   59.68    2.46
   4   2   2   63.55    2.43
  -4  -2   2   60.36    2.46
  -4   2  -2   59.34    2.46
   4   2   2   63.03    2.44
  -4  -2   2   63.14    2.44
   4  -2  -2   60.31    2.46
  -4   2  -2   65.45    2.43
  -4  -2   2   62.51    2.46
  -4   2  -2   59.61    2.48
   4   2   2   60.13    2.45
   4   2   2   63.31    2.43
   4  -2  -2   62.54    2.47
  -4   2  -2   61.75    2.47
  -5  -2  -2    1.69    0.14
  -5   2   2    1.55    0.17
  -5   2   2    1.85    0.19
   5  -2   2    1.76    0.17
   5   2  -2    1.88    0.18
   5   2  -2    1.71    0.16
  -5   2   2    1.82    0.19
  -5   2   2    1.64    0.13
   5   2  -2    1.77    0.15
   5  -2   2    1.53    0.16
  -5  -2  -2    1.82    0.15
   5  -2  -2    1.62    0.17
   5   2   2    1.82    0.16
  -5  -2   2    1.89    0.14
  -5  -2   2    1.74    0.17
  -5   2  -2    2.09    0.18
  -5   2  -2    1.51    0.18
   5  -2  -2    1.94    0.18
  -5   2  -2    2.02    0.19
   5   2   2    2.12    0.14
   5   2   2    2.00    0.14
  -5   2  -2    2.05    0.12
  -6  -2  -2   36.74    1.36
  -6   2   2   33.09    1.34
   6  -2   2   31.26    1.37
   6  -2   2   32.13    1.37
  -6   2   2   32.45    1.40
   6   2  -2   32.61    1.35
  -6   2   2   31.41    1.38
   6   2  -2   32.37    1.35
  -6   2   2   29.86    1.38
   6   2  -2   32.88    1.37
  -6  -2  -2   31.78    1.36
  -6   2  -2   35.11    1.32
   6  -2  -2   32.60    1.37
   6   2   2   33.73    1.34
  -6  -2   2   32.70    1.38
  -6   2  -2   31.21    1.37
  -6   2  -2   31.94    1.40
  -6   2  -2   33.19    1.38
   6   2   2   33.63    1.34
   6   2   2   29.70    1.35
  -6  -2   2   33.29    1.35
   6  -2  -2   33.35    1.38
  -7  -2  -2    1.38    0.16
  -7   2   2    1.52    0.16
  -7   2   2    1.23    0.19
   7   2  -2    1.31    0.16
  -7   2   2    1.09    0.20
   7   2  -2    1.35    0.17
   7  -2   2    1.32    0.19
  -7  -2  -2    1.09    0.16
  -7  -2  -2    1.09    0.16
  -7   2   2    1.19    0.20
   7  -2   2    0.99    0.17
   7   2  -2    1.34    0.19
   7  -2  -2    1.17    0.19
   7   2   2    0.86    0.15
  -7   2  -2    1.53    0.12
   7  -2  -2    0.97    0.17
  -7  -2   2    1.35    0.16
  -7   2  -2    0.88    0.18
  -7   2  -2    0.91    0.17
  -7  -2   2    1.12    0.18
   7   2   2    1.35    0.15
   7   2   2    1.10    0.14
  -7   2  -2    1.03    0.19
   8  -2   2    0.26    0.16
   8   2  -2    0.22    0.12
   8  -2   2    0.22    0.16
  -8   2   2    0.33    0.18
  -8   2   2    0.50    0.20
  -8   2   2    0.05    0.12
  -8  -2  -2    0.37    0.15
   8   2  -2    0.08    0.12
  -8  -2  -2    0.16    0.13
  -8  -2  -2    0.20    0.14
  -8   2   2    0.37    0.14
   8   2  -2    0.42    0.17
   8   2   2    0.28    0.12
  -8  -2   2    0.18    0.16
  -8   2  -2   -0.09    0.15
   8   2   2    0.10    0.12
   8  -2  -2    0.31    0.16
  -8   2  -2    0.19    0.17
   8   2   2    0.18    0.12
  -8   2  -2    0.07    0.16
   8  -2  -2    0.38    0.17
  -8  -2   2    0.07    0.14
   9  -2   2    1.29    0.23
  -9   2   2    1.49    0.25
  -9   2   2    1.57    0.27
  -9  -2  -2    1.81    0.23
  -9  -2  -2    1.70    0.22
  -9  -2  -2    1.83    0.23
   9   2  -2    2.39    0.25
   9   2  -2    1.52    0.24
  -9   2   2    1.79    0.25
   9   2  -2    1.43    0.21
   9  -2   2    1.43    0.23
   9   2   2    1.67    0.21
   9   2   2    1.92    0.22
  -9   2  -2    1.63    0.25
  -9   2  -2    1.58    0.25
  -9  -2   2    2.25    0.27
   9   2   2    2.08    0.22
   9  -2  -2    2.17    0.27
   9  -2  -2    1.74    0.24
  -9  -2   2    2.31    0.26
  -9   2  -2    2.41    0.29
  -9  -2   2    2.18    0.24
  10  -2   2   10.60    0.62
 -10   2   2   11.02    0.63
 -10  -2  -2   11.62    0.59
  10   2  -2   10.36    0.61
 -10   2   2   11.84    0.70
 -10  -2  -2   11.35    0.63
 -10  -2  -2   10.39    0.60
  10   2  -2   11.62    0.59
  10  -2   2   10.52    0.60
 -10   2   2   10.74    0.63
  10   2  -2   11.03    0.59
 -10   2  -2   11.11    0.63
  10   2   2   10.59    0.57
 -10  -2   2   10.71    0.63
 -10  -2   2   11.75    0.64
  10   2   2   11.78    0.59
 -10   2  -2   10.73    0.67
  10  -2  -2   10.43    0.62
 -10  -2   2   10.88    0.58
  10  -2  -2   11.45    0.62
 -10   2  -2    9.96    0.62
  10   2   2   11.83    0.58
 -10  -2   2   10.68    0.61
 -11   2   2    3.12    0.37
  11   2  -2    2.85    0.33
 -11  -2  -2    3.18    0.34
  11  -2   2    3.70    0.38
  11  -2   2    3.83    0.38
  11   2  -2    3.40    0.34
 -11  -2  -2    3.23    0.34
 -11   2   2    3.04    0.36
 -11   2   2    3.44    0.40
  11   2  -2    3.27    0.33
  11  -2   2    2.99    0.49
 -11  -2  -2    3.24    0.35
 -11  -2   2    3.30    0.35
  11   2   2    3.45    0.32
 -11   2  -2    3.25    0.40
 -11   2  -2    3.39    0.38
 -11  -2   2    2.87    0.37
  11  -2  -2    3.36    0.36
 -11  -2   2    3.39    0.37
  11  -2  -2    3.21    0.36
  11   2   2    3.67    0.33
  11   2   2    3.59    0.32
 -11   2  -2    3.00    0.36
 -11  -2   2    3.82    0.35
  12   2  -2    1.25    0.27
  12  -2   2    0.80    0.25
  12   2  -2    1.26    0.26
 -12   2   2    1.20    0.29
 -12  -2  -2    1.39    0.28
 -12   2   2    1.25    0.28
  12   2  -2    1.28    0.26
 -12   2   2    1.15    0.30
 -12  -2  -2    0.99    0.24
  12  -2   2    1.22    0.27
 -12   2  -2    1.10    0.30
 -12   2  -2    1.10    0.28
 -12   2  -2    1.12    0.32
  12   2   2    1.19    0.23
 -12  -2   2    1.44    0.29
  12  -2  -2    1.15    0.29
  12  -2  -2    0.46    0.25
 -12  -2   2    0.49    0.27
 -12  -2   2    0.91    0.25
  12  -2  -2    0.81    0.28
  13  -2   2    1.43    0.32
 -13  -2  -2    2.10    0.36
 -13   2   2    1.90    0.35
 -13   2   2    2.18    0.36
 -13  -2  -2    2.37    0.46
  13   2  -2    2.69    0.34
  13  -2   2    2.27    0.35
 -13  -2  -2    1.73    0.33
 -13   2  -2    2.43    0.39
 -13  -2   2    1.72    0.32
  13  -2  -2    2.52    0.38
  13  -2  -2    1.21    0.32
 -13  -2   2    1.63    0.34
 -13   2  -2    1.48    0.37
 -14   2   2   -0.05    0.28
 -14  -2  -2   -0.20    0.25
 -14  -2  -2   -0.05    0.27
  14  -2   2   -0.21    0.21
 -14   2   2   -0.32    0.27
 -14   2   2   -0.23    0.24
  14  -2   2    0.15    0.27
  14  -2  -2    0.16    0.29
 -14  -2   2    0.00    0.27
 -14  -2   2    0.01    0.27
  14  -2  -2    0.26    0.30
 -14   2  -2    0.23    0.30
 -14   2  -2    0.51    0.31
 -15   2   2    0.88    0.40
 -15  -2  -2   -0.13    0.26
 -15   2   2    0.10    0.34
 -15  -2  -2    1.11    0.37
  15  -2   2    0.77    0.32
 -15   2   2    0.39    0.38
  15  -2  -2    0.30    0.27
 -15   2  -2    0.83    0.34
 -15  -2   2    0.63    0.32
 -15   2  -2    0.93    0.39
  15  -2  -2    0.74    0.34
 -15  -2   2    0.32    0.31
 -16   2   2    0.14    0.34
 -16  -2  -2    1.15    0.36
 -16   2   2   -0.12    0.36
 -16  -2   2    0.59    0.36
 -16   2  -2   -0.46    0.33
  16  -2  -2   -0.10    0.32
 -16  -2   2    0.45    0.33
 -16   2  -2    0.60    0.36
   0   3  -2    0.14    0.05
   0   3  -2    0.04    0.04
   0  -3   2    0.07    0.05
   0  -3  -2   -0.03    0.03
   0   3  -2    0.12    0.06
   0  -3   2   -0.01    0.04
   0   3   2   -0.05    0.05
   0   3   2    0.01    0.04
   0   3   2   -0.03    0.06
   0   3   2    0.13    0.06
   0   3   2    0.12    0.05
  -1   3   2  606.06   23.53
   1   3  -2  621.44   23.51
  -1   3   2  633.92   23.48
   1   3  -2  653.95   23.57
   1  -3   2  599.18   23.51
  -1   3   2  535.75   23.54
   1   3  -2  599.95   23.49
  -1   3   2  578.65   23.49
  -1   3   2  601.63   23.51
   1   3  -2  593.00   23.49
   1   3  -2  558.49   23.49
   1   3   2  596.46   23.51
   1   3   2  558.60   23.43
   1  -3  -2  584.87   23.43
  -1  -3   2  609.93   23.49
   1  -3  -2  586.60   23.50
  -1   3  -2  620.26   23.53
  -1  -3   2  687.75   23.51
   1   3   2  653.47   23.55
  -1   3  -2  543.83   23.42
  -1   3  -2  595.42   23.51
   1   3   2  599.68   23.48
  -1   3  -2  580.86   23.47
   1   3   2  521.45   23.42
   1  -3  -2  581.39   23.47
  -1  -3   2  614.80   23.48
  -2   3   2   62.49    2.63
  -2   3   2   66.11    2.65
   2   3  -2   67.46    2.64
   2  -3   2   64.94    2.64
  -2  -3  -2   63.04    2.60
   2   3  -2   65.77    2.62
   2   3  -2   67.07    2.63
   2   3  -2   66.01    2.62
  -2   3   2   66.81    2.64
   2  -3   2   64.97    2.64
  -2   3   2   67.78    2.63
   2   3  -2   64.44    2.62
  -2   3  -2   65.25    2.63
  -2   3  -2   68.85    2.63
  -2  -3   2   67.93    2.62
   2  -3  -2   65.47    2.63
  -2  -3   2   68.87    2.63
  -2   3  -2   60.34    2.64
   2  -3  -2   69.87    2.64
   2   3   2   68.71    2.64
  -2   3  -2   65.54    2.64
   2   3   2   59.52    2.62
   2   3   2   70.49    2.63
   2  -3  -2   68.54    2.65
  -2   3  -2   64.19    2.64
   3  -3   2   34.90    1.43
  -3  -3  -2   33.01    1.39
  -3   3   2   35.61    1.43
   3   3  -2   34.29    1.43
  -3   3   2   32.51    1.43
  -3   3   2   36.55    1.42
   3   3  -2   35.35    1.41
   3   3  -2   34.24    1.41
   3  -3   2   34.76    1.43
  -3   3   2   31.77    1.44
   3   3  -2   34.44    1.41
  -3   3  -2   35.58    1.45
  -3   3  -2   36.47    1.41
   3  -3  -2   35.08    1.43
   3  -3  -2   36.58    1.45
  -3  -3   2   33.71    1.41
   3   3   2   33.41    1.41
   3   3   2   35.49    1.43
  -3   3  -2   35.93    1.43
  -3   3  -2   34.88    1.43
  -3  -3   2   35.93    1.42
   3   3   2   36.45    1.41
   3  -3  -2   35.00    1.43
   4  -3   2   55.13    2.23
  -4   3   2   56.29    2.23
   4   3  -2   57.89    2.21
   4   3  -2   53.92    2.23
   4   3  -2   56.01    2.20
   4  -3   2   55.33    2.23
  -4  -3  -2   55.25    2.19
  -4   3   2   56.57    2.21
  -4  -3  -2   53.74    2.19
  -4   3   2   54.44    2.24
  -4   3   2   52.93    2.25
   4   3  -2   57.22    2.21
  -4   3  -2   54.34    2.23
  -4  -3   2   54.67    2.22
  -4  -3   2   54.69    2.22
   4  -3  -2   52.21    2.23
  -4  -3   2   55.95    2.19
   4  -3  -2   54.75    2.23
   4   3   2   54.06    2.19
  -4   3  -2   55.19    2.24
   4   3   2   56.82    2.23
  -4   3  -2   55.79    2.25
  -4   3  -2   58.86    2.20
   4   3   2   48.40    2.21
   4   3   2   55.99    2.18
  -5  -3  -2   20.01    0.88
   5  -3   2   20.12    0.92
  -5  -3  -2   20.55    0.88
   5   3  -2   22.28    0.93
  -5   3   2   20.99    0.92
  -5   3   2   21.29    0.89
  -5   3   2   20.15    0.92
   5   3  -2   20.35    0.88
  -5   3   2   20.41    0.94
   5  -3   2   21.03    0.92
   5   3  -2   20.83    0.89
   5  -3  -2   20.87    0.92
  -5  -3   2   19.81    0.90
   5  -3  -2   21.06    0.92
   5   3   2   22.83    0.88
  -5   3  -2   20.44    0.92
  -5  -3   2   22.40    0.87
   5   3   2   21.89    0.87
  -5   3  -2   20.37    0.93
  -5   3  -2   21.59    0.95
  -5   3  -2   22.11    0.87
   5   3   2   22.14    0.90
  -5  -3   2   21.94    0.91
   5   3   2   21.54    0.92
  -6   3   2    4.14    0.29
  -6   3   2    4.19    0.32
   6  -3   2    4.50    0.28
   6   3  -2    3.54    0.28
   6   3  -2    4.29    0.25
  -6  -3  -2    4.06    0.25
  -6   3   2    4.48    0.25
  -6   3   2    3.55    0.26
  -6  -3  -2    3.61    0.23
   6   3  -2    4.59    0.25
   6  -3   2    4.40    0.29
  -6   3  -2    4.51    0.22
   6   3   2    4.10    0.23
  -6   3  -2    4.11    0.29
  -6   3  -2    4.58    0.30
   6  -3  -2    4.31    0.28
   6   3   2    4.41    0.24
  -6  -3   2    4.16    0.29
   6   3   2    4.18    0.26
  -6  -3   2    4.49    0.24
  -6   3  -2    4.17    0.31
  -6  -3   2    4.44    0.28
   6  -3  -2    4.42    0.29
   7  -3   2   13.43    0.67
  -7  -3  -2   15.06    0.63
  -7  -3  -2   13.00    0.64
   7   3  -2   14.47    0.64
   7  -3   2   12.57    0.66
  -7   3   2   14.87    0.72
  -7   3   2   13.64    0.67
  -7   3   2   12.87    0.67
   7   3  -2   14.23    0.67
   7   3  -2   13.54    0.63
  -7   3   2   14.53    0.63
  -7  -3   2   13.08    0.66
  -7   3  -2   13.54    0.69
   7  -3  -2   13.11    0.67
  -7   3  -2   13.78    0.59
   7   3   2   14.29    0.62
  -7   3  -2   12.63    0.67
  -7   3  -2   14.82    0.72
  -7  -3   2   14.50    0.62
  -7  -3   2   13.20    0.66
   7  -3  -2   13.44    0.67
   7   3   2   14.39    0.62
   7   3   2   13.67    0.64
   8   3  -2   21.84    0.94
  -8   3   2   20.10    0.98
  -8  -3  -2   21.87    0.94
   8  -3   2   22.60    0.99
  -8   3   2   22.25    1.01
   8   3  -2   22.18    0.95
   8  -3   2   20.96    0.98
  -8  -3  -2   20.55    0.96
  -8   3   2   21.67    0.92
  -8  -3  -2   21.95    0.96
   8   3  -2   18.36    0.96
  -8   3   2   22.20    1.03
   8  -3  -2   20.85    0.98
  -8  -3   2   22.80    0.94
   8  -3  -2   21.18    0.99
   8   3   2   21.65    0.92
  -8   3  -2   21.01    0.99
  -8  -3   2   21.07    0.98
   8   3   2   21.11    0.93
  -8  -3   2   22.28    0.98
  -8   3  -2   20.52    1.00
  -8   3  -2   20.60    1.02
   8   3   2   21.73    0.95
  -9   3   2   11.09    0.65
   9  -3   2   12.13    0.64
  -9   3   2   12.46    0.66
  -9  -3  -2   12.42    0.60
  -9   3   2   12.28    0.70
  -9  -3  -2   11.57    0.61
   9   3  -2   11.46    0.59
   9   3  -2   12.37    0.63
   9  -3   2   12.19    0.64
  -9  -3  -2   11.88    0.61
   9   3  -2   12.36    0.60
   9   3   2   12.47    0.61
  -9  -3   2   12.26    0.66
  -9   3  -2   11.08    0.64
   9  -3  -2   11.61    0.64
  -9  -3   2   12.03    0.64
   9   3   2   11.88    0.58
  -9   3  -2   11.99    0.66
  -9  -3   2   11.93    0.59
   9   3   2   11.12    0.58
  -9   3  -2   11.92    0.69
   9  -3  -2   11.18    0.63
 -10  -3  -2    2.37    0.28
 -10  -3  -2    2.90    0.30
 -10   3   2    2.48    0.35
  10  -3   2    2.42    0.30
 -10  -3  -2    2.57    0.30
 -10   3   2    2.76    0.32
 -10   3   2    2.58    0.33
  10   3  -2    3.19    0.29
  10   3  -2    2.73    0.28
  10  -3   2    2.55    0.31
  10   3  -2    2.54    0.31
  10  -3  -2    2.68    0.33
 -10   3  -2    2.17    0.32
  10  -3  -2    2.81    0.33
  10   3   2    2.82    0.26
  10   3   2    2.72    0.26
 -10   3  -2    2.22    0.30
 -10  -3   2    2.55    0.31
  10   3   2    2.30    0.26
 -10  -3   2    2.82    0.32
 -10   3  -2    2.10    0.31
 -11   3   2    0.66    0.27
  11   3  -2    0.78    0.21
  11  -3   2    0.94    0.25
  11   3  -2    0.46    0.18
 -11  -3  -2    0.37    0.20
 -11  -3  -2    0.50    0.20
 -11   3   2    0.27    0.24
  11  -3   2    0.66    0.23
  11   3  -2    0.64    0.21
 -11   3   2    0.63    0.24
 -11  -3   2    0.59    0.23
  11   3   2    0.65    0.20
  11  -3  -2    0.51    0.25
 -11   3  -2    0.72    0.26
 -11   3  -2    0.76    0.28
  11  -3  -2    0.66    0.25
 -11  -3   2    0.23    0.22
 -11  -3   2    0.42    0.22
  11   3   2    0.85    0.19
 -11   3  -2    0.66    0.25
  12  -3   2    0.53    0.26
  12   3  -2    0.03    0.20
 -12   3   2    0.57    0.30
 -12  -3  -2    0.16    0.18
 -12   3   2    0.15    0.23
  12  -3   2    0.46    0.24
 -12   3   2    0.29    0.27
 -12  -3  -2    0.31    0.24
  12   3  -2    0.22    0.21
 -12  -3  -2    0.28    0.22
 -12   3  -2    0.65    0.28
 -12   3  -2    0.17    0.26
  12  -3  -2    0.29    0.24
 -12   3  -2    0.21    0.26
 -12  -3   2    0.06    0.26
 -12  -3   2    0.56    0.25
 -12  -3   2    0.03    0.21
  12  -3  -2    0.24    0.25
 -13  -3  -2    4.06    0.46
 -13  -3  -2    4.62    0.45
 -13   3   2    4.69    0.49
  13  -3   2    3.87    0.44
 -13  -3  -2    4.07    0.43
 -13   3   2    4.04    0.47
  13  -3   2    4.64    0.48
 -13   3  -2    4.76    0.50
  13  -3  -2    5.13    0.51
 -13  -3   2    3.87    0.43
 -13  -3   2    4.29    0.48
 -13   3  -2    4.65    0.49
  13  -3  -2    3.83    0.46
 -14   3   2    0.80    0.34
 -14  -3  -2    0.89    0.32
 -14   3   2    0.66    0.33
 -14   3   2    1.13    0.35
 -14  -3  -2    1.68    0.35
  14  -3   2    0.74    0.33
  14  -3   2    0.69    0.32
 -14   3  -2    1.07    0.35
 -14  -3   2    0.43    0.31
  14  -3  -2    0.72    0.31
  14  -3  -2    0.59    0.33
 -14   3  -2    1.13    0.35
 -14  -3   2    0.95    0.29
 -15  -3  -2    0.40    0.33
  15  -3   2    0.61    0.30
 -15   3   2    0.89    0.38
 -15   3   2    0.75    0.34
 -15   3   2    0.74    0.38
 -15  -3   2    0.79    0.33
 -15   3  -2    0.35    0.33
 -15   3  -2    0.45    0.35
  15  -3  -2    0.86    0.37
 -15  -3   2    0.74    0.29
  15  -3  -2    0.92    0.35
 -16  -3  -2    1.23    0.36
 -16   3   2    0.30    0.35
 -16   3   2    0.77    0.36
 -16   3  -2    0.48    0.35
  16  -3  -2    0.08    0.32
 -16   3  -2   -0.47    0.33
  16  -3  -2   -0.50    0.27
 -16  -3   2    0.25    0.35
   0  -4   2  166.96    6.35
   0   4   2  151.25    6.34
   0   4   2  168.59    6.36
   0   4  -2  167.96    6.36
   0   4  -2  159.74    6.37
   0  -4  -2  170.77    6.35
   0   4   2  162.98    6.38
   0   4   2  163.38    6.38
   0   4  -2  166.69    6.35
   0   4   2  141.49    6.37
   0  -4   2  168.73    6.36
   0   4   2  158.19    6.36
   0   4  -2  151.98    6.37
   1  -4   2   72.56    2.82
   1   4  -2   72.52    2.82
  -1   4   2   71.88    2.82
  -1   4   2   69.36    2.83
   1   4  -2   67.37    2.82
   1   4  -2   63.53    2.82
  -1   4   2   70.08    2.83
   1   4  -2   69.32    2.81
  -1   4   2   66.26    2.82
   1   4  -2   66.49    2.83
  -1   4   2   71.31    2.81
  -1  -4   2   73.62    2.81
   1   4   2   74.22    2.83
  -1   4  -2   71.31    2.82
  -1   4  -2   72.42    2.82
  -1   4  -2   73.41    2.82
   1   4   2   68.76    2.82
   1  -4  -2   68.88    2.83
   1  -4  -2   79.40    2.82
  -1   4  -2   70.84    2.82
  -1  -4   2   76.47    2.81
   1  -4  -2   71.68    2.82
   1   4   2   65.72    2.82
  -2   4   2  103.64    4.09
  -2   4   2  106.08    4.10
   2   4  -2  100.11    4.07
   2   4  -2  105.72    4.07
  -2   4   2  107.05    4.08
  -2   4   2  100.65    4.09
   2   4  -2  108.45    4.10
   2  -4   2  104.09    4.09
   2   4  -2   99.34    4.09
  -2  -4   2  104.44    4.06
  -2   4  -2  105.88    4.09
   2  -4  -2  101.49    4.10
  -2   4  -2  107.02    4.09
   2   4   2  106.91    4.08
   2  -4  -2  102.46    4.08
  -2  -4   2   90.05    4.07
  -2   4  -2  103.29    4.08
   2  -4  -2  102.94    4.08
  -2   4  -2   99.48    4.10
  -2   4  -2  100.67    4.08
  -2  -4   2  103.89    4.07
   2   4   2   97.78    4.08
   2   4   2  102.17    4.09
   3  -4   2    7.33    0.37
   3   4  -2    7.41    0.35
   3   4  -2    6.88    0.37
  -3   4   2    7.10    0.38
  -3   4   2    6.33    0.38
  -3  -4  -2    8.21    0.32
   3  -4   2    7.48    0.37
  -3  -4  -2    7.28    0.34
  -3   4   2    6.81    0.36
   3   4  -2    6.96    0.36
   3   4  -2    7.70    0.35
  -3   4   2    7.24    0.37
  -3   4  -2    7.62    0.40
  -3   4  -2    7.77    0.35
  -3  -4   2    7.97    0.36
   3   4   2    8.94    0.37
   3  -4  -2    7.34    0.37
   3   4   2    7.31    0.38
   3  -4  -2    8.97    0.41
   3   4   2    8.04    0.37
  -3   4  -2    7.57    0.37
  -3  -4   2    8.26    0.36
  -3   4  -2    7.44    0.38
   3  -4  -2    7.63    0.37
   4   4  -2   65.40    2.75
   4  -4   2   69.17    2.75
  -4   4   2   68.11    2.73
   4   4  -2   69.00    2.72
  -4   4   2   64.55    2.77
  -4   4   2   66.01    2.75
  -4   4   2   71.01    2.75
  -4  -4  -2   70.83    2.70
  -4  -4  -2   63.39    2.69
   4  -4   2   66.71    2.75
   4   4  -2   71.04    2.72
  -4   4  -2   70.28    2.76
   4  -4  -2   68.43    2.75
   4   4   2   66.75    2.73
   4   4   2   70.37    2.69
  -4   4  -2   70.23    2.72
   4   4   2   65.89    2.74
  -4   4  -2   70.05    2.75
   4   4   2   60.14    2.72
  -4  -4   2   72.37    2.73
  -4  -4   2   67.89    2.73
  -4   4  -2   68.64    2.77
   4  -4  -2   68.86    2.75
  -5  -4  -2    3.79    0.20
  -5   4   2    3.69    0.26
   5   4  -2    4.43    0.25
   5  -4   2    4.28    0.26
  -5   4   2    3.50    0.27
  -5   4   2    3.97    0.23
   5   4  -2    4.44    0.23
   5   4  -2    4.21    0.27
  -5  -4  -2    3.95    0.21
   5  -4   2    3.84    0.26
  -5   4   2    4.25    0.30
   5   4   2    4.20    0.27
   5   4   2    3.94    0.19
  -5  -4   2    3.88    0.19
  -5   4  -2    3.58    0.26
   5  -4  -2    3.56    0.26
   5   4   2    3.44    0.24
  -5   4  -2    3.65    0.22
  -5  -4   2    3.83    0.24
  -5   4  -2    3.88    0.26
  -5   4  -2    3.66    0.29
   5  -4  -2    3.25    0.25
   5   4   2    3.85    0.20
  -5  -4   2    3.77    0.24
   6  -4   2   26.11    1.17
  -6   4   2   27.73    1.15
  -6   4   2   28.96    1.22
   6   4  -2   27.88    1.14
  -6   4   2   27.47    1.20
   6   4  -2   27.54    1.13
   6   4  -2   28.39    1.18
  -6  -4  -2   27.22    1.13
  -6   4   2   26.51    1.18
  -6  -4  -2   28.79    1.12
   6  -4   2   26.03    1.17
  -6   4  -2   26.03    1.19
   6   4   2   26.91    1.18
  -6  -4   2   27.64    1.17
  -6  -4   2   27.64    1.11
   6  -4  -2   25.01    1.17
   6   4   2   28.05    1.12
  -6   4  -2   27.58    1.21
  -6  -4   2   25.61    1.15
  -6   4  -2   26.32    1.18
   6   4   2   26.78    1.11
   6   4   2   26.63    1.16
  -6   4  -2   28.21    1.13
   6  -4  -2   26.15    1.18
   7  -4   2    4.33    0.32
   7   4  -2    4.52    0.27
  -7  -4  -2    3.95    0.28
  -7   4   2    3.80    0.26
   7   4  -2    4.51    0.27
  -7   4   2    4.72    0.38
  -7   4   2    4.03    0.35
   7   4  -2    5.31    0.34
  -7   4   2    4.26    0.33
   7  -4   2    3.51    0.30
  -7  -4  -2    4.01    0.25
  -7   4  -2    5.17    0.37
  -7   4  -2    4.54    0.25
  -7  -4   2    4.23    0.25
   7   4   2    4.52    0.25
   7   4   2    4.46    0.25
   7  -4  -2    4.08    0.33
  -7  -4   2    4.68    0.30
  -7   4  -2    4.67    0.34
  -7   4  -2    4.48    0.33
  -7  -4   2    4.36    0.31
   7  -4  -2    4.35    0.32
  -8   4   2    4.96    0.38
  -8  -4  -2    5.36    0.34
   8  -4   2    4.91    0.38
   8   4  -2    5.64    0.33
   8   4  -2    6.44    0.39
   8   4  -2    5.53    0.33
  -8   4   2    4.77    0.39
   8  -4   2    5.76    0.38
  -8   4   2    5.57    0.32
  -8  -4  -2    5.16    0.34
  -8   4   2    5.15    0.42
  -8  -4  -2    5.53    0.31
   8   4   2    5.86    0.31
  -8   4  -2    5.39    0.42
  -8   4  -2    5.58    0.39
   8   4   2    5.89    0.36
   8  -4  -2    5.13    0.39
   8   4   2    5.78    0.31
  -8  -4   2    5.32    0.39
   8  -4  -2    5.56    0.39
  -8   4  -2    5.33    0.40
  -8  -4   2    5.20    0.37
  -8  -4   2    5.55    0.36
   9   4  -2    1.86    0.22
  -9   4   2    1.69    0.26
   9  -4   2    2.07    0.28
   9   4  -2    2.46    0.24
   9   4  -2    2.02    0.26
  -9  -4  -2    2.03    0.23
  -9   4   2    1.95    0.31
  -9   4   2    1.50    0.27
  -9  -4  -2    2.21    0.23
   9  -4   2    1.70    0.27
   9   4   2    2.13    0.21
  -9   4  -2    1.93    0.28
   9   4   2    2.06    0.25
   9  -4  -2    2.06    0.28
  -9   4  -2    2.03    0.30
  -9   4  -2    2.71    0.31
  -9  -4   2    1.61    0.24
  -9  -4   2    2.01    0.27
   9  -4  -2    1.91    0.27
 -10  -4  -2    2.81    0.33
 -10   4   2    3.04    0.35
 -10  -4  -2    3.91    0.31
  10   4  -2    3.61    0.35
  10   4  -2    3.80    0.31
 -10  -4  -2    3.27    0.31
  10   4  -2    3.88    0.30
  10  -4   2    4.19    0.39
 -10   4   2    3.62    0.41
 -10   4   2    3.64    0.42
  10  -4   2    2.99    0.35
 -10  -4   2    3.82    0.38
 -10   4  -2    3.59    0.37
  10   4   2    3.51    0.32
  10  -4  -2    4.45    0.41
 -10   4  -2    3.57    0.40
 -10   4  -2    3.64    0.40
 -10  -4   2    3.48    0.34
  10  -4  -2    3.33    0.37
 -11  -4  -2    1.89    0.30
  11   4  -2    1.90    0.25
  11   4  -2    2.30    0.30
 -11   4   2    1.57    0.33
 -11   4   2    1.91    0.36
 -11   4   2    1.77    0.31
  11  -4   2    2.01    0.31
 -11  -4  -2    2.15    0.28
 -11  -4  -2    2.13    0.29
  11  -4   2    1.78    0.31
 -11  -4   2    1.92    0.29
 -11   4  -2    2.14    0.34
 -11  -4   2    1.64    0.29
  11  -4  -2    2.66    0.34
 -11   4  -2    1.43    0.33
 -11   4  -2    2.07    0.34
  11  -4  -2    1.87    0.32
 -11  -4   2    1.58    0.29
  11   4   2    2.33    0.28
 -12   4   2    0.30    0.26
 -12  -4  -2    0.41    0.26
 -12  -4  -2    0.39    0.20
  12  -4   2    0.28    0.25
 -12   4   2    0.12    0.29
  12  -4   2    0.64    0.26
  12   4  -2    0.37    0.23
 -12   4   2    0.53    0.27
 -12  -4  -2    0.29    0.21
 -12  -4   2    0.21    0.21
 -12   4  -2    0.12    0.25
 -12   4  -2    0.54    0.30
 -12  -4   2    0.31    0.24
  12  -4  -2    0.20    0.24
  12  -4  -2   -0.17    0.24
 -12  -4   2    0.34    0.22
 -12   4  -2    0.27    0.26
 -13  -4  -2    0.50    0.26
  13   4  -2    1.21    0.36
 -13  -4  -2    0.53    0.25
  13  -4   2    1.14    0.34
  13  -4   2    1.01    0.30
 -13  -4  -2    0.71    0.28
 -13   4   2    0.74    0.32
 -13   4   2    0.47    0.32
 -13  -4   2    0.88    0.28
 -13   4  -2    0.67    0.30
  13  -4  -2    0.99    0.31
  13  -4  -2    1.05    0.31
 -13  -4   2    1.45    0.35
 -13   4  -2    1.36    0.37
 -14  -4  -2    0.84    0.32
 -14   4   2    0.78    0.34
 -14   4   2    1.37    0.38
  14  -4   2    1.19    0.36
 -14   4  -2    0.91    0.36
  14  -4  -2    1.35    0.37
  14  -4  -2    0.77    0.34
 -14   4  -2    1.60    0.40
 -14  -4   2    1.04    0.35
 -14  -4   2    1.19    0.30
 -15   4   2   -0.18    0.30
 -15   4   2   -0.20    0.32
  15  -4   2    0.33    0.32
 -15  -4  -2    0.05    0.28
 -15   4   2    0.25    0.30
  15  -4  -2    0.54    0.32
 -15   4  -2   -0.12    0.28
 -15  -4   2    0.19    0.30
  15  -4  -2   -0.53    0.26
 -15   4  -2   -0.33    0.35
 -16   4   2    0.38    0.33
  16  -4   2   -0.06    0.30
 -16   4   2   -0.16    0.39
 -16  -4  -2   -0.37    0.29
 -16   4   2    0.05    0.35
  16  -4  -2    0.21    0.33
 -16  -4   2   -0.49    0.26
 -16   4  -2   -0.04    0.39
 -16   4  -2   -0.10    0.35
  16  -4  -2   -0.33    0.28
 -16   4  -2   -0.20    0.30
   0  -5   2   16.11    0.69
   0   5   2   16.39    0.72
   0   5   2   15.48    0.68
   0   5   2   17.09    0.72
   0   5   2   17.58    0.69
   0   5  -2   17.69    0.72
   0   5  -2   17.33    0.70
   0   5   2   16.79    0.72
   0   5   2   15.43    0.69
   0   5  -2   15.73    0.68
   0  -5  -2   17.43    0.69
   0   5  -2   16.35    0.72
   0  -5   2   15.18    0.68
   1   5  -2    1.92    0.15
   1   5  -2    1.66    0.16
   1  -5   2    2.07    0.15
   1   5  -2    1.86    0.13
  -1   5   2    1.99    0.15
  -1   5   2    1.96    0.13
  -1   5   2    1.67    0.16
   1   5  -2    1.77    0.14
  -1   5   2    1.94    0.15
  -1   5   2    2.24    0.17
   1   5  -2    1.81    0.16
  -1  -5  -2    1.80    0.11
   1  -5  -2    1.51    0.13
   1   5   2    1.36    0.15
  -1   5  -2    1.64    0.15
   1   5   2    1.44    0.15
   1   5   2    1.72    0.11
  -1   5  -2    1.58    0.14
  -1  -5   2    1.61    0.13
  -1  -5   2    1.65    0.12
   1  -5  -2    1.59    0.14
  -1   5  -2    1.86    0.14
   1   5   2    2.00    0.17
   2   5  -2   14.68    0.68
  -2   5   2   15.78    0.71
  -2   5   2   17.11    0.69
   2   5  -2   16.03    0.70
   2   5  -2   14.99    0.70
  -2   5   2   16.65    0.70
   2   5  -2   16.02    0.69
  -2   5   2   16.26    0.70
   2  -5   2   16.17    0.70
  -2   5  -2   15.20    0.69
   2   5   2   15.51    0.71
   2  -5  -2   16.32    0.70
  -2  -5   2   15.80    0.69
   2   5   2   16.03    0.65
   2   5   2   15.89    0.70
  -2   5  -2   16.69    0.70
   2  -5  -2   16.55    0.72
  -2   5  -2   15.73    0.72
  -2  -5   2   15.90    0.67
  -2   5  -2   16.16    0.70
   2   5   2   17.05    0.71
   2  -5  -2   14.81    0.69
   2   5   2   15.97    0.65
  -2   5  -2   16.72    0.70
  -2  -5   2   16.54    0.67
   3   5  -2   20.99    0.89
  -3  -5  -2   20.70    0.83
  -3   5   2   21.74    0.88
  -3   5   2   19.68    0.89
   3   5  -2   21.20    0.86
   3   5  -2   21.87    0.88
  -3   5   2   19.67    0.88
   3   5  -2   20.39    0.84
  -3   5   2   21.56    0.87
   3  -5   2   20.83    0.88
  -3   5  -2   20.33    0.90
  -3  -5   2   20.00    0.85
   3  -5  -2   19.28    0.87
   3  -5  -2   19.90    0.87
  -3   5  -2   19.52    0.87
  -3   5  -2   19.66    0.86
  -3   5  -2   20.03    0.88
   3   5   2   19.41    0.88
  -3  -5   2   19.85    0.83
  -3  -5   2   19.36    0.85
   3   5   2   20.41    0.87
   3   5   2   19.62    0.87
   4  -5   2    6.61    0.36
  -4   5   2    6.48    0.38
  -4   5   2    6.72    0.37
   4   5  -2    6.06    0.36
  -4  -5  -2    6.75    0.30
   4  -5   2    6.58    0.36
  -4   5   2    6.66    0.35
   4   5  -2    6.72    0.32
  -4   5   2    6.65    0.36
  -4  -5  -2    6.82    0.32
   4   5  -2    6.56    0.34
   4   5   2    6.09    0.36
  -4  -5   2    7.00    0.34
  -4   5  -2    7.21    0.34
   4  -5  -2    6.19    0.36
  -4   5  -2    6.33    0.37
   4   5   2    6.73    0.29
  -4  -5   2    6.80    0.34
   4  -5  -2    6.15    0.36
  -4  -5   2    6.47    0.31
   4   5   2    7.00    0.35
   4   5   2    7.20    0.35
  -4   5  -2    6.40    0.39
  -4   5  -2    6.26    0.35
  -5   5   2   14.09    0.70
  -5   5   2   15.66    0.73
   5   5  -2   15.42    0.70
   5   5  -2   15.32    0.65
  -5   5   2   15.02    0.69
   5   5  -2   13.88    0.66
  -5  -5  -2   15.28    0.66
   5  -5   2   14.07    0.69
  -5  -5  -2   14.48    0.63
  -5   5   2   14.48    0.67
   5  -5   2   14.28    0.69
   5   5   2   15.19    0.68
  -5   5  -2   15.35    0.73
  -5  -5   2   14.64    0.66
   5  -5  -2   14.16    0.69
  -5  -5   2   13.89    0.66
   5   5   2   15.45    0.66
   5  -5  -2   14.76    0.70
   5   5   2   14.30    0.68
   5   5   2   15.97    0.62
  -5   5  -2   14.32    0.70
  -5   5  -2   15.68    0.70
  -5   5  -2   14.90    0.65
  -6   5   2    2.85    0.28
   6   5  -2    2.62    0.25
   6  -5   2    2.80    0.26
  -6   5   2    3.35    0.24
  -6  -5  -2    2.96    0.17
  -6   5   2    2.64    0.26
  -6  -5  -2    2.50    0.21
   6  -5   2    2.53    0.26
  -6   5   2    2.33    0.26
   6   5  -2    2.65    0.20
   6   5  -2    2.96    0.24
  -6  -5  -2    2.64    0.19
   6   5   2    3.11    0.17
   6   5   2    2.97    0.25
  -6   5  -2    2.93    0.27
   6  -5  -2    2.51    0.25
  -6   5  -2    2.84    0.20
  -6   5  -2    2.75    0.27
  -6  -5   2    2.35    0.22
   6   5   2    3.26    0.29
  -6  -5   2    2.87    0.23
  -6   5  -2    2.79    0.29
   6  -5  -2    2.89    0.26
  -7   5   2   12.99    0.66
   7  -5   2   12.51    0.61
  -7  -5  -2   11.08    0.54
   7   5  -2   12.71    0.56
  -7   5   2   11.00    0.61
   7   5  -2   11.16    0.59
  -7   5   2   11.56    0.61
  -7  -5  -2   11.86    0.58
   7  -5   2   11.57    0.61
  -7   5   2   11.97    0.56
   7  -5  -2   11.17    0.60
   7  -5  -2   10.35    0.60
  -7  -5   2   11.38    0.57
  -7   5  -2   11.44    0.59
   7   5   2   12.10    0.52
   7   5   2   11.75    0.58
   7   5   2   11.15    0.61
  -7   5  -2   10.72    0.61
  -7   5  -2   11.87    0.65
  -7   5  -2   11.82    0.54
  -7  -5   2   11.99    0.59
  -8   5   2    7.50    0.41
   8   5  -2    7.98    0.47
   8  -5   2    7.33    0.46
  -8  -5  -2    7.10    0.44
  -8  -5  -2    7.06    0.40
   8  -5   2    7.10    0.46
  -8   5   2    6.66    0.50
   8   5  -2    6.76    0.39
  -8   5   2    7.03    0.46
  -8   5   2    7.33    0.48
   8   5   2    7.75    0.43
  -8   5  -2    7.77    0.48
   8  -5  -2    8.06    0.48
  -8   5  -2    7.36    0.51
  -8  -5   2    6.53    0.43
  -8   5  -2    7.30    0.48
   8   5   2    8.77    0.38
   8  -5  -2    7.47    0.47
  -8  -5   2    7.07    0.45
   9   5  -2    3.40    0.27
  -9  -5  -2    2.40    0.28
  -9  -5  -2    3.07    0.27
   9  -5   2    2.92    0.33
   9   5  -2    3.29    0.32
  -9   5   2    3.62    0.39
  -9   5   2    2.78    0.34
   9  -5   2    2.81    0.32
  -9  -5  -2    3.40    0.29
  -9   5   2    3.02    0.34
   9  -5  -2    2.58    0.31
   9   5   2    3.27    0.29
  -9   5  -2    2.47    0.33
  -9   5  -2    2.91    0.34
  -9  -5   2    3.10    0.29
  -9  -5   2    3.08    0.32
  -9   5  -2    2.83    0.36
   9  -5  -2    2.65    0.32
 -10  -5  -2    3.25    0.31
 -10   5   2    2.65    0.35
 -10   5   2    3.74    0.43
  10  -5   2    2.66    0.34
  10   5  -2    2.90    0.32
 -10   5   2    2.96    0.37
 -10  -5  -2    2.64    0.26
  10  -5   2    2.57    0.33
  10   5  -2    2.90    0.27
 -10  -5  -2    2.73    0.31
  10  -5  -2    2.97    0.35
 -10   5  -2    3.43    0.41
  10   5   2    2.77    0.29
 -10   5  -2    2.53    0.35
 -10   5  -2    3.03    0.36
 -10  -5   2    2.48    0.29
 -10  -5   2    2.21    0.31
  10  -5  -2    3.31    0.36
 -11  -5  -2    1.80    0.31
 -11   5   2    2.07    0.37
  11  -5   2    1.81    0.32
  11  -5   2    1.74    0.32
 -11   5   2    1.87    0.32
 -11   5   2    1.90    0.36
  11   5  -2    1.62    0.30
 -11  -5  -2    2.10    0.29
 -11  -5  -2    1.66    0.24
  11  -5  -2    1.77    0.35
 -11   5  -2    1.28    0.31
  11  -5  -2    1.63    0.31
 -11   5  -2    1.56    0.34
 -11  -5   2    1.71    0.28
 -11  -5   2    1.93    0.29
  11   5   2    1.75    0.26
 -11   5  -2    1.48    0.31
 -11  -5   2    1.89    0.33
  12  -5   2   -0.20    0.23
 -12   5   2    0.19    0.28
  12  -5   2   -0.01    0.24
 -12  -5  -2   -0.04    0.25
 -12  -5  -2    0.05    0.32
 -12   5   2    0.15    0.26
  12   5  -2   -0.08    0.21
  12  -5  -2   -0.40    0.21
 -12  -5   2    0.21    0.27
 -12  -5   2   -0.10    0.21
  12  -5  -2   -0.03    0.24
 -12  -5   2    0.13    0.22
 -12   5  -2   -0.23    0.25
 -12   5  -2    0.25    0.26
 -13   5   2    0.28    0.33
 -13   5   2    0.69    0.32
 -13  -5  -2    1.10    0.32
  13  -5   2    0.88    0.31
  13  -5   2    0.75    0.31
  13   5  -2    0.58    0.30
  13  -5  -2    1.19    0.33
 -13   5  -2    0.89    0.32
 -13   5  -2    0.86    0.34
 -13  -5   2    1.28    0.30
 -13  -5   2    0.89    0.30
  13  -5  -2    1.27    0.34
 -14   5   2   -0.10    0.29
 -14   5   2    0.20    0.32
  14  -5   2   -0.38    0.25
 -14  -5  -2    0.17    0.29
 -14   5  -2    0.46    0.33
 -14   5  -2    0.61    0.34
  14  -5  -2    0.21    0.31
 -14  -5   2   -0.22    0.25
  14  -5  -2   -0.26    0.28
 -15  -5  -2    0.13    0.31
 -15   5   2    0.01    0.31
 -15   5   2   -0.73    0.30
 -15   5   2    0.17    0.38
  15  -5   2   -0.31    0.28
 -15  -5   2   -0.57    0.25
 -15   5  -2   -0.81    0.34
  15  -5  -2    0.24    0.36
 -15   5  -2   -0.16    0.32
  15  -5  -2   -0.40    0.31
 -16  -5  -2    0.69    0.40
 -16   5   2    1.14    0.39
  16  -5   2   -0.22    0.30
 -16   5   2    0.96    0.38
 -16   5   2    0.60    0.43
 -16   5  -2    1.03    0.40
 -16  -5   2    0.14    0.34
 -16   5  -2    0.78    0.41
  16  -5  -2   -0.37    0.33
   0   6  -2   22.69    0.95
   0   6  -2   22.42    0.93
   0  -6  -2   22.26    0.92
   0   6  -2   22.40    0.92
   0   6   2   21.62    0.96
   0   6   2   21.93    0.93
   0  -6   2   22.01    0.93
   0   6   2   22.52    0.96
   0   6  -2   22.29    0.96
   0   6   2   24.57    0.92
   0   6   2   22.10    0.93
   0   6   2   21.20    0.95
   0  -6   2   21.40    0.92
  -1  -6  -2   25.19    0.98
  -1   6   2   23.30    1.01
  -1   6   2   24.09    1.03
   1   6  -2   25.10    0.98
   1  -6   2   24.23    1.01
   1   6  -2   23.66    1.02
  -1   6   2   22.91    1.02
   1   6  -2   23.13    1.03
  -1   6   2   23.98    1.03
   1   6  -2   22.67    1.02
   1   6  -2   24.24    1.00
  -1   6   2   23.89    1.00
   1   6   2   23.56    1.02
  -1   6  -2   23.60    1.01
   1   6   2   23.27    1.03
   1   6   2   24.18    1.03
   1   6   2   26.55    0.98
  -1   6  -2   23.20    1.01
   1  -6  -2   26.17    1.01
   1   6   2   20.07    0.98
  -1  -6   2   24.83    0.99
  -1  -6   2   26.71    0.99
  -1   6  -2   24.96    1.03
  -1   6  -2   24.36    1.02
  -2   6   2   21.38    0.98
  -2   6   2   22.28    0.98
   2   6  -2   22.79    0.99
   2   6  -2   23.46    0.99
   2  -6   2   22.10    0.97
  -2   6   2   22.76    0.96
  -2   6   2   22.67    0.98
   2   6  -2   23.17    0.97
   2   6   2   22.68    0.93
   2  -6  -2   21.98    0.97
  -2  -6   2   22.58    0.94
   2  -6  -2   23.26    0.97
   2   6   2   22.99    0.99
   2   6   2   21.98    0.98
   2   6   2   22.57    0.92
  -2   6  -2   23.63    0.97
  -2   6  -2   24.49    0.98
  -2   6  -2   24.19    0.99
  -2   6  -2   22.88    0.98
  -2   6  -2   22.58    1.00
   2   6   2   23.47    0.98
  -2  -6   2   23.80    0.94
   3   6  -2   35.94    1.44
   3   6  -2   33.69    1.49
   3   6  -2   35.01    1.46
   3   6  -2   36.69    1.49
  -3   6   2   37.36    1.47
  -3   6   2   33.85    1.48
  -3   6   2   35.66    1.49
   3  -6   2   35.14    1.48
  -3   6   2   34.61    1.50
  -3  -6  -2   38.75    1.43
   3   6   2   35.38    1.48
   3  -6  -2   35.19    1.48
  -3   6  -2   36.20    1.47
   3   6   2   34.90    1.48
  -3   6  -2   33.65    1.47
   3   6   2   33.30    1.48
  -3  -6   2   36.03    1.43
  -3   6  -2   39.10    1.52
  -3  -6   2   35.48    1.45
   3  -6  -2   33.61    1.47
  -3   6  -2   35.32    1.48
  -3  -6   2   33.87    1.45
   3   6   2   36.78    1.42
  -4   6   2   82.25    3.19
  -4  -6  -2   82.99    3.15
  -4   6   2   82.76    3.23
   4   6  -2   80.56    3.15
   4   6  -2   81.48    3.21
   4   6  -2   79.46    3.18
  -4   6   2   77.42    3.20
   4  -6   2   79.51    3.20
   4  -6   2   77.74    3.20
  -4   6   2   78.03    3.19
   4   6   2   71.47    3.19
  -4  -6   2   82.15    3.14
   4  -6  -2   76.55    3.20
  -4  -6   2   77.46    3.16
   4   6   2   78.16    3.20
  -4   6  -2   81.96    3.23
  -4   6  -2   77.61    3.20
  -4   6  -2   79.90    3.18
  -4   6  -2   78.70    3.21
   4   6   2   81.30    3.12
   4   6   2   75.11    3.18
   4  -6  -2   75.75    3.19
  -4  -6   2   80.26    3.17
   5  -6   2   35.20    1.54
   5   6  -2   36.44    1.48
  -5   6   2   36.67    1.53
  -5   6   2   35.58    1.55
   5  -6   2   34.25    1.53
   5   6  -2   36.55    1.51
  -5   6   2   37.65    1.52
  -5  -6  -2   34.32    1.45
   5   6  -2   36.55    1.54
  -5   6   2   36.62    1.57
  -5  -6  -2   36.39    1.49
  -5   6  -2   37.90    1.58
   5  -6  -2   35.59    1.54
   5   6   2   36.44    1.54
   5   6   2   34.65    1.51
   5   6   2   39.05    1.45
  -5  -6   2   36.47    1.49
  -5  -6   2   33.76    1.46
  -5   6  -2   35.31    1.54
   5   6   2   37.16    1.53
  -5   6  -2   35.95    1.54
  -5   6  -2   36.85    1.50
   5  -6  -2   35.16    1.53
  -5  -6   2   38.13    1.51
  -6  -6  -2    2.02    0.17
   6   6  -2    2.38    0.19
   6   6  -2    2.54    0.24
  -6   6   2    2.11    0.25
  -6  -6  -2    2.54    0.22
  -6   6   2    2.30    0.22
  -6   6   2    2.35    0.27
  -6   6   2    2.26    0.29
   6  -6   2    2.28    0.25
   6   6  -2    2.40    0.25
   6  -6   2    1.84    0.24
  -6  -6   2    2.37    0.21
  -6   6  -2    2.57    0.28
   6   6   2    2.26    0.15
   6   6   2    2.10    0.26
  -6  -6   2    2.41    0.23
   6   6   2    2.15    0.23
  -6   6  -2    2.54    0.27
   6  -6  -2    2.10    0.26
  -6   6  -2    2.58    0.28
   6  -6  -2    2.08    0.25
  -6   6  -2    2.17    0.21
  -7   6   2   20.24    0.96
  -7   6   2   19.13    0.86
   7  -6   2   19.53    0.90
   7   6  -2   18.56    0.90
  -7   6   2   19.12    0.90
   7   6  -2   19.60    0.83
  -7  -6  -2   19.68    0.86
   7  -6   2   18.38    0.90
  -7  -6  -2   17.99    0.81
  -7   6   2   19.60    0.92
  -7   6  -2   17.52    0.89
  -7   6  -2   19.80    0.95
  -7  -6   2   19.85    0.85
   7  -6  -2   17.64    0.88
   7   6   2   18.67    0.87
  -7   6  -2   18.95    0.91
  -7  -6   2   19.13    0.87
   7   6   2   18.66    0.88
  -7   6  -2   18.93    0.84
   7  -6  -2   17.46    0.89
   8   6  -2   15.59    0.70
  -8  -6  -2   15.24    0.69
  -8   6   2   15.99    0.73
   8   6  -2   16.09    0.78
  -8   6   2   15.52    0.80
   8  -6   2   14.98    0.78
   8  -6   2   15.62    0.78
  -8   6   2   14.35    0.77
  -8   6   2   15.73    0.85
  -8  -6  -2   15.82    0.74
  -8   6  -2   14.83    0.78
  -8  -6   2   15.79    0.76
  -8   6  -2   14.47    0.79
   8  -6  -2   14.75    0.78
   8  -6  -2   14.85    0.78
  -8  -6   2   15.06    0.73
  -8   6  -2   15.89    0.85
   8   6   2   14.98    0.74
  -9  -6  -2    1.72    0.19
  -9   6   2    2.19    0.28
   9  -6   2    1.83    0.29
   9   6  -2    2.32    0.34
   9   6  -2    1.91    0.27
  -9  -6  -2    1.76    0.25
  -9   6   2    1.28    0.29
  -9   6   2    1.49    0.29
  -9  -6  -2    1.83    0.22
   9  -6   2    1.96    0.30
  -9   6  -2    1.67    0.28
   9  -6  -2    1.17    0.27
   9  -6  -2    1.43    0.27
  -9   6  -2    1.22    0.30
   9   6   2    1.69    0.24
  -9   6  -2    2.14    0.32
  -9  -6   2    1.80    0.26
  -9  -6   2    2.14    0.24
 -10  -6  -2    0.44    0.16
  10   6  -2    0.42    0.22
  10  -6   2    0.68    0.26
 -10   6   2    0.35    0.24
 -10   6   2    0.77    0.27
 -10   6   2    0.46    0.26
 -10  -6  -2    0.25    0.18
  10  -6   2    0.97    0.26
 -10   6  -2    0.46    0.26
  10  -6  -2    0.22    0.22
  10  -6  -2    0.37    0.24
 -10   6  -2    0.48    0.24
  10   6   2    0.26    0.18
 -10  -6   2    0.75    0.20
 -10  -6   2    0.56    0.23
 -10   6  -2    0.58    0.27
  11  -6   2    5.69    0.51
 -11  -6  -2    5.11    0.45
 -11   6   2    5.57    0.57
 -11   6   2    4.45    0.48
  11  -6   2    4.87    0.48
 -11   6   2    5.07    0.53
  11   6  -2    4.83    0.44
  11  -6  -2    4.99    0.49
 -11   6  -2    5.29    0.52
 -11   6  -2    5.01    0.49
  11  -6  -2    5.56    0.50
  11   6   2    5.13    0.42
 -11  -6   2    6.02    0.46
 -11  -6   2    4.92    0.42
 -11   6  -2    6.38    0.56
  12  -6   2    0.09    0.27
 -12   6   2    0.28    0.30
 -12   6   2    0.74    0.30
  12   6  -2    0.57    0.24
 -12  -6  -2    0.41    0.26
  12  -6   2    0.52    0.28
 -12  -6   2    0.49    0.23
 -12   6  -2    0.37    0.29
 -12  -6   2    0.40    0.24
  12  -6  -2    0.38    0.28
  12  -6  -2    0.29    0.27
 -12  -6   2    0.52    0.28
 -12   6  -2    0.33    0.28
  13   6  -2   -0.08    0.27
 -13  -6  -2    0.50    0.28
 -13   6   2    0.17    0.29
  13  -6   2    0.06    0.27
 -13   6   2    0.08    0.30
 -13   6  -2    0.03    0.29
  13  -6  -2    0.06    0.31
  13  -6  -2   -0.05    0.28
 -13  -6   2   -0.14    0.24
 -13   6  -2    0.03    0.32
 -14   6   2    1.20    0.40
 -14  -6  -2    0.79    0.34
  14  -6   2    0.26    0.30
 -14   6   2    0.63    0.36
 -14   6  -2    0.67    0.35
 -14   6  -2    0.21    0.34
  14  -6  -2    0.94    0.35
  14  -6  -2    0.55    0.34
 -14  -6   2    0.64    0.33
  15  -6   2    0.08    0.33
 -15   6   2    0.71    0.39
 -15   6   2    0.77    0.39
 -15   6   2    0.31    0.33
 -15   6  -2    0.63    0.42
  15  -6  -2    0.69    0.36
 -15  -6   2    1.16    0.35
 -15   6  -2    0.49    0.38
   0   7  -2    1.06    0.13
   0   7   2    1.16    0.11
   0   7   2    0.99    0.16
   0   7   2    0.98    0.12
   0   7   2    1.15    0.16
   0  -7   2    1.03    0.13
   0   7  -2    1.02    0.15
   0   7   2    0.86    0.15
   0   7   2    0.96    0.12
   0  -7  -2    0.83    0.11
   0   7  -2    0.98    0.15
   0   7  -2    1.01    0.12
  -1   7   2   46.20    2.02
   1   7  -2   49.73    2.07
   1   7  -2   51.30    2.01
   1  -7   2   48.56    2.04
   1   7  -2   51.54    2.03
  -1  -7  -2   48.83    2.01
   1   7  -2   49.14    2.05
  -1   7   2   52.19    2.06
  -1   7   2   50.10    2.04
   1   7  -2   49.64    2.07
  -1   7   2   48.31    2.06
  -1   7   2   45.65    2.06
  -1   7  -2   49.55    2.04
  -1  -7   2   52.49    2.03
  -1   7  -2   52.01    2.07
   1   7   2   50.22    2.02
   1   7   2   50.94    2.07
   1   7   2   53.66    2.01
  -1  -7   2   54.45    2.02
  -1   7  -2   52.17    2.07
   1   7   2   50.06    2.06
   1   7   2   47.55    2.06
  -1   7  -2   50.51    2.07
  -1   7  -2   49.42    2.04
   1  -7  -2   50.85    2.04
  -2   7   2   12.81    0.61
  -2   7   2   12.61    0.60
  -2  -7  -2   13.62    0.53
   2   7  -2   13.77    0.61
  -2   7   2   13.34    0.60
   2  -7   2   12.91    0.59
   2   7  -2   12.39    0.58
  -2   7   2   13.04    0.57
  -2   7   2   13.67    0.60
   2   7  -2   12.61    0.60
   2   7   2   12.25    0.53
   2  -7  -2   11.41    0.57
  -2  -7   2   12.30    0.54
   2   7   2   11.52    0.59
  -2   7  -2   12.07    0.59
   2  -7  -2   12.44    0.58
  -2   7  -2   12.54    0.58
   2   7   2   12.35    0.60
  -2   7  -2   12.13    0.59
  -2   7  -2   12.05    0.59
  -2  -7   2   12.08    0.54
   2   7   2   12.55    0.60
  -2   7  -2   12.27    0.61
  -3   7   2   10.45    0.54
  -3  -7  -2   11.37    0.47
   3   7  -2   12.26    0.57
   3   7  -2   10.82    0.55
  -3   7   2   10.90    0.54
   3  -7   2   10.99    0.54
  -3   7   2   11.11    0.56
  -3   7   2   10.19    0.52
   3   7  -2   12.08    0.54
   3   7  -2   11.02    0.50
  -3   7  -2   11.20    0.54
   3   7   2   10.14    0.54
   3   7   2   10.92    0.55
   3   7   2   11.06    0.47
  -3   7  -2   10.73    0.54
   3   7   2    9.91    0.53
  -3   7  -2   11.04    0.53
  -3   7  -2   11.24    0.55
  -3  -7   2   11.87    0.50
  -3   7  -2   11.50    0.57
   3   7   2   11.23    0.44
   3   7   2   10.44    0.44
  -3  -7   2   11.51    0.48
   3  -7  -2   10.90    0.53
   3  -7  -2   10.70    0.54
   4   7  -2   28.63    1.28
   4   7  -2   30.20    1.26
  -4   7   2   28.22    1.27
   4  -7   2   30.26    1.28
  -4   7   2   29.00    1.27
  -4   7   2   30.10    1.29
  -4   7   2   30.61    1.31
  -4  -7  -2   31.53    1.22
   4   7  -2   30.94    1.30
   4   7  -2   31.26    1.23
  -4  -7   2   29.59    1.21
  -4   7  -2   28.74    1.28
  -4   7  -2   28.96    1.31
   4   7   2   30.49    1.20
   4   7   2   30.12    1.29
  -4   7  -2   27.93    1.28
   4   7   2   29.08    1.27
  -4  -7   2   29.89    1.24
   4  -7  -2   26.96    1.27
   4   7   2   29.59    1.28
   4  -7  -2   28.90    1.28
  -4   7  -2   30.82    1.27
  -4  -7   2   31.28    1.25
   5   7  -2   18.32    0.82
   5   7  -2   18.88    0.78
  -5  -7  -2   18.45    0.78
  -5   7   2   18.15    0.86
   5  -7   2   17.27    0.84
   5   7  -2   17.51    0.84
  -5   7   2   18.05    0.83
  -5   7   2   17.84    0.82
  -5   7   2   17.71    0.88
  -5   7  -2   19.22    0.90
  -5  -7   2   17.13    0.79
   5  -7  -2   17.97    0.84
  -5  -7   2   18.09    0.76
   5   7   2   17.04    0.82
  -5   7  -2   18.43    0.82
  -5  -7   2   18.65    0.80
   5   7   2   19.31    0.85
  -5   7  -2   17.64    0.85
  -5   7  -2   18.33    0.84
   5   7   2   16.86    0.83
   5  -7  -2   18.17    0.84
  -6  -7  -2    9.33    0.44
   6  -7   2    8.67    0.50
  -6  -7  -2    7.53    0.39
  -6   7   2    8.10    0.51
  -6   7   2    8.71    0.48
   6   7  -2    8.03    0.49
  -6   7   2    9.05    0.55
  -6   7   2    9.43    0.49
   6   7  -2    8.89    0.43
   6   7  -2    7.93    0.47
   6  -7   2    8.71    0.50
   6  -7  -2    8.67    0.51
   6   7   2    9.06    0.49
  -6  -7   2    8.89    0.45
  -6  -7   2    9.73    0.47
  -6   7  -2   10.16    0.57
  -6   7  -2    9.06    0.46
  -6   7  -2    8.29    0.51
  -6   7  -2    9.09    0.50
   6   7   2    8.43    0.49
   6  -7  -2    9.43    0.51
  -7  -7  -2    1.53    0.19
   7  -7   2    1.24    0.23
   7  -7   2    1.17    0.23
   7   7  -2    1.52    0.22
  -7   7   2    1.35    0.21
  -7   7   2    1.45    0.26
   7   7  -2    1.24    0.22
  -7   7   2    1.16    0.25
   7   7  -2    1.43    0.16
  -7   7   2    1.17    0.21
  -7  -7  -2    1.30    0.13
  -7   7  -2    1.40    0.27
   7   7   2    1.01    0.21
   7  -7  -2    1.10    0.21
  -7   7  -2    1.55    0.19
  -7   7  -2    0.89    0.22
  -7  -7   2    1.57    0.20
   7   7   2    1.31    0.25
   7  -7  -2    1.52    0.25
  -7   7  -2    0.94    0.23
  -7  -7   2    1.39    0.17
  -8   7   2    1.95    0.31
   8  -7   2    1.69    0.27
  -8  -7  -2    1.64    0.16
   8  -7   2    1.54    0.27
  -8   7   2    1.36    0.27
   8   7  -2    1.61    0.24
  -8  -7  -2    1.86    0.23
  -8   7   2    1.66    0.27
  -8   7   2    1.73    0.23
   8  -7  -2    1.53    0.26
  -8   7  -2    1.75    0.30
   8   7   2    1.92    0.28
  -8  -7   2    2.08    0.21
   8   7   2    1.83    0.23
   8  -7  -2    1.76    0.28
  -8   7  -2    1.84    0.31
  -8  -7   2    1.99    0.25
  -8   7  -2    1.54    0.27
  -9   7   2    0.81    0.25
  -9   7   2    1.71    0.32
   9  -7   2    1.11    0.27
   9   7  -2    1.17    0.25
  -9  -7  -2    1.59    0.25
  -9  -7  -2    1.41    0.16
  -9   7   2    0.72    0.26
   9  -7   2    1.27    0.26
   9   7   2    1.40    0.23
  -9   7  -2    1.25    0.29
   9  -7  -2    1.12    0.28
  -9  -7   2    1.50    0.20
   9  -7  -2    1.37    0.26
  -9  -7   2    1.61    0.25
  -9   7  -2    1.25    0.29
  -9   7  -2    1.51    0.28
 -10   7   2    0.92    0.29
  10   7  -2    1.25    0.26
  10  -7   2    1.10    0.30
 -10   7   2    0.74    0.30
 -10  -7  -2    1.18    0.25
  10  -7   2    1.42    0.30
 -10   7   2    0.94    0.27
 -10  -7   2    1.07    0.21
 -10   7  -2    0.49    0.25
  10  -7  -2    1.12    0.30
 -10  -7   2    1.02    0.25
 -10   7  -2    1.06    0.29
  10  -7  -2    1.20    0.30
 -10   7  -2    1.67    0.35
  10   7   2    0.80    0.22
 -11  -7  -2    4.11    0.41
 -11   7   2    3.78    0.47
 -11   7   2    4.13    0.52
  11   7  -2    3.88    0.42
  11  -7   2    4.55    0.48
 -11   7   2    4.37    0.46
 -11  -7   2    5.22    0.47
 -11   7  -2    4.16    0.47
  11  -7  -2    3.91    0.45
  11   7   2    4.15    0.40
 -11  -7   2    3.98    0.52
  11  -7  -2    4.62    0.48
 -11   7  -2    4.35    0.51
 -11   7  -2    3.93    0.50
 -12   7   2    0.26    0.29
  12   7  -2    0.55    0.26
  12  -7   2    0.41    0.30
 -12   7   2    0.45    0.28
 -12  -7  -2    0.48    0.26
 -12   7  -2    0.53    0.29
 -12  -7   2    0.15    0.27
  12  -7  -2    0.73    0.31
  12  -7  -2    0.58    0.30
 -12   7  -2    0.51    0.30
 -13   7   2    0.97    0.37
 -13   7   2    0.81    0.34
  13  -7   2    0.62    0.34
 -13   7  -2    1.15    0.38
 -13  -7   2    1.21    0.33
  13  -7  -2    1.11    0.36
  13  -7  -2    0.64    0.36
 -13   7  -2    0.46    0.33
  14  -7   2   -0.22    0.28
 -14   7   2    1.07    0.39
 -14   7   2    0.19    0.34
 -14   7  -2    0.62    0.36
 -14  -7   2    0.75    0.34
 -14   7  -2    0.40    0.34
  14  -7  -2    0.57    0.38
  14  -7  -2    0.49    0.34
  15  -7   2    0.47    0.33
 -15   7   2    0.48    0.40
 -15   7   2    0.34    0.38
 -15   7   2    0.77    0.39
 -15   7  -2    0.55    0.39
 -15   7  -2    0.67    0.40
  15  -7  -2    0.06    0.33
   0   8   2   23.63    0.97
   0   8   2   23.09    1.04
   0   8  -2   22.10    1.02
   0   8   2   23.55    1.00
   0   8  -2   23.31    0.99
   0   8   2   23.12    0.99
   0   8   2   23.67    1.04
   0   8   2   23.26    1.04
   0   8  -2   22.90    1.03
   0  -8   2   23.49    0.99
   0   8  -2   23.51    0.98
   0   8  -2   23.91    1.03
   0  -8  -2   23.48    0.98
   0   8  -2   24.63    1.02
   1   8  -2    0.06    0.09
   1   8  -2   -0.02    0.12
  -1  -8  -2    0.09    0.07
  -1   8   2    0.16    0.11
   1  -8   2   -0.05    0.10
   1   8  -2   -0.04    0.12
  -1   8   2    0.09    0.08
  -1   8   2   -0.07    0.12
   1   8  -2   -0.10    0.13
  -1   8   2   -0.25    0.11
   1   8  -2   -0.12    0.07
  -1   8   2    0.00    0.10
  -1   8   2    0.01    0.12
  -1   8  -2   -0.05    0.09
  -1   8  -2    0.10    0.09
   1   8   2    0.15    0.10
   1   8   2    0.01    0.07
   1  -8  -2    0.01    0.09
   1   8   2    0.25    0.14
  -1   8  -2    0.21    0.12
  -1   8  -2   -0.10    0.12
   1   8   2    0.34    0.13
  -1   8  -2    0.11    0.12
  -1  -8   2    0.07    0.08
  -1  -8   2    0.04    0.07
   1   8   2    0.05    0.07
   2   8  -2    3.85    0.29
  -2   8   2    3.51    0.27
  -2  -8  -2    3.57    0.20
   2  -8   2    3.39    0.26
  -2   8   2    3.52    0.26
  -2   8   2    3.15    0.29
   2   8  -2    3.75    0.26
   2   8  -2    3.68    0.30
  -2   8   2    3.33    0.28
  -2   8   2    3.44    0.24
  -2  -8   2    4.18    0.22
  -2   8  -2    4.23    0.31
  -2   8  -2    4.02    0.26
  -2  -8   2    3.41    0.22
   2   8   2    4.07    0.29
   2   8   2    3.81    0.21
   2   8   2    4.02    0.29
  -2   8  -2    4.03    0.26
  -2   8  -2    4.36    0.29
  -2   8  -2    4.15    0.29
   2  -8  -2    3.76    0.27
   2   8   2    4.46    0.31
  -3   8   2   17.25    0.81
  -3  -8  -2   16.88    0.71
   3   8  -2   18.09    0.75
   3  -8   2   17.27    0.79
   3   8  -2   17.95    0.82
   3   8  -2   17.26    0.81
  -3   8   2   17.10    0.80
  -3   8   2   17.15    0.78
  -3   8   2   17.91    0.82
   3   8  -2   17.36    0.79
  -3  -8   2   17.79    0.75
  -3   8  -2   16.38    0.79
   3   8   2   16.38    0.80
  -3   8  -2   17.74    0.79
  -3  -8   2   17.44    0.73
   3   8   2   18.20    0.72
  -3   8  -2   17.22    0.81
  -3   8  -2   16.74    0.80
   3  -8  -2   16.43    0.79
   3  -8  -2   17.27    0.79
   3   8   2   18.18    0.82
  -3   8  -2   18.23    0.84
   3   8   2   17.10    0.80
   3   8   2   16.50    0.70
   4   8  -2    5.46    0.37
  -4   8   2    4.92    0.38
   4   8  -2    5.90    0.35
  -4  -8  -2    4.79    0.26
   4   8  -2    5.39    0.29
  -4   8   2    4.85    0.34
  -4   8   2    4.73    0.34
   4  -8   2    5.05    0.35
  -4   8   2    5.85    0.41
   4   8  -2    5.87    0.37
  -4   8  -2    5.07    0.33
   4   8   2    4.70    0.35
  -4  -8   2    5.46    0.30
  -4  -8   2    5.50    0.27
  -4   8  -2    4.55    0.35
  -4   8  -2    5.22    0.34
  -4   8  -2    5.15    0.40
   4  -8  -2    5.25    0.35
   4  -8  -2    4.83    0.35
   4   8   2    5.64    0.36
   4   8   2    5.46    0.37
   5   8  -2   14.19    0.69
   5   8  -2   14.68    0.64
   5  -8   2   14.04    0.71
   5   8  -2   12.87    0.71
  -5   8   2   14.20    0.69
  -5   8   2   15.28    0.76
  -5   8   2   13.80    0.72
  -5  -8  -2   14.96    0.63
  -5   8   2   15.14    0.71
   5  -8  -2   13.19    0.70
  -5   8  -2   13.68    0.70
   5   8   2   14.63    0.70
   5  -8  -2   13.89    0.70
  -5   8  -2   14.02    0.69
  -5   8  -2   14.47    0.75
   5   8   2   14.42    0.71
  -5   8  -2   13.45    0.71
   5   8   2   13.69    0.70
  -5  -8   2   15.41    0.66
  -6   8   2    2.77    0.32
   6   8  -2    2.07    0.27
  -6   8   2    2.72    0.31
   6   8  -2    2.85    0.20
  -6   8   2    2.41    0.27
   6  -8   2    2.61    0.29
  -6  -8  -2    3.28    0.23
   6   8  -2    3.09    0.28
  -6   8   2    2.44    0.27
   6  -8  -2    2.47    0.28
   6   8   2    2.41    0.26
   6   8   2    2.80    0.30
  -6  -8   2    2.32    0.21
  -6   8  -2    2.61    0.33
   6  -8  -2    2.34    0.29
  -6   8  -2    2.64    0.31
  -6   8  -2    2.96    0.26
  -6  -8   2    2.75    0.24
  -6   8  -2    2.84    0.29
  -7   8   2   -0.10    0.19
  -7  -8  -2    0.14    0.13
   7  -8   2    0.02    0.13
   7   8  -2   -0.15    0.16
   7   8  -2    0.02    0.17
  -7   8   2   -0.06    0.20
  -7   8   2    0.09    0.14
  -7   8   2   -0.05    0.16
  -7  -8   2    0.02    0.11
   7  -8  -2   -0.03    0.17
  -7   8  -2    0.21    0.20
  -7  -8   2    0.16    0.14
   7  -8  -2    0.12    0.18
   7   8   2    0.04    0.19
  -7   8  -2    0.22    0.18
   7   8   2    0.12    0.15
  -7   8  -2    0.47    0.17
  -7   8  -2    0.23    0.20
   8  -8   2    1.83    0.29
  -8   8   2    1.60    0.24
  -8   8   2    1.68    0.31
  -8  -8  -2    1.82    0.23
   8   8  -2    2.10    0.28
  -8   8   2    1.61    0.30
  -8   8   2    1.18    0.25
  -8  -8   2    1.67    0.19
  -8  -8   2    1.72    0.24
   8   8   2    1.87    0.29
  -8   8  -2    1.69    0.25
   8  -8  -2    1.83    0.30
   8  -8  -2    1.45    0.28
   8   8   2    1.54    0.24
  -8   8  -2    1.50    0.31
  -8   8  -2    1.57    0.27
  -8   8  -2    1.67    0.33
  -9   8   2    3.22    0.40
  -9   8   2    4.22    0.51
  -9   8   2    4.18    0.46
  -9   8   2    3.92    0.40
   9   8  -2    3.73    0.37
   9  -8   2    3.89    0.41
  -9   8  -2    3.24    0.40
  -9  -8   2    4.18    0.36
  -9   8  -2    3.69    0.39
  -9   8  -2    3.37    0.42
  -9  -8   2    3.52    0.30
   9  -8  -2    3.57    0.41
   9   8   2    3.32    0.34
   9  -8  -2    3.70    0.40
  10   8  -2    2.04    0.32
 -10   8   2    1.94    0.37
  10  -8   2    1.93    0.34
 -10   8   2    2.60    0.40
 -10   8   2    1.73    0.33
 -10  -8   2    2.22    0.30
  10   8   2    1.65    0.28
 -10   8  -2    2.35    0.38
 -10   8  -2    2.29    0.41
  10  -8  -2    1.46    0.33
  10  -8  -2    1.76    0.33
 -10   8  -2    2.11    0.35
 -11   8   2   -0.13    0.31
 -11   8   2    0.16    0.26
  11  -8   2    0.49    0.29
  11   8  -2    0.57    0.25
  11  -8  -2   -0.31    0.25
 -11   8  -2   -0.17    0.27
  11  -8  -2    0.04    0.27
  11   8   2    0.75    0.23
 -11  -8   2    0.42    0.26
 -11   8  -2    0.45    0.29
  12   8  -2    1.29    0.31
 -12   8   2    1.13    0.34
 -12   8   2    1.40    0.37
  12  -8   2    1.19    0.36
  12  -8  -2    1.31    0.38
  12  -8  -2    1.39    0.35
 -12   8  -2    0.82    0.32
 -12   8  -2    1.00    0.38
  13  -8   2    0.42    0.32
 -13   8   2    0.96    0.39
 -13   8   2    1.30    0.36
  13  -8  -2    0.81    0.35
 -13   8  -2    1.12    0.38
  13  -8  -2    0.67    0.38
 -13   8  -2    0.80    0.35
 -14   8   2    0.53    0.33
 -14   8   2    0.09    0.32
  14  -8   2   -0.06    0.30
 -14   8  -2    0.21    0.35
  14  -8  -2    0.27    0.32
 -14   8  -2    0.68    0.38
  15  -8   2    0.02    0.32
 -15   8   2   -0.28    0.38
 -15   8   2    0.57    0.38
 -15   8   2   -0.27    0.36
  15  -8  -2   -0.17    0.30
 -15   8  -2   -0.26    0.32
 -15   8  -2    0.40    0.42
   0   9  -2   37.27    1.58
   0   9  -2   38.10    1.56
   0  -9  -2   37.46    1.52
   0   9   2   37.23    1.52
   0   9   2   37.39    1.59
   0   9  -2   36.79    1.52
   0   9   2   34.80    1.58
   0  -9   2   36.15    1.53
   0   9  -2   37.52    1.58
   0   9  -2   34.34    1.52
   0   9   2   39.38    1.58
   0   9  -2   35.96    1.57
   0   9   2   36.03    1.54
   0   9   2   37.59    1.51
   1  -9   2    0.18    0.13
   1   9  -2    0.36    0.11
  -1   9   2    0.44    0.14
  -1  -9  -2    0.55    0.10
  -1   9   2    0.39    0.13
   1   9  -2    0.41    0.16
   1   9  -2    0.45    0.12
   1   9  -2    0.27    0.13
   1   9  -2    0.39    0.16
  -1   9   2    0.36    0.16
  -1   9   2    0.60    0.17
  -1   9   2    0.51    0.11
  -1   9   2    0.49    0.16
   1   9  -2    0.59    0.10
  -1   9  -2    0.42    0.13
  -1  -9   2    0.44    0.11
   1  -9  -2    0.63    0.14
   1   9   2    0.65    0.10
   1   9   2    0.29    0.10
  -1   9  -2    0.48    0.13
   1   9   2    0.65    0.18
  -1   9  -2    0.40    0.17
  -1   9  -2    0.44    0.17
   1   9   2    0.34    0.16
  -1   9  -2    0.31    0.14
   1   9   2    0.34    0.16
   2  -9   2    1.60    0.21
  -2   9   2    1.24    0.21
   2   9  -2    1.46    0.21
   2   9  -2    1.40    0.22
  -2   9   2    1.15    0.19
   2   9  -2    1.27    0.22
  -2   9   2    1.08    0.20
  -2   9   2    1.35    0.20
  -2  -9  -2    1.56    0.13
  -2   9   2    1.32    0.17
  -2   9  -2    1.82    0.23
  -2  -9   2    1.48    0.14
   2   9   2    1.06    0.20
  -2  -9   2    1.40    0.15
   2   9   2    1.14    0.23
   2   9   2    1.28    0.12
  -2   9  -2    1.49    0.20
   2   9   2    1.59    0.22
  -2   9  -2    1.54    0.22
  -2   9  -2    1.07    0.17
   2  -9  -2    1.33    0.19
  -2   9  -2    1.14    0.20
   3   9  -2    8.61    0.49
  -3   9   2    9.44    0.49
   3   9  -2    8.88    0.51
   3   9  -2    8.51    0.47
   3  -9   2    8.30    0.47
  -3   9   2    8.57    0.49
   3   9  -2    8.21    0.41
  -3   9   2    7.97    0.47
  -3   9   2    8.22    0.45
   3  -9  -2    8.50    0.47
  -3   9  -2    7.87    0.49
  -3  -9   2    8.28    0.40
   3   9   2    8.16    0.50
  -3   9  -2    8.52    0.52
   3   9   2    7.47    0.47
   3   9   2    8.19    0.48
  -3  -9   2    8.52    0.40
  -3   9  -2    8.59    0.47
  -3   9  -2    7.58    0.47
  -3   9  -2    8.71    0.48
   4  -9   2   23.98    1.09
  -4   9   2   23.04    1.09
  -4   9   2   23.82    1.10
  -4   9   2   24.15    1.13
  -4   9   2   23.74    1.08
   4   9  -2   25.19    1.12
   4   9  -2   25.43    1.08
   4   9  -2   23.70    1.03
   4   9  -2   24.38    1.11
   4   9   2   25.50    1.11
  -4   9  -2   24.48    1.10
  -4   9  -2   23.65    1.09
  -4  -9   2   25.47    1.03
   4   9   2   24.04    1.11
   4  -9  -2   24.75    1.09
   4   9   2   23.60    1.10
  -4   9  -2   25.24    1.10
  -4   9  -2   23.96    1.14
   5   9  -2    5.62    0.36
  -5   9   2    5.34    0.37
   5   9  -2    5.30    0.39
  -5   9   2    5.47    0.42
   5   9  -2    5.12    0.37
   5  -9   2    4.56    0.36
  -5   9   2    5.26    0.39
  -5   9   2    5.16    0.38
  -5   9  -2    4.84    0.42
   5   9   2    4.59    0.37
   5  -9  -2    5.03    0.37
   5   9   2    4.96    0.39
  -5  -9   2    5.76    0.31
   5  -9  -2    5.54    0.38
  -5   9  -2    5.55    0.39
   5   9   2    4.67    0.36
  -5   9  -2    5.04    0.35
  -5   9  -2    4.64    0.36
   6   9  -2    2.47    0.27
  -6   9   2    1.53    0.27
   6   9  -2    1.54    0.26
  -6   9   2    1.62    0.28
  -6   9   2    2.05    0.25
   6  -9   2    1.51    0.26
  -6   9   2    1.82    0.25
   6   9   2    2.19    0.26
  -6   9  -2    2.05    0.25
  -6   9  -2    1.91    0.26
   6  -9  -2    1.63    0.25
   6   9   2    2.53    0.30
   6  -9  -2    2.01    0.28
   6   9   2    1.91    0.25
  -6  -9   2    2.00    0.21
  -6   9  -2    2.06    0.29
  -6   9  -2    1.88    0.30
  -7   9   2    0.24    0.18
   7   9  -2    0.15    0.18
   7   9  -2    0.66    0.21
   7  -9   2    0.38    0.21
  -7   9   2    0.37    0.22
  -7   9   2    0.45    0.24
  -7   9   2    0.39    0.19
   7  -9  -2    0.54    0.21
  -7   9  -2    0.40    0.19
   7   9   2    0.49    0.19
   7   9   2    0.77    0.24
  -7   9  -2    0.33    0.16
   7  -9  -2    0.68    0.22
  -7   9  -2    0.13    0.21
  -7  -9   2    0.32    0.16
  -7   9  -2    0.98    0.26
  -8   9   2    5.21    0.43
  -8   9   2    6.20    0.49
   8   9  -2    5.79    0.46
  -8   9   2    6.09    0.52
   8  -9   2    4.99    0.46
  -8   9   2    5.86    0.40
   8  -9  -2    6.33    0.48
  -8  -9   2    5.56    0.34
   8  -9  -2    5.59    0.46
  -8   9  -2    5.62    0.40
  -8  -9   2    5.98    0.43
   8   9   2    5.09    0.44
  -8   9  -2    5.88    0.48
  -8   9  -2    4.98    0.46
   8   9   2    5.79    0.42
  -8   9  -2    6.19    0.55
   9  -9   2    0.22    0.24
  -9   9   2    0.40    0.27
   9   9  -2    0.45    0.25
  -9   9   2    0.55    0.24
  -9   9   2    0.56    0.30
   9   9   2    0.74    0.27
  -9   9  -2    0.61    0.27
   9   9   2    0.33    0.19
   9  -9  -2    0.35    0.25
  -9   9  -2    0.21    0.29
   9  -9  -2    0.30    0.27
  -9   9  -2    0.45    0.24
 -10   9   2    2.85    0.42
 -10   9   2    2.63    0.42
  10   9  -2    3.05    0.39
  10  -9   2    2.98    0.40
 -10   9   2    1.73    0.34
  10  -9  -2    2.38    0.37
 -10   9  -2    2.85    0.41
 -10   9  -2    2.46    0.38
 -10   9  -2    2.63    0.43
  10  -9  -2    2.54    0.39
  10   9   2    2.14    0.30
 -11   9   2    0.12    0.26
 -11   9   2    0.17    0.32
  11   9  -2    0.18    0.26
  11  -9   2    0.16    0.28
  11  -9  -2    0.23    0.32
  11  -9  -2    0.05    0.26
 -11   9  -2   -0.05    0.26
 -11   9  -2    0.38    0.31
  11   9   2    0.38    0.22
 -12   9   2    0.63    0.33
 -12   9   2    1.46    0.40
  12   9  -2    0.49    0.27
  12  -9   2    0.66    0.33
  12  -9  -2    0.93    0.34
 -12   9  -2    0.73    0.34
 -12   9  -2    0.81    0.34
  13  -9   2    0.09    0.32
 -13   9   2   -0.24    0.30
 -13   9   2    0.41    0.35
  13  -9  -2   -0.01    0.31
 -13   9  -2    0.25    0.36
 -13   9  -2    0.37    0.34
  14  -9   2    0.79    0.35
 -14   9   2    0.26    0.34
 -14   9   2    0.53    0.37
  14  -9  -2    0.08    0.32
 -14   9  -2    0.42    0.40
 -14   9  -2    0.15    0.33
   0 -10  -2    0.30    0.12
   0  10  -2    0.24    0.18
   0 -10   2    0.29    0.13
   0  10  -2    0.23    0.17
   0  10   2    0.49    0.18
   0  10  -2    0.38    0.12
   0  10   2    0.32    0.13
   0  10  -2    0.33    0.19
   0  10   2    0.37    0.11
   0  10   2    0.30    0.12
   0  10   2    0.45    0.18
   0  10  -2    0.16    0.12
   0  10   2    0.21    0.18
   0  10  -2    0.33    0.14
   1  10  -2   10.06    0.54
  -1  10   2    8.02    0.52
  -1  10   2    8.93    0.46
   1  10  -2    9.08    0.46
   1  10  -2    8.93    0.48
  -1  10   2    9.42    0.51
  -1 -10  -2    9.52    0.45
   1  10  -2    9.25    0.52
   1  10  -2    9.38    0.44
   1 -10   2    9.08    0.49
  -1  10   2    9.76    0.49
   1  10  -2    9.17    0.54
  -1  10   2    9.19    0.54
  -1  10   2    9.76    0.53
   1 -10  -2    9.78    0.48
  -1  10  -2    8.92    0.53
   1  10   2    9.91    0.55
  -1  10  -2    9.18    0.54
  -1  10  -2   10.14    0.53
  -1 -10   2    9.64    0.46
   1  10   2    8.50    0.53
   1  10   2    9.81    0.44
  -1  10  -2    9.55    0.48
  -1  10  -2    9.39    0.48
   1  10   2    9.15    0.53
  -2  10   2    1.56    0.21
  -2  10   2    1.85    0.20
  -2  10   2    1.61    0.26
   2 -10   2    1.43    0.21
   2  10  -2    1.89    0.24
  -2  10   2    0.93    0.22
   2  10  -2    1.12    0.23
  -2  10   2    0.93    0.19
   2  10  -2    1.44    0.24
  -2  10   2    1.54    0.25
  -2  10  -2    1.64    0.24
   2 -10  -2    1.57    0.20
   2  10   2    1.83    0.25
   2  10   2    1.64    0.26
  -2  10  -2    1.71    0.24
  -2 -10   2    1.88    0.17
  -2  10  -2    1.51    0.21
  -2  10  -2    1.69    0.20
  -2  10  -2    1.86    0.24
   2  10   2    1.37    0.23
  -3  10   2   20.01    0.90
   3 -10   2   18.76    0.91
   3  10  -2   21.54    0.97
   3  10  -2   20.39    0.95
  -3  10   2   19.50    0.94
  -3  10   2   18.68    0.91
   3  10  -2   21.05    0.86
   3  10  -2   19.68    0.92
  -3  10   2   21.20    0.96
  -3  10  -2   20.13    0.93
  -3  10  -2   20.36    0.96
   3  10   2   19.71    0.94
  -3  10  -2   19.39    0.90
   3  10   2   19.07    0.93
   3 -10  -2   19.13    0.91
  -3  10  -2   19.85    0.94
   3  10   2   18.52    0.93
  -3  10  -2   18.94    0.92
  -4  10   2    6.00    0.45
   4  10  -2    6.17    0.42
  -4  10   2    4.97    0.38
   4  10  -2    4.93    0.42
  -4  10   2    4.98    0.35
   4  10  -2    5.46    0.38
   4 -10   2    4.73    0.38
  -4  10   2    5.44    0.40
  -4  10  -2    5.44    0.39
   4  10   2    5.28    0.41
  -4  10  -2    6.29    0.42
  -4  10  -2    6.21    0.46
   4  10   2    5.87    0.41
   4  10   2    5.64    0.42
   4 -10  -2    5.64    0.38
  -4  10  -2    5.76    0.38
   5  10  -2    7.04    0.45
   5 -10   2    6.77    0.46
  -5  10   2    6.53    0.46
  -5  10   2    6.73    0.45
   5  10  -2    7.91    0.52
  -5  10   2    7.05    0.53
  -5  10   2    7.53    0.45
  -5  10  -2    6.49    0.44
  -5  10  -2    7.84    0.52
   5  10   2    7.29    0.46
  -5  10  -2    6.11    0.46
   5  10   2    8.00    0.51
   5  10   2    5.86    0.44
  -5  10  -2    7.65    0.46
   5 -10  -2    6.68    0.45
  -6  10   2    2.13    0.33
  -6  10   2    2.83    0.33
   6  10  -2    3.59    0.33
   6  10  -2    2.35    0.31
  -6  10   2    3.10    0.32
   6 -10   2    3.25    0.34
  -6  10   2    3.23    0.32
  -6  10  -2    2.61    0.29
  -6  10  -2    3.27    0.37
   6 -10  -2    2.60    0.32
   6  10   2    1.84    0.29
   6  10   2    2.60    0.33
   6  10   2    3.21    0.34
  -6  10  -2    3.02    0.33
  -6  10  -2    2.63    0.33
   7  10  -2    1.81    0.31
  -7  10   2    1.78    0.33
   7 -10   2    2.13    0.31
  -7  10   2    1.66    0.27
  -7  10   2    2.02    0.29
  -7  10   2    1.69    0.33
   7  10  -2    2.31    0.29
  -7  10  -2    1.61    0.28
  -7  10  -2    1.88    0.28
   7  10   2    1.92    0.28
  -7  10  -2    1.69    0.32
  -7  10  -2    2.05    0.34
   7 -10  -2    1.61    0.28
  -8  10   2    0.48    0.28
  -8  10   2    0.38    0.22
   8 -10   2    0.64    0.26
  -8  10   2    0.46    0.29
   8  10  -2    0.59    0.23
  -8  10   2    0.10    0.19
  -8  10  -2    0.30    0.23
   8 -10  -2    0.17    0.23
   8 -10  -2    0.31    0.24
   8  10   2    0.01    0.18
  -8  10  -2    0.23    0.27
  -8  10  -2    0.40    0.21
  -8  10  -2    0.72    0.30
   8  10   2    0.33    0.25
  -9  10   2    1.65    0.35
  -9  10   2    1.81    0.38
   9  10  -2    1.46    0.29
  -9  10   2    1.03    0.28
   9 -10   2    1.12    0.32
  -9  10  -2    1.53    0.37
   9  10   2    1.56    0.29
  -9  10  -2    1.23    0.30
   9 -10  -2    1.79    0.34
   9  10   2    1.64    0.33
  -9  10  -2    1.44    0.34
 -10  10   2    2.51    0.38
  10  10  -2    3.16    0.39
 -10  10   2    3.08    0.47
  10 -10   2    1.87    0.37
 -10  10   2    2.11    0.40
  10 -10  -2    2.65    0.41
 -10  10  -2    3.29    0.55
 -10  10  -2    2.59    0.42
  10  10   2    3.06    0.36
 -10  10  -2    2.87    0.40
  11 -10   2    0.44    0.31
  11  10  -2    0.48    0.25
 -11  10   2    0.83    0.34
 -11  10   2    0.46    0.29
  11  10   2    0.68    0.25
  11 -10  -2    0.06    0.28
 -11  10  -2    1.15    0.32
 -11  10  -2    0.60    0.32
  12 -10   2    0.67    0.34
 -12  10   2    0.85    0.39
  12  10  -2    0.74    0.30
 -12  10   2    0.61    0.32
 -12  10  -2    0.66    0.37
 -12  10  -2    0.18    0.30
  12 -10  -2    0.56    0.33
 -13  10   2    0.44    0.36
  13 -10   2    0.45    0.34
 -13  10   2    0.37    0.33
  13 -10  -2    0.36    0.34
 -13  10  -2    0.50    0.35
 -13  10  -2   -0.05    0.33
 -14  10   2    0.84    0.38
  14 -10   2   -0.19    0.31
 -14  10   2    0.16    0.38
  14 -10  -2   -0.01    0.33
 -14  10  -2    0.06    0.34
 -14  10  -2    0.55    0.37
   0 -11   2   24.82    1.07
   0  11   2   25.31    1.06
   0  11  -2   25.47    1.07
   0  11  -2   22.96    1.13
   0  11  -2   25.04    1.05
   0 -11  -2   24.58    1.05
   0  11   2   24.20    1.14
   0  11   2   25.28    1.05
   0  11  -2   24.24    1.12
   0  11   2   23.15    1.13
   0  11   2   22.87    1.12
   0  11  -2   24.29    1.14
   1 -11   2    4.97    0.34
  -1  11   2    5.19    0.34
  -1  11   2    5.14    0.40
   1  11  -2    5.23    0.32
  -1  11   2    5.37    0.31
  -1  11   2    5.04    0.40
  -1  11   2    4.70    0.39
   1  11  -2    4.83    0.40
   1  11  -2    4.61    0.38
   1  11  -2    5.05    0.41
  -1  11  -2    4.75    0.38
   1 -11  -2    5.04    0.33
  -1 -11   2    4.86    0.31
  -1  11  -2    5.40    0.34
   1  11   2    5.57    0.42
  -1  11  -2    4.76    0.40
  -1  11  -2    5.62    0.39
   1  11   2    4.39    0.38
  -1  11  -2    5.43    0.34
  -1  11  -2    5.22    0.39
   1  11   2    4.60    0.41
   2  11  -2    0.40    0.20
  -2  11   2   -0.14    0.17
  -2  11   2    0.34    0.16
   2  11  -2    0.12    0.19
  -2  11   2    0.36    0.16
   2 -11   2    0.07    0.15
   2  11  -2    0.22    0.16
  -2  11   2    0.06    0.18
  -2  11   2    0.20    0.14
   2  11   2   -0.15    0.17
   2  11   2    0.29    0.21
  -2  11  -2    0.00    0.15
  -2  11  -2    0.09    0.13
  -2  11  -2   -0.03    0.19
  -2  11  -2    0.07    0.16
  -2  11  -2    0.05    0.18
   2  11   2    0.22    0.19
   2 -11  -2    0.31    0.16
  -3  11   2    7.70    0.45
   3  11  -2    7.88    0.47
  -3  11   2    8.14    0.50
  -3  11   2    8.77    0.53
   3  11  -2    8.11    0.52
  -3  11   2    7.20    0.47
   3  11  -2    7.43    0.52
   3  11  -2    7.50    0.44
   3 -11   2    7.25    0.46
   3  11   2    7.99    0.51
   3 -11  -2    7.21    0.45
  -3  11  -2    7.20    0.48
  -3  11  -2    8.26    0.46
   3  11   2    7.52    0.49
  -3  11  -2    7.60    0.50
  -3  11  -2    7.88    0.46
   3  11   2    7.73    0.50
  -3  11  -2    7.94    0.53
   4 -11   2    7.61    0.46
  -4  11   2    6.99    0.44
  -4  11   2    7.38    0.50
  -4  11   2    6.91    0.47
   4  11  -2    6.93    0.46
   4  11  -2    6.72    0.48
   4  11  -2    6.54    0.50
  -4  11   2    6.79    0.47
  -4  11  -2    6.61    0.44
   4  11   2    7.05    0.49
   4  11   2    6.37    0.46
  -4  11  -2    7.63    0.53
   4 -11  -2    6.89    0.45
  -4  11  -2    7.85    0.48
   4  11   2    6.80    0.47
  -4  11  -2    7.34    0.48
  -5  11   2    4.21    0.41
   5  11  -2    4.33    0.37
  -5  11   2    4.04    0.39
   5 -11   2    4.17    0.39
  -5  11   2    4.29    0.38
   5  11  -2    4.01    0.40
  -5  11   2    4.33    0.43
  -5  11  -2    4.30    0.40
   5  11   2    4.27    0.42
   5  11   2    3.98    0.39
  -5  11  -2    4.48    0.43
   5  11   2    5.12    0.40
   5 -11  -2    4.11    0.38
  -5  11  -2    4.88    0.38
  -5  11  -2    4.09    0.38
   6 -11   2    3.68    0.38
  -6  11   2    3.09    0.33
  -6  11   2    4.00    0.43
   6  11  -2    3.51    0.40
   6  11  -2    3.94    0.37
  -6  11   2    2.92    0.35
  -6  11   2    3.57    0.39
   6  11   2    3.18    0.36
  -6  11  -2    3.75    0.41
  -6  11  -2    3.26    0.34
  -6  11  -2    3.99    0.42
   6  11   2    3.15    0.38
   6 -11  -2    3.66    0.37
   6  11   2    4.45    0.41
  -6  11  -2    3.58    0.38
  -7  11   2    1.51    0.32
  -7  11   2    1.29    0.26
  -7  11   2    1.54    0.32
  -7  11   2    1.19    0.26
   7  11  -2    1.64    0.30
   7 -11   2    1.46    0.28
  -7  11  -2    1.51    0.33
  -7  11  -2    1.36    0.32
   7  11   2    1.44    0.28
  -7  11  -2    1.35    0.27
   7  11   2    1.66    0.31
   7 -11  -2    1.46    0.29
  -7  11  -2    1.62    0.28
   8  11  -2    0.08    0.24
  -8  11   2    0.19    0.24
  -8  11   2   -0.10    0.25
  -8  11   2   -0.06    0.23
  -8  11   2    0.15    0.25
   8 -11   2    0.06    0.23
  -8  11  -2   -0.14    0.20
   8  11   2    0.21    0.25
   8  11   2   -0.11    0.19
  -8  11  -2    0.05    0.25
   8 -11  -2    0.44    0.26
  -8  11  -2    0.30    0.27
  -8  11  -2    0.34    0.24
  -9  11   2    0.95    0.31
  -9  11   2    1.01    0.36
  -9  11   2    0.48    0.26
   9 -11   2    1.01    0.30
   9  11  -2    0.85    0.29
  -9  11  -2    0.34    0.27
   9 -11  -2    1.27    0.31
   9  11   2    0.48    0.25
  -9  11  -2    0.28    0.31
  -9  11  -2    0.41    0.31
  10 -11   2    0.07    0.28
 -10  11   2    0.39    0.30
  10  11  -2    0.54    0.28
 -10  11   2    0.47    0.31
 -10  11  -2    0.27    0.27
  10 -11  -2    0.47    0.30
 -10  11  -2    0.43    0.31
  10  11   2    0.42    0.23
  11  11  -2    0.19    0.25
  11 -11   2   -0.11    0.27
 -11  11   2   -0.08    0.27
 -11  11   2    0.18    0.34
  11 -11  -2    0.21    0.30
  11  11   2    0.21    0.25
 -11  11  -2   -0.01    0.30
 -11  11  -2    0.80    0.32
 -12  11   2   -0.05    0.32
  12  11  -2    0.46    0.28
 -12  11   2    0.55    0.31
  12 -11   2    0.47    0.35
  12 -11  -2    0.48    0.33
 -12  11  -2    0.35    0.33
 -12  11  -2    0.25    0.30
 -13  11   2    1.06    0.37
  13 -11   2    0.79    0.38
 -13  11   2    1.02    0.38
 -13  11  -2    0.82    0.37
  13 -11  -2    0.48    0.38
 -13  11  -2    0.62    0.40
  14 -11   2   -0.21    0.32
  14 -11  -2   -0.25    0.36
   0 -12   2    3.16    0.28
   0  12   2    3.19    0.37
   0  12  -2    2.65    0.34
   0  12  -2    2.76    0.33
   0  12   2    2.91    0.34
   0  12   2    3.27    0.35
   0 -12  -2    3.38    0.30
   0  12  -2    3.28    0.27
   0  12  -2    2.93    0.34
   1  12  -2    1.05    0.26
   1  12  -2    0.77    0.24
  -1  12   2    1.15    0.20
  -1  12   2    1.00    0.25
  -1  12   2    0.93    0.25
  -1  12   2    0.97    0.25
   1  12  -2    0.97    0.17
   1  12  -2    0.99    0.25
  -1  12   2    1.07    0.17
   1 -12   2    1.03    0.19
  -1  12  -2    0.80    0.25
   1  12   2    1.14    0.25
   1 -12  -2    0.86    0.18
  -1  12  -2    0.84    0.24
  -1 -12   2    0.93    0.20
  -1  12  -2    0.83    0.18
  -1  12  -2    0.94    0.18
   1  12   2    0.94    0.25
  -1  12  -2    0.82    0.23
   1  12   2    0.77    0.24
  -2  12   2    3.06    0.36
   2  12  -2    2.67    0.31
  -2  12   2    3.23    0.30
  -2  12   2    2.77    0.31
   2  12  -2    1.95    0.31
   2 -12   2    2.55    0.28
  -2  12   2    2.89    0.26
   2  12  -2    2.36    0.32
  -2  12  -2    2.58    0.27
  -2  12  -2    2.91    0.29
  -2  12  -2    2.73    0.33
  -2  12  -2    2.44    0.32
  -2  12  -2    2.81    0.36
   2 -12  -2    2.82    0.28
   2  12   2    2.73    0.34
   2  12   2    2.65    0.34
   2  12   2    2.96    0.34
  -3  12   2    0.61    0.22
   3  12  -2    0.41    0.23
   3  12  -2    0.32    0.21
   3  12  -2    0.52    0.23
   3 -12   2    0.40    0.18
  -3  12   2    0.73    0.21
  -3  12   2    0.61    0.24
  -3  12   2    0.69    0.18
   3  12   2    0.58    0.23
   3  12   2    0.50    0.23
  -3  12  -2    0.62    0.36
   3 -12  -2    0.40    0.18
  -3  12  -2    0.45    0.22
  -3  12  -2    0.38    0.18
  -3  12  -2    0.56    0.20
   3  12   2    0.10    0.21
   4 -12   2    0.10    0.19
  -4  12   2   -0.33    0.18
  -4  12   2    0.14    0.16
   4  12  -2    0.06    0.23
  -4  12   2    0.45    0.19
   4  12  -2    0.11    0.21
   4  12  -2    0.38    0.21
   4 -12  -2    0.67    0.20
   4  12   2    0.26    0.22
   4  12   2    0.06    0.20
  -4  12  -2   -0.10    0.17
   4  12   2   -0.05    0.19
  -4  12  -2    0.10    0.20
  -4  12  -2    0.26    0.18
  -4  12  -2    0.05    0.20
   5  12  -2    2.72    0.36
  -5  12   2    2.31    0.33
   5 -12   2    2.62    0.33
  -5  12   2    2.77    0.31
  -5  12   2    1.85    0.30
   5  12  -2    2.84    0.34
   5  12   2    2.54    0.34
  -5  12  -2    3.12    0.38
   5  12   2    3.71    0.39
   5 -12  -2    2.46    0.32
  -5  12  -2    2.69    0.33
  -5  12  -2    2.28    0.32
  -5  12  -2    2.93    0.34
   5  12   2    2.37    0.33
  -6  12   2    2.55    0.31
   6  12  -2    2.34    0.33
   6  12  -2    1.47    0.34
  -6  12   2    1.89    0.32
  -6  12   2    2.43    0.35
   6 -12   2    1.91    0.31
  -6  12   2    2.03    0.36
   6  12   2    2.02    0.32
   6  12   2    3.16    0.37
   6 -12  -2    2.15    0.33
  -6  12  -2    1.43    0.31
  -6  12  -2    2.39    0.32
  -6  12  -2    2.33    0.37
  -6  12  -2    2.32    0.32
   6  12   2    2.18    0.32
  -7  12   2    1.14    0.27
   7  12  -2    0.92    0.28
  -7  12   2    0.96    0.30
   7 -12   2    1.04    0.28
  -7  12   2    0.99    0.31
  -7  12   2    1.26    0.30
  -7  12  -2    0.31    0.28
  -7  12  -2    0.90    0.25
  -7  12  -2    0.67    0.26
   7 -12  -2    1.12    0.31
   7  12   2    0.79    0.28
  -7  12  -2    0.56    0.30
   7  12   2    1.21    0.31
   8 -12   2    0.32    0.26
  -8  12   2    0.70    0.29
  -8  12   2    0.34    0.23
   8  12  -2    0.24    0.27
  -8  12   2    0.84    0.27
  -8  12   2   -0.05    0.29
   8  12   2    0.59    0.30
   8  12   2    0.53    0.25
  -8  12  -2    0.31    0.30
  -8  12  -2    0.59    0.27
  -8  12  -2    1.26    0.45
   8 -12  -2    0.55    0.27
  -8  12  -2    0.20    0.27
  -9  12   2    0.29    0.26
  -9  12   2   -0.28    0.29
  -9  12   2   -0.08    0.27
   9 -12   2   -0.07    0.26
   9  12  -2   -0.15    0.23
  -9  12  -2   -0.04    0.29
   9  12   2   -0.10    0.22
   9 -12  -2   -0.19    0.25
  -9  12  -2    0.26    0.27
 -10  12   2   -0.30    0.24
  10  12  -2    0.49    0.28
 -10  12   2    0.16    0.31
  10 -12   2    0.46    0.29
 -10  12  -2    0.46    0.34
  10  12   2    0.29    0.25
  10 -12  -2   -0.06    0.28
 -10  12  -2    0.02    0.29
  11 -12   2    0.33    0.35
 -11  12   2    0.25    0.33
  11  12  -2    0.81    0.30
 -11  12   2    0.41    0.32
 -11  12  -2    0.52    0.35
  11 -12  -2   -0.01    0.30
  11  12   2    0.77    0.29
 -11  12  -2    0.07    0.33
  12 -12   2    0.63    0.37
 -12  12   2    0.60    0.37
 -12  12   2    0.69    0.36
  12  12  -2    0.43    0.30
 -12  12  -2    0.84    0.35
 -12  12  -2    0.50    0.35
  12 -12  -2    0.30    0.32
  13 -12   2   -0.23    0.31
 -13  12   2    0.17    0.32
 -13  12   2   -0.37    0.34
  13 -12  -2    0.08    0.32
 -13  12  -2    0.66    0.36
 -13  12  -2    0.58    0.42
   0  13   2    0.29    0.23
   0 -13   2    0.28    0.17
   0  13  -2    0.37    0.21
   0  13  -2    0.45    0.23
   0  13  -2    0.16    0.17
   0  13   2    0.24    0.21
   0  13   2    0.27    0.23
   0  13  -2   -0.03    0.14
  -1  13   2    0.92    0.26
   1  13  -2    0.75    0.25
  -1  13   2    0.80    0.25
  -1  13   2    0.95    0.27
   1  13  -2    0.77    0.24
   1  13  -2    0.99    0.27
   1 -13   2    1.01    0.21
  -1  13  -2    0.88    0.26
   1  13   2    0.83    0.22
   1  13   2    0.96    0.26
   1 -13  -2    0.74    0.19
  -1  13  -2    0.87    0.19
  -1  13  -2    0.81    0.25
  -1  13  -2    0.33    0.25
   1  13   2    0.99    0.27
  -2  13   2    1.07    0.28
   2  13  -2    2.39    0.31
   2  13  -2    2.31    0.32
  -2  13   2    2.64    0.26
   2 -13   2    2.30    0.27
  -2  13   2    2.90    0.37
  -2  13   2    2.34    0.28
   2  13  -2    2.00    0.32
  -2  13  -2    2.77    0.36
   2  13   2    2.17    0.32
  -2  13  -2    2.00    0.31
  -2  13  -2    2.17    0.28
   2 -13  -2    1.86    0.25
  -2  13  -2    2.04    0.33
  -2  13  -2    1.94    0.25
   2  13   2    2.01    0.33
   2  13   2    2.52    0.34
   3  13  -2    1.47    0.27
   3  13  -2    1.04    0.29
  -3  13   2    0.72    0.28
   3 -13   2    1.01    0.23
  -3  13   2    1.40    0.25
   3  13  -2    1.15    0.29
  -3  13   2    1.99    0.24
  -3  13   2    1.32    0.28
  -3  13  -2    0.88    0.24
  -3  13  -2    1.02    0.28
   3  13   2    0.76    0.26
  -3  13  -2    1.28    0.23
   3  13   2    1.34    0.30
   3 -13  -2    1.20    0.24
   3  13   2    1.22    0.29
  -4  13   2    2.28    0.34
  -4  13   2    2.07    0.36
   4  13  -2    2.17    0.34
   4 -13   2    2.11    0.32
  -4  13   2    2.97    0.31
   4  13  -2    2.08    0.34
   4  13  -2    3.04    0.35
  -4  13   2    2.35    0.32
   4  13   2    2.41    0.34
  -4  13  -2    2.19    0.31
   4  13   2    2.69    0.37
   4 -13  -2    2.24    0.30
  -4  13  -2    1.82    0.32
   4  13   2    1.91    0.33
  -4  13  -2    2.36    0.30
  -5  13   2    2.92    0.38
   5  13  -2    2.89    0.38
   5  13  -2    3.17    0.37
  -5  13   2    2.76    0.37
   5 -13   2    2.35    0.33
  -5  13   2    2.71    0.33
  -5  13  -2    2.43    0.35
  -5  13  -2    2.46    0.36
   5  13   2    2.24    0.35
   5 -13  -2    2.37    0.33
  -5  13  -2    2.67    0.32
   5  13   2    2.91    0.37
   5  13   2    2.10    0.34
  -6  13   2    3.64    0.40
  -6  13   2    4.31    0.44
  -6  13   2    3.24    0.41
   6 -13   2    3.43    0.41
   6  13  -2    3.95    0.45
  -6  13  -2    4.16    0.43
   6  13   2    5.16    0.49
   6  13   2    4.36    0.45
  -6  13  -2    3.90    0.41
  -6  13  -2    4.68    0.46
   6 -13  -2    4.27    0.45
  -7  13   2    0.84    0.26
   7 -13   2    0.44    0.25
   7  13  -2    0.02    0.26
  -7  13   2    0.61    0.26
  -7  13   2   -0.03    0.28
   7 -13  -2    0.16    0.25
  -7  13  -2    0.35    0.24
  -7  13  -2    0.28    0.24
  -7  13  -2    0.37    0.31
   7  13   2    0.08    0.29
   7  13   2    0.27    0.24
  -8  13   2   -0.06    0.23
  -8  13   2   -0.24    0.25
   8 -13   2    0.22    0.28
  -8  13   2    0.13    0.27
   8  13  -2    0.08    0.28
  -8  13  -2   -0.07    0.26
   8  13   2   -0.08    0.23
   8 -13  -2    0.03    0.25
  -8  13  -2    0.08    0.29
  -9  13   2   -0.37    0.27
   9  13  -2    0.28    0.27
   9 -13   2   -0.15    0.26
  -9  13   2    0.36    0.26
   9  13   2    0.09    0.26
  -9  13  -2    0.22    0.26
   9 -13  -2    0.12    0.27
  -9  13  -2   -0.45    0.27
 -10  13   2    0.08    0.27
 -10  13   2    0.24    0.33
  10 -13   2   -0.37    0.26
  10  13  -2    0.00    0.27
  10 -13  -2    0.04    0.32
 -10  13  -2   -0.07    0.29
 -10  13  -2    0.03    0.27
  10  13   2    0.17    0.27
 -11  13   2   -0.39    0.33
  11 -13   2    0.19    0.31
 -11  13   2    0.22    0.29
  11  13  -2    0.35    0.29
  11  13   2    0.24    0.26
 -11  13  -2   -0.03    0.35
  11 -13  -2    0.53    0.36
 -11  13  -2    0.10    0.32
  12  13  -2    0.41    0.30
 -12  13   2   -0.03    0.30
  12 -13   2    0.34    0.34
 -12  13   2    0.05    0.36
  12 -13  -2    0.38    0.35
 -12  13  -2   -0.32    0.38
 -12  13  -2    0.02    0.32
   0  14  -2    2.46    0.36
   0  14   2    2.37    0.35
   0  14  -2    3.00    0.38
   0  14   2    2.60    0.37
   0  14  -2    2.72    0.37
   0  14   2    2.89    0.39
  -1  14   2    0.29    0.27
  -1  14   2   -0.29    0.22
  -1  14   2    0.40    0.25
   1  14  -2   -0.01    0.23
   1  14  -2   -0.11    0.24
   1 -14   2    0.09    0.18
   1  14  -2    0.07    0.24
   1  14   2    0.03    0.23
  -1  14  -2    0.00    0.18
   1  14   2   -0.33    0.23
  -1  14  -2    0.35    0.26
  -1  14  -2    0.09    0.23
  -1  14  -2   -0.17    0.22
   1  14   2   -0.11    0.23
  -2  14   2    0.63    0.28
   2  14  -2    1.43    0.32
   2  14  -2    0.62    0.28
   2 -14   2    1.07    0.23
  -2  14   2    1.18    0.29
   2  14  -2    1.81    0.30
   2 -14  -2    1.07    0.23
  -2  14  -2    1.25    0.23
  -2  14  -2    1.35    0.33
  -2  14  -2    0.87    0.28
  -2  14  -2    0.96    0.29
   2  14   2    0.73    0.29
   2  14   2    1.33    0.30
   2  14   2    0.70    0.28
  -3  14   2    0.59    0.28
   3 -14   2    0.46    0.23
   3  14  -2    1.16    0.32
  -3  14   2    0.76    0.24
  -3  14   2    0.82    0.30
   3  14  -2    0.86    0.26
   3  14  -2    0.39    0.28
  -3  14  -2    0.61    0.21
   3  14   2    0.30    0.26
  -3  14  -2    0.70    0.30
   3  14   2    0.29    0.26
   3 -14  -2    0.87    0.22
  -3  14  -2    0.71    0.24
  -3  14  -2    0.51    0.27
   3  14   2    1.15    0.29
   4  14  -2    1.15    0.32
  -4  14   2    0.35    0.26
  -4  14   2    0.62    0.25
  -4  14   2    0.76    0.32
   4  14  -2    1.09    0.32
   4  14  -2    0.97    0.26
  -4  14   2    0.64    0.22
   4 -14   2    0.37    0.25
  -4  14  -2    0.72    0.26
   4 -14  -2    0.83    0.26
   4  14   2    0.99    0.30
  -4  14  -2    0.64    0.28
   4  14   2    1.05    0.32
   4  14   2    0.86    0.29
  -4  14  -2    0.73    0.23
  -5  14   2    1.93    0.39
   5 -14   2    1.57    0.30
  -5  14   2    1.58    0.29
  -5  14   2    1.68    0.37
  -5  14   2    1.72    0.33
   5  14  -2    2.23    0.39
   5  14   2    2.09    0.35
   5 -14  -2    1.68    0.32
  -5  14  -2    2.10    0.33
  -5  14  -2    1.53    0.28
   5  14   2    2.18    0.38
  -5  14  -2    1.12    0.31
   5  14   2    1.81    0.34
  -6  14   2   -0.22    0.25
  -6  14   2    0.41    0.25
   6  14  -2   -0.13    0.24
  -6  14   2    0.41    0.27
   6 -14   2    0.25    0.25
  -6  14  -2    0.15    0.25
   6  14   2    0.23    0.26
  -6  14  -2    0.13    0.22
   6  14   2    0.89    0.31
  -6  14  -2    0.15    0.25
   6 -14  -2    0.08    0.23
  -7  14   2    0.02    0.22
  -7  14   2    0.00    0.26
  -7  14   2    0.47    0.28
   7  14  -2    0.55    0.29
   7 -14   2    0.44    0.27
   7  14   2    0.10    0.25
   7 -14  -2    0.38    0.26
  -7  14  -2    0.50    0.27
  -7  14  -2    0.27    0.26
  -7  14  -2    0.36    0.30
  -8  14   2   -0.36    0.25
  -8  14   2    0.00    0.24
  -8  14   2    0.11    0.24
   8  14  -2   -0.41    0.24
   8 -14   2   -0.61    0.23
  -8  14  -2    0.08    0.27
  -8  14  -2    0.03    0.28
   8 -14  -2   -0.01    0.26
   8  14   2   -0.06    0.26
  -9  14   2    1.48    0.39
  -9  14   2    1.72    0.38
   9  14  -2    1.04    0.36
   9 -14   2    1.57    0.38
   9  14   2    1.48    0.34
   9 -14  -2    1.57    0.36
  -9  14  -2    0.85    0.33
  -9  14  -2    1.42    0.39
  10 -14   2    0.93    0.37
 -10  14   2    0.40    0.32
  10  14  -2    0.43    0.31
 -10  14   2    0.63    0.34
 -10  14  -2    0.67    0.35
  10 -14  -2    0.25    0.34
  10  14   2    0.93    0.32
 -10  14  -2    0.74    0.34
 -11  14   2    0.17    0.33
  11  14  -2    0.16    0.26
  11 -14   2    0.13    0.33
 -11  14   2    0.11    0.28
 -11  14  -2    0.32    0.30
  11 -14  -2   -0.33    0.28
 -11  14  -2   -0.30    0.34
 -12  14   2    0.26    0.34
  12 -14   2    0.10    0.32
  12  14  -2    0.78    0.34
 -12  14   2   -0.29    0.30
 -12  14  -2    0.50    0.33
 -12  14  -2    0.14    0.34
  12 -14  -2    0.15    0.38
   0  15   2    0.26    0.27
   0  15  -2    0.70    0.29
   0  15  -2    0.57    0.30
   0  15  -2    0.18    0.26
   0  15   2    0.52    0.28
   0  15   2    0.38    0.27
   1  15  -2    0.22    0.27
   1  15  -2    0.62    0.29
  -1  15   2    0.47    0.29
  -1  15   2   -0.03    0.26
   1  15  -2    0.00    0.25
   1  15   2    0.56    0.29
  -1  15  -2    0.37    0.29
   1  15   2    0.22    0.26
  -1  15  -2    0.28    0.26
   1  15   2   -0.14    0.25
  -1  15  -2    0.15    0.27
   2  15  -2    2.35    0.35
  -2  15   2    2.21    0.40
   2 -15   2    2.42    0.30
   2  15  -2    2.06    0.38
  -2  15   2    2.14    0.37
   2  15  -2    2.04    0.38
   2  15   2    2.22    0.37
   2  15   2    1.81    0.36
  -2  15  -2    2.31    0.38
   2  15   2    1.85    0.37
  -2  15  -2    2.89    0.43
   3  15  -2    0.46    0.28
   3  15  -2    0.20    0.28
   3  15  -2    0.09    0.28
   3 -15   2    0.43    0.22
  -3  15   2    0.54    0.31
  -3  15   2    0.08    0.25
   3  15   2    0.02    0.27
  -3  15  -2    0.17    0.28
   3 -15  -2    0.34    0.24
  -3  15  -2    0.35    0.20
   3  15   2    0.10    0.27
   3  15   2    0.00    0.26
  -3  15  -2   -0.06    0.29
   4  15  -2    0.97    0.32
  -4  15   2    0.85    0.27
  -4  15   2    0.86    0.34
  -4  15   2    0.92    0.31
   4  15  -2    0.72    0.29
   4 -15   2    1.15    0.29
   4  15   2    1.02    0.32
  -4  15  -2    1.08    0.36
   4  15   2    0.84    0.33
  -4  15  -2    1.20    0.29
   4  15   2    0.68    0.33
  -4  15  -2    0.60    0.30
  -4  15  -2    1.14    0.25
   4 -15  -2    0.82    0.26
  -5  15   2    0.31    0.31
   5 -15   2    0.11    0.26
   5  15  -2   -0.35    0.25
  -5  15   2   -0.05    0.26
  -5  15   2    0.06    0.24
   5  15   2   -0.46    0.23
  -5  15  -2    0.08    0.22
  -5  15  -2   -0.02    0.28
  -5  15  -2   -0.01    0.25
   5 -15  -2   -0.21    0.20
   5  15   2    0.31    0.31
  -5  15  -2   -0.31    0.24
   5  15   2   -0.15    0.27
  -6  15   2    0.19    0.30
   6  15  -2    0.15    0.28
   6 -15   2    0.13    0.25
  -6  15   2    0.44    0.29
  -6  15   2    0.26    0.28
  -6  15   2    0.12    0.23
   6  15   2    0.42    0.28
  -6  15  -2    0.46    0.26
   6 -15  -2    0.22    0.27
   6  15   2    0.88    0.35
  -6  15  -2    0.08    0.30
  -6  15  -2    0.34    0.30
  -7  15   2    0.05    0.30
  -7  15   2   -0.25    0.29
   7 -15   2   -0.15    0.26
  -7  15   2    0.16    0.31
  -7  15   2    0.46    0.25
   7  15  -2    0.16    0.28
  -7  15  -2   -0.24    0.25
  -7  15  -2   -0.05    0.29
   7 -15  -2    0.33    0.26
   7  15   2    0.03    0.25
  -7  15  -2   -0.08    0.25
   8 -15   2    0.17    0.28
  -8  15   2    0.07    0.30
  -8  15   2    0.26    0.27
  -8  15   2    0.04    0.26
   8  15  -2    0.21    0.29
   8 -15  -2   -0.37    0.24
  -8  15  -2    0.11    0.31
   8  15   2   -0.06    0.28
  -8  15  -2   -0.42    0.26
  -9  15   2    1.18    0.36
  -9  15   2    0.19    0.27
   9  15  -2    1.04    0.33
   9 -15   2    0.84    0.34
   9  15   2    0.54    0.30
   9 -15  -2    0.79    0.33
  -9  15  -2    0.61    0.36
  -9  15  -2    0.32    0.32
 -10  15   2    1.09    0.35
 -10  15   2   -0.02    0.32
  10  15  -2    0.62    0.29
  10 -15   2    0.31    0.33
  10  15   2   -0.01    0.25
  10 -15  -2   -0.07    0.32
 -10  15  -2    0.23    0.36
 -10  15  -2    0.04    0.30
 -11  15   2    0.32    0.32
  11  15  -2    0.28    0.30
 -11  15   2    0.65    0.37
  11 -15   2    0.23    0.33
 -11  15  -2   -0.08    0.35
  11 -15  -2   -0.20    0.35
 -11  15  -2   -0.33    0.30
   0  16   2    0.78    0.31
   0  16   2    0.61    0.34
   0  16  -2    0.37    0.30
   0  16   2    0.24    0.29
   0  16  -2    0.85    0.32
   0  16  -2    0.67    0.32
   1  16  -2    1.88    0.38
  -1  16   2    1.31    0.37
   1  16  -2    1.45    0.37
  -1  16   2    1.33    0.35
   1  16  -2    1.60    0.35
  -1  16  -2    1.42    0.35
   1  16   2    1.58    0.37
  -1  16  -2    1.23    0.34
   1  16   2    1.36    0.38
  -1  16  -2    1.20    0.34
   1  16   2    0.72    0.32
  -2  16   2    0.75    0.33
   2  16  -2    0.47    0.33
  -2  16   2    1.72    0.37
   2  16  -2    1.11    0.33
   2  16  -2    0.59    0.32
   2  16   2    0.83    0.32
   2  16   2    1.09    0.34
  -2  16  -2    0.85    0.32
   2  16   2    1.02    0.32
  -2  16  -2    0.88    0.35
  -3  16   2    0.26    0.29
  -3  16   2    0.46    0.30
   3  16  -2    0.42    0.29
   3  16  -2    0.31    0.32
   3  16  -2    0.04    0.30
  -3  16  -2    0.09    0.27
   3  16   2    0.44    0.32
   3  16   2   -0.29    0.27
   3  16   2   -0.19    0.28
  -3  16  -2    0.29    0.28
   4  16  -2    0.36    0.33
  -4  16   2    0.94    0.38
  -4  16   2    0.24    0.33
   4 -16   2    0.73    0.25
  -4  16  -2    0.57    0.32
  -4  16  -2    1.01    0.37
   4  16   2    0.25    0.31
   4  16   2    0.87    0.32
   4  16   2    0.81    0.34
   5  16  -2   -0.05    0.29
   5 -16   2    0.15    0.26
  -5  16   2   -0.29    0.30
  -5  16   2   -0.22    0.28
  -5  16   2    0.30    0.26
   5  16   2    0.49    0.32
   5  16   2   -0.10    0.29
   5  16   2    0.00    0.27
  -5  16  -2   -0.26    0.27
  -5  16  -2    0.12    0.28
   5 -16  -2    0.13    0.25
  -5  16  -2    0.54    0.31
  -5  16  -2    0.34    0.25
   6  16  -2    0.54    0.35
  -6  16   2   -0.22    0.28
  -6  16   2    0.13    0.28
  -6  16   2   -0.28    0.29
   6 -16   2    0.43    0.30
  -6  16  -2   -0.16    0.30
  -6  16  -2    0.32    0.23
  -6  16  -2   -0.09    0.24
   6  16   2    0.62    0.33
  -6  16  -2    0.65    0.35
   6 -16  -2   -0.18    0.26
  -7  16   2    1.22    0.41
   7 -16   2    1.63    0.37
   7  16  -2    1.64    0.40
  -7  16   2    2.08    0.38
  -7  16   2    1.91    0.44
   7  16   2    1.52    0.37
  -7  16  -2    1.10    0.30
   7 -16  -2    1.70    0.35
  -7  16  -2    1.63    0.39
  -7  16  -2    1.94    0.42
   8  16  -2   -0.03    0.31
  -8  16   2   -0.46    0.23
   8 -16   2   -0.05    0.27
  -8  16   2   -0.18    0.33
  -8  16   2    0.98    0.32
  -8  16   2    0.41    0.30
  -8  16  -2   -0.24    0.22
   8 -16  -2    0.03    0.27
   8  16   2   -0.17    0.28
  -8  16  -2   -0.08    0.29
  -9  16   2   -0.33    0.31
   9  16  -2    0.79    0.35
   9 -16   2    0.49    0.30
  -9  16   2    0.23    0.28
  -9  16   2   -0.18    0.33
  -9  16  -2   -0.51    0.30
   9 -16  -2    0.09    0.29
   9  16   2    0.56    0.31
  -9  16  -2    0.26    0.31
  10  16  -2   -0.48    0.28
 -10  16   2   -0.12    0.34
 -10  16   2    0.13    0.30
 -10  16   2   -0.08    0.28
  10 -16   2   -0.34    0.28
 -10  16  -2    0.09    0.30
  10 -16  -2   -0.37    0.27
 -10  16  -2    1.11    0.38
  10  16   2    0.25    0.28
   0  17  -2    1.11    0.36
   0  17  -2    1.06    0.33
   0  17  -2    0.46    0.32
   0  17   2    1.23    0.39
   0  17   2    0.71    0.33
   1  17  -2   -0.11    0.27
   1  17  -2   -0.26    0.28
  -1  17   2    0.14    0.31
   1  17  -2    0.39    0.33
  -1  17   2    0.37    0.34
   1  17   2    0.43    0.31
  -1  17  -2    0.27    0.30
  -1  17  -2    0.29    0.29
   1  17   2    0.00    0.29
   1  17   2    0.04    0.28
   2  17  -2    0.30    0.27
   2  17  -2    0.03    0.32
   2  17  -2    0.15    0.30
  -2  17   2    0.56    0.35
  -2  17   2    0.89    0.35
  -2  17  -2   -0.06    0.31
   2  17   2    0.42    0.33
   2  17   2    0.25    0.31
   2  17   2    0.35    0.30
  -2  17  -2    0.00    0.29
  -3  17   2    0.21    0.31
   3  17  -2   -0.54    0.26
  -3  17   2    0.19    0.34
   3  17   2    0.15    0.33
   3  17   2   -0.02    0.27
  -3  17  -2    0.39    0.31
  -3  17  -2    0.10    0.34
   3  17   2   -0.19    0.30
   4  17  -2    0.17    0.30
  -4  17   2   -0.42    0.29
  -4  17   2   -0.13    0.30
   4  17   2   -0.19    0.28
  -4  17  -2    0.05    0.31
   4  17   2    0.19    0.32
   4  17   2   -0.13    0.29
  -4  17  -2    0.39    0.36
  -5  17   2    0.11    0.37
   5  17  -2    0.01    0.30
   5 -17   2    0.50    0.27
  -5  17   2   -0.18    0.31
   5  17   2    1.00    0.37
  -5  17  -2    0.30    0.32
  -5  17  -2    0.31    0.34
   6  17  -2    0.11    0.33
  -6  17   2   -0.01    0.36
   6 -17   2    0.02    0.30
  -6  17   2    0.21    0.36
  -6  17  -2   -0.39    0.33
   6 -17  -2   -0.20    0.26
   6  17   2   -0.21    0.31
  -6  17  -2    0.50    0.36
  -7  17   2    0.57    0.36
   7 -17   2    0.59    0.33
   7  17  -2    0.61    0.32
  -7  17   2    0.15    0.35
  -7  17   2   -0.07    0.28
   7  17   2    0.39    0.34
  -7  17  -2    0.60    0.32
  -7  17  -2    0.31    0.36
   7 -17  -2    0.31    0.29
  -7  17  -2    0.07    0.34
   8  17  -2    0.36    0.32
  -8  17   2    0.55    0.34
  -8  17   2    0.88    0.41
   8 -17   2    0.45    0.34
  -8  17  -2    0.29    0.30
  -8  17  -2    0.37    0.37
  -8  17  -2    0.31    0.37
   8 -17  -2    0.10    0.28
   8  17   2    0.00    0.32
  -9  17   2    0.26    0.30
   9 -17   2    0.07    0.30
   9  17  -2    0.39    0.31
   9 -17  -2   -0.54    0.26
  -9  17  -2   -0.43    0.32
   9  17   2   -0.13    0.28
   0  18  -2    0.06    0.35
   0  18  -2    0.45    0.32
   0  18   2    0.29    0.32
   0  18  -2   -0.08    0.33
   0  18   2    0.23    0.36
  -1  18   2    0.19    0.32
   1  18  -2    0.06    0.33
  -1  18   2    0.68    0.35
   1  18  -2   -0.19    0.30
   1  18  -2    0.50    0.33
  -1  18  -2    0.25    0.33
   1  18   2   -0.02    0.31
  -1  18  -2   -0.16    0.32
   1  18   2   -0.04    0.33
   2  18  -2   -0.08    0.33
   2  18  -2    0.43    0.36
  -2  18   2    0.35    0.33
  -2  18   2    0.48    0.35
  -2  18  -2    1.32    0.41
   2  18   2    0.50    0.37
   2  18   2    0.88    0.35
  -2  18  -2    0.39    0.35
   2  18   2    0.87    0.37
   3  18  -2    0.68    0.34
  -3  18   2   -0.34    0.30
  -3  18   2    0.75    0.37
   3  18   2    0.40    0.38
  -3  18  -2    0.18    0.31
   3  18   2    0.86    0.34
  -3  18  -2    0.13    0.38
   3  18   2    0.83    0.37
  -4  18   2    0.08    0.37
   4  18  -2    0.02    0.34
  -4  18   2    0.50    0.38
   4  18   2    0.32    0.31
   4  18   2    0.08    0.33
  -4  18  -2   -0.07    0.33
  -4  18  -2    0.18    0.38
   5  18  -2    0.45    0.34
  -5  18   2    0.21    0.34
  -5  18   2    0.72    0.38
  -5  18  -2   -0.18    0.30
  -5  18  -2    0.76    0.41
   5  18   2   -0.22    0.27
  -6  18   2   -0.17    0.31
  -6  18   2    1.21    0.45
   6  18  -2    0.20    0.37
   6  18   2   -0.05    0.29
  -6  18  -2    0.07    0.36
  -6  18  -2   -0.04    0.35
  -7  18   2    0.49    0.38
   7  18  -2    0.20    0.32
  -7  18   2   -0.20    0.33
   7 -18   2    0.88    0.34
   7  18   2    0.36    0.34
  -7  18  -2    0.07    0.40
   0  19  -2    0.30    0.34
   0  19   2    0.14    0.33
   0  19   2    0.92    0.39
   0  19  -2    0.19    0.35
  -1  19   2   -0.15    0.32
   1  19  -2   -0.53    0.30
  -1  19   2   -0.04    0.36
   1  19  -2   -0.27    0.33
  -1  19  -2   -0.15    0.39
   1  19   2    0.68    0.37
  -1  19  -2    0.75    0.37
   1  19   2   -0.84    0.28
   2  19  -2    0.42    0.35
  -2  19   2    0.92    0.42
  -2  19   2    0.49    0.38
   2  19   2    0.06    0.34
  -2  19  -2    0.59    0.43
   2  19   2    0.72    0.35
  -2  19  -2    0.11    0.36
  -3  19   2    0.16    0.35
  -3  19   2   -0.20    0.32
   3  19  -2    0.55    0.34
  -3  19  -2   -0.41    0.33
   3  19   2    0.09    0.34
   3  19   2    0.01    0.33
  -3  19  -2   -0.17    0.33
   4  19  -2    0.33    0.33
  -4  19   2    0.23    0.35
  -4  19   2   -0.27    0.36
   4  19   2   -0.26    0.31
  -4  19  -2   -0.13    0.38
  -4  19  -2   -0.17    0.35
  -5  19   2   -0.31    0.33
   5  19  -2   -0.15    0.33
  -5  19   2    0.00    0.34
  -5  19  -2    0.09    0.41
   5  19   2   -0.11    0.29
  -5  19  -2   -0.02    0.32
   0  20   2   -0.07    0.31
   0  20   2   -0.05    0.36
  -1  20   2    0.43    0.35
  -1  20   2    0.29    0.37
   1  20   2    0.07    0.36
  -1  20  -2   -0.28    0.36
   1  20   2    0.41    0.38
  -1  20  -2    0.68    0.39
   2  20  -2    0.13    0.38
  -2  20   2   -0.19    0.34
  -2  20   2    0.47    0.40
  -2  20  -2   -0.44    0.31
  -2  20  -2   -0.44    0.40
   2  20   2   -0.23    0.39
   0   0  -3    0.02    0.03
   0   0   3    0.08    0.03
   1   0  -3   85.57    3.38
  -1   0   3   84.75    3.39
   1   0  -3   86.59    3.39
  -2   0   3    0.44    0.07
   2   0  -3    0.41    0.07
  -2   0  -3    0.17    0.05
  -2   0   3    0.19    0.06
   2   0   3    0.19    0.04
   2   0  -3    0.12    0.06
   2   0   3    0.26    0.05
  -2   0   3    0.16    0.06
  -2   0  -3    0.26    0.05
   2   0  -3    0.61    0.08
   3   0  -3   19.90    0.81
   3   0  -3   19.34    0.81
   3   0   3   20.60    0.80
   3   0  -3   19.21    0.82
  -3   0   3   18.05    0.82
  -3   0  -3   19.52    0.81
   3   0   3   19.37    0.80
  -3   0  -3   19.65    0.81
  -3   0  -3   18.46    0.80
  -4   0   3    3.53    0.20
  -4   0  -3    3.64    0.20
  -4   0  -3    3.38    0.21
   4   0   3    3.57    0.20
  -4   0   3    3.57    0.22
   4   0  -3    3.62    0.21
  -4   0  -3    3.55    0.20
   4   0   3    3.16    0.19
   4   0  -3    3.56    0.21
  -5   0   3    0.06    0.10
   5   0  -3    0.06    0.09
  -5   0  -3    0.19    0.09
  -5   0   3    0.06    0.08
   5   0  -3    0.04    0.09
  -5   0  -3    0.25    0.10
   5   0   3    0.21    0.09
  -5   0  -3    0.06    0.09
   5   0   3    0.20    0.08
   6   0  -3   89.83    3.57
  -6   0   3   88.36    3.60
  -6   0  -3   88.93    3.57
   6   0  -3   89.32    3.57
  -6   0  -3   89.51    3.58
  -6   0   3   90.17    3.57
   6   0   3   91.00    3.56
  -6   0  -3   85.43    3.57
   6   0   3   88.49    3.56
   7   0  -3   49.79    2.04
   7   0   3   50.53    2.02
   7   0   3   49.63    2.03
  -7   0  -3   49.88    2.05
  -7   0   3   48.55    2.07
  -7   0  -3   50.28    2.05
   7   0   3   49.96    2.03
  -7   0   3   47.54    2.04
  -7   0  -3   49.40    2.06
   7   0  -3   50.06    2.05
   8   0  -3   10.78    0.56
  -8   0  -3   11.26    0.57
  -8   0  -3   10.15    0.56
   8   0   3   11.16    0.54
   8   0   3   11.08    0.56
  -8   0  -3   10.74    0.59
   8   0   3   11.15    0.55
  -8   0   3   11.40    0.57
   8   0  -3   11.32    0.57
  -8   0   3   11.47    0.62
   9   0   3    1.05    0.19
  -9   0   3    1.32    0.22
   9   0  -3    1.69    0.24
  -9   0   3    0.95    0.22
  -9   0  -3    1.23    0.21
   9   0  -3    1.12    0.22
   9   0  -3    1.31    0.21
  -9   0  -3    1.36    0.23
  -9   0   3    0.95    0.23
   9   0   3    1.29    0.20
   9   0   3    1.26    0.19
  -9   0  -3    1.35    0.21
 -10   0  -3    2.34    0.29
  10   0   3    2.85    0.26
 -10   0   3    2.56    0.33
  10   0   3    2.11    0.27
  10   0  -3    2.47    0.29
 -10   0  -3    2.67    0.31
  10   0  -3    2.04    0.29
 -10   0   3    2.17    0.29
 -10   0   3    2.16    0.28
  10   0  -3    2.12    0.28
 -10   0  -3    2.64    0.31
  10   0   3    2.35    0.28
 -11   0  -3    1.31    0.27
 -11   0  -3    1.09    0.25
 -11   0   3    1.21    0.27
 -11   0   3    0.96    0.24
 -11   0  -3    1.02    0.24
 -11   0   3    0.98    0.27
  11   0   3    1.25    0.23
  11   0  -3    1.05    0.24
  11   0  -3    1.18    0.24
  11   0   3    0.91    0.21
 -11   0   3    1.30    0.26
  11   0  -3    0.63    0.23
  12   0   3    0.52    0.22
 -12   0   3    0.42    0.26
  12   0  -3    0.48    0.22
 -12   0   3    0.02    0.25
  12   0   3    0.64    0.24
 -12   0   3    0.86    0.29
 -12   0  -3    0.30    0.24
  12   0  -3   -0.19    0.22
 -12   0   3    0.57    0.23
 -12   0  -3    0.71    0.25
  12   0  -3    0.14    0.23
 -12   0  -3    0.05    0.20
 -13   0  -3    0.33    0.25
  13   0  -3   -0.18    0.23
 -13   0   3    0.12    0.24
 -13   0  -3   -0.11    0.26
  13   0   3    0.05    0.23
 -13   0   3    0.13    0.25
  13   0  -3   -0.12    0.23
 -13   0   3    0.36    0.26
  13   0   3    0.02    0.20
  13   0  -3   -0.16    0.22
 -14   0  -3    3.76    0.46
  14   0  -3    2.92    0.42
  14   0   3    4.45    0.48
  14   0  -3    4.49    0.48
 -14   0   3    3.67    0.50
 -14   0   3    2.93    0.42
 -15   0   3    0.46    0.32
 -15   0  -3   -0.73    0.29
 -15   0  -3    0.06    0.33
  15   0  -3   -0.43    0.24
 -15   0   3   -0.06    0.33
 -16   0   3    0.02    0.31
 -16   0  -3   -0.11    0.30
 -16   0   3   -0.13    0.31
 -16   0  -3   -0.41    0.32
   0   1   3   -0.10    0.03
   0  -1  -3   -0.11    0.03
   0   1  -3   -0.03    0.04
   0  -1   3   -0.07    0.04
   1  -1   3  315.12   12.35
  -1   1   3  316.46   12.43
   1   1  -3  336.75   12.39
  -1   1   3  326.65   12.34
   1   1  -3  322.25   12.33
  -1  -1  -3  286.76   12.37
   1   1  -3  307.06   12.34
   1   1   3  322.89   12.34
  -1  -1   3  314.05   12.33
  -1  -1   3  292.75   12.37
  -1   1  -3  312.92   12.33
   1  -1  -3  310.45   12.39
   1  -1  -3  308.28   12.33
   1  -1  -3  322.88   12.33
  -1   1  -3  320.23   12.34
   2   1  -3   58.77    2.37
   2   1  -3   61.02    2.37
  -2   1   3   57.27    2.38
  -2  -1  -3   59.98    2.36
   2  -1   3   58.21    2.36
   2   1  -3   58.50    2.36
  -2   1   3   55.72    2.37
   2  -1   3   60.36    2.37
  -2  -1  -3   63.26    2.36
  -2  -1   3   56.24    2.37
   2  -1  -3   61.97    2.37
  -2  -1   3   59.22    2.37
   2  -1  -3   61.71    2.38
  -2   1  -3   60.75    2.37
  -2   1  -3   61.06    2.37
   2   1   3   57.62    2.37
   2  -1  -3   59.65    2.37
  -3  -1  -3  172.21    7.99
   3  -1   3  206.91    8.00
   3   1  -3  209.97    8.00
  -3   1   3  202.66    8.01
   3   1  -3  201.67    8.00
  -3   1   3  204.34    8.02
  -3  -1  -3  211.97    7.99
  -3  -1  -3  198.78    7.99
   3   1  -3  200.88    8.01
   3  -1   3  197.25    8.00
  -3  -1   3  196.74    7.99
   3  -1  -3  207.85    8.01
  -3  -1   3  202.22    8.01
  -3  -1   3  204.26    8.00
  -3   1  -3  193.93    8.01
  -3   1  -3  202.21    8.00
   3  -1  -3  205.73    8.00
   3   1   3  206.01    7.98
   3   1   3  212.81    7.98
  -3   1  -3  193.60    8.00
   3  -1  -3  213.71    8.02
   3   1   3  216.49    7.98
   3   1   3  211.06    8.01
   4   1  -3   29.48    1.18
   4  -1   3   27.81    1.17
  -4  -1  -3   28.94    1.17
  -4   1   3   25.66    1.19
  -4  -1  -3   29.84    1.17
  -4  -1  -3   26.83    1.17
  -4   1   3   28.35    1.18
   4  -1   3   28.34    1.18
   4   1  -3   28.83    1.17
  -4   1  -3   27.24    1.18
  -4   1  -3   29.53    1.19
  -4   1  -3   27.67    1.18
   4   1   3   30.04    1.16
   4   1   3   29.17    1.16
   4  -1  -3   28.06    1.18
  -4  -1   3   29.21    1.17
   4   1   3   29.41    1.16
   4  -1  -3   29.88    1.19
  -4  -1   3   27.87    1.19
  -5  -1  -3   33.00    1.38
   5   1  -3   33.43    1.38
   5  -1   3   33.67    1.38
   5  -1   3   34.24    1.38
  -5  -1  -3   33.95    1.38
  -5  -1  -3   30.41    1.37
   5   1  -3   33.84    1.38
  -5   1   3   32.96    1.39
  -5   1   3   31.40    1.40
   5   1   3   32.25    1.36
   5   1   3   34.90    1.37
  -5   1  -3   35.18    1.40
  -5   1  -3   33.47    1.40
   5   1   3   34.18    1.36
   5  -1  -3   34.25    1.39
   5  -1  -3   33.58    1.39
  -5  -1   3   32.71    1.40
  -5  -1   3   32.91    1.37
  -5   1  -3   35.15    1.39
  -6   1   3    9.29    0.51
  -6  -1  -3   10.49    0.48
   6   1  -3    9.93    0.48
  -6  -1  -3    9.63    0.47
  -6  -1  -3    9.60    0.48
   6  -1   3   10.13    0.48
   6  -1   3    9.84    0.48
  -6   1   3    9.90    0.49
   6   1  -3    9.63    0.47
   6  -1  -3    9.67    0.49
  -6   1  -3    9.67    0.48
   6   1   3    9.89    0.46
  -6   1  -3    9.51    0.50
   6   1   3   10.17    0.46
  -6  -1   3    9.80    0.50
  -6   1  -3    9.96    0.49
   6   1   3   10.09    0.46
   6  -1  -3    9.95    0.48
  -6  -1   3   10.26    0.48
  -7   1   3   28.37    1.20
   7  -1   3   29.13    1.19
  -7  -1  -3   27.63    1.19
   7   1  -3   28.30    1.20
  -7   1   3   27.75    1.22
   7   1  -3   27.42    1.18
   7   1  -3   26.67    1.18
  -7  -1  -3   27.21    1.18
  -7  -1  -3   26.61    1.18
   7  -1   3   26.60    1.18
  -7   1  -3   25.08    1.19
  -7   1  -3   27.43    1.21
  -7  -1   3   27.20    1.17
   7   1   3   27.17    1.16
   7  -1  -3   27.53    1.19
  -7  -1   3   27.99    1.21
   7   1   3   28.59    1.16
   7   1   3   27.63    1.16
   7  -1  -3   27.71    1.19
  -7   1  -3   28.39    1.19
  -8   1   3   35.39    1.59
  -8  -1  -3   35.52    1.55
  -8   1   3   34.30    1.56
  -8  -1  -3   36.14    1.56
   8  -1   3   36.10    1.54
  -8   1   3   34.27    1.55
  -8  -1  -3   35.49    1.54
   8   1  -3   36.38    1.54
  -8   1   3   36.21    1.51
   8   1  -3   37.29    1.54
   8  -1   3   35.89    1.54
   8   1  -3   35.87    1.56
  -8   1  -3   37.80    1.59
   8   1   3   35.76    1.52
   8   1   3   35.63    1.52
   8  -1  -3   37.66    1.56
  -8   1  -3   37.18    1.57
   8  -1  -3   38.14    1.56
  -8   1  -3   35.47    1.55
  -8  -1   3   36.72    1.59
  -8  -1   3   39.46    1.55
   8   1   3   37.72    1.53
   9  -1   3   15.92    0.74
   9  -1   3   15.40    0.76
  -9  -1  -3   16.26    0.78
   9   1  -3   16.52    0.78
  -9   1   3   13.96    0.77
   9   1  -3   16.74    0.77
   9   1  -3   14.93    0.75
  -9   1   3   15.45    0.77
  -9   1   3   15.03    0.81
  -9   1   3   17.06    0.72
  -9  -1  -3   15.14    0.76
   9  -1   3   14.37    0.75
  -9  -1  -3   16.54    0.77
  -9   1  -3   15.22    0.77
  -9   1  -3   16.78    0.79
   9   1   3   15.31    0.74
   9   1   3   15.12    0.73
   9   1   3   15.85    0.74
  -9  -1   3   15.59    0.81
   9  -1  -3   15.19    0.77
  -9   1  -3   16.77    0.81
   9  -1  -3   15.55    0.77
  -9  -1   3   16.45    0.76
  10   1  -3    2.62    0.29
 -10   1   3    3.05    0.33
  10  -1   3    2.53    0.27
  10   1  -3    2.80    0.31
 -10  -1  -3    2.66    0.30
 -10   1   3    2.26    0.33
  10  -1   3    2.76    0.29
  10   1  -3    3.19    0.30
 -10   1   3    2.29    0.31
 -10  -1  -3    2.56    0.30
  10  -1   3    2.99    0.31
 -10  -1  -3    2.79    0.30
 -10   1  -3    2.56    0.31
  10  -1  -3    2.31    0.29
 -10  -1   3    2.50    0.30
 -10   1  -3    2.79    0.31
 -10   1  -3    2.97    0.33
  10   1   3    3.11    0.29
 -10  -1   3    2.59    0.32
 -10  -1   3    2.89    0.30
  10  -1  -3    2.61    0.30
 -10  -1   3    2.72    0.33
  10   1   3    2.65    0.26
  10   1   3    3.02    0.28
 -11  -1  -3    0.91    0.24
 -11  -1  -3    0.63    0.23
  11   1  -3    0.94    0.26
  11   1  -3    0.67    0.22
  11   1  -3    1.07    0.25
 -11   1   3    0.50    0.23
  11  -1   3    1.18    0.23
 -11   1   3    0.79    0.26
 -11   1   3    0.65    0.24
 -11  -1  -3    0.62    0.23
  11  -1   3    0.81    0.21
  11  -1  -3    1.15    0.26
 -11  -1   3    0.76    0.25
 -11   1  -3    0.42    0.21
 -11  -1   3    0.83    0.27
  11  -1  -3    0.75    0.24
  11   1   3    0.95    0.20
 -11  -1   3    0.75    0.24
 -11   1  -3    0.61    0.23
  11   1   3    0.89    0.20
 -11   1  -3    0.70    0.25
 -11  -1   3    0.72    0.23
  11  -1  -3    0.69    0.24
 -12   1   3    6.11    0.51
 -12   1   3    5.13    0.52
  12   1  -3    5.54    0.47
 -12  -1  -3    5.60    0.45
  12  -1   3    5.02    0.42
  12   1  -3    5.56    0.47
 -12   1   3    5.03    0.48
 -12  -1  -3    5.09    0.47
  12   1  -3    5.07    0.46
  12  -1   3    6.22    0.47
 -12   1   3    5.66    0.51
 -12  -1  -3    5.16    0.48
 -12   1  -3    5.94    0.48
 -12  -1   3    4.63    0.49
  12  -1  -3    5.50    0.47
 -12   1  -3    4.74    0.48
 -12  -1   3    5.49    0.50
 -12  -1   3    5.43    0.47
  12   1   3    5.92    0.43
  12  -1  -3    5.61    0.49
 -12  -1   3    5.73    0.50
  12   1   3    5.11    0.39
  12  -1  -3    5.44    0.50
 -12   1  -3    5.17    0.48
  13  -1   3    1.90    0.32
 -13  -1  -3    1.47    0.31
  13   1  -3    1.26    0.29
  13  -1   3    1.67    0.30
  13   1  -3    1.79    0.31
 -13   1   3    1.42    0.33
 -13   1   3    1.85    0.34
  13   1  -3    1.26    0.30
 -13   1   3    1.75    0.36
  13  -1  -3    1.60    0.32
  13   1   3    1.48    0.29
 -13  -1   3    0.91    0.31
 -13   1  -3    1.27    0.32
  13  -1  -3    1.84    0.33
 -13  -1   3    1.30    0.31
 -13   1  -3    1.62    0.32
  13  -1  -3    1.82    0.35
  14   1  -3    0.54    0.26
 -14   1   3    0.33    0.30
 -14   1   3    0.09    0.29
 -14  -1  -3    0.28    0.29
 -14   1   3    0.16    0.28
  14  -1   3    0.35    0.27
  14  -1   3    0.75    0.29
 -14  -1  -3    0.28    0.29
  14  -1  -3    0.98    0.32
 -14   1  -3    0.22    0.28
 -14  -1   3    0.28    0.29
 -14  -1   3    0.90    0.28
  14  -1  -3    0.35    0.29
 -14   1  -3    0.60    0.30
 -15  -1  -3    0.71    0.32
 -15  -1  -3    0.21    0.33
 -15   1   3    0.81    0.36
 -15   1   3    0.56    0.31
 -15  -1   3    0.39    0.37
  15  -1  -3    0.32    0.29
 -15   1  -3    0.66    0.34
 -15  -1   3    1.02    0.33
  15  -1  -3    1.07    0.34
 -16  -1  -3    1.41    0.40
 -16  -1  -3    0.26    0.34
 -16   1   3   -0.17    0.33
 -16   1   3    0.65    0.38
 -16   1  -3    0.00    0.35
 -16   1  -3    0.37    0.34
 -16  -1   3    1.13    0.37
 -16  -1   3    1.01    0.39
  16  -1  -3    0.34    0.32
   0   2   3  118.66    4.83
   0  -2   3  124.56    4.83
   0   2   3  126.27    4.84
   0   2  -3  128.46    4.85
   0   2  -3  130.36    4.84
   0   2   3  106.97    4.83
   0   2   3  123.93    4.84
   0  -2  -3  126.38    4.83
   0   2  -3  129.76    4.84
   0   2  -3  114.69    4.83
   0  -2   3  120.12    4.83
  -1   2   3  484.61   18.52
   1   2  -3  408.83   18.51
  -1   2   3  482.71   18.63
   1   2  -3  458.25   18.62
   1  -2   3  491.35   18.60
  -1   2   3  464.34   18.61
  -1  -2  -3  479.61   18.54
   1   2   3  486.93   18.54
   1  -2  -3  415.55   18.52
  -1   2  -3  492.45   18.62
  -1  -2   3  488.44   18.57
  -1   2  -3  482.47   18.65
  -1   2  -3  473.81   18.60
   1   2   3  473.93   18.60
  -1  -2   3  464.49   18.52
   1   2   3  479.29   18.62
   1  -2  -3  476.35   18.51
   1  -2  -3  487.12   18.61
  -1   2  -3  483.02   18.64
  -2  -2  -3   82.23    3.43
  -2   2   3   88.04    3.47
   2   2  -3   86.37    3.47
   2   2  -3   91.41    3.47
   2   2  -3   92.98    3.46
  -2   2   3   85.90    3.48
   2  -2   3   90.10    3.47
  -2   2   3   98.08    3.47
  -2   2  -3   89.23    3.45
   2  -2  -3   87.63    3.48
  -2   2  -3   89.28    3.47
  -2  -2   3   85.31    3.47
   2  -2  -3   87.14    3.47
  -2   2  -3   85.08    3.47
   2   2   3   83.49    3.45
   2   2   3   84.03    3.47
   2   2   3   79.06    3.45
   2  -2  -3   87.34    3.46
  -2  -2   3   88.28    3.46
  -3  -2  -3    9.84    0.40
  -3   2   3   10.20    0.42
  -3  -2  -3    9.89    0.40
   3  -2   3   10.00    0.42
   3   2  -3    9.86    0.41
  -3   2   3    9.75    0.44
   3  -2   3    9.52    0.42
   3   2  -3   10.60    0.44
   3   2  -3    9.66    0.42
   3   2  -3    9.64    0.41
  -3  -2  -3    8.96    0.39
  -3   2  -3    7.80    0.43
   3  -2  -3    8.98    0.44
  -3   2  -3    8.53    0.42
  -3  -2   3    9.14    0.40
  -3   2  -3    9.17    0.42
   3   2   3    9.11    0.40
  -3  -2   3    8.44    0.42
   3  -2  -3    9.07    0.42
   3   2   3    8.87    0.39
   3   2   3    8.96    0.43
  -3   2  -3    9.42    0.39
  -3  -2   3    8.88    0.42
  -4   2   3   30.80    1.30
   4   2  -3   31.27    1.32
   4   2  -3   32.73    1.31
   4  -2   3   31.50    1.31
  -4  -2  -3   32.75    1.29
  -4   2   3   32.06    1.32
   4  -2   3   31.74    1.31
  -4   2   3   30.31    1.34
   4   2  -3   31.65    1.30
  -4  -2  -3   32.81    1.29
  -4  -2  -3   32.58    1.29
   4   2   3   32.43    1.28
  -4   2  -3   31.34    1.32
  -4  -2   3   32.66    1.29
   4   2   3   32.24    1.28
   4  -2  -3   32.01    1.32
   4   2   3   30.44    1.29
  -4   2  -3   31.85    1.32
   4   2   3   32.04    1.32
  -4  -2   3   31.59    1.32
  -4   2  -3   29.81    1.33
  -4  -2   3   31.25    1.31
  -4   2  -3   33.58    1.27
   4  -2  -3   32.44    1.32
  -5  -2  -3    4.97    0.26
  -5   2   3    4.91    0.29
   5  -2   3    5.29    0.28
  -5   2   3    4.89    0.26
   5   2  -3    4.87    0.27
  -5  -2  -3    4.83    0.26
   5  -2   3    5.40    0.29
  -5   2   3    4.95    0.31
  -5  -2  -3    5.31    0.27
   5   2  -3    4.98    0.27
   5   2  -3    5.15    0.30
  -5  -2   3    4.84    0.28
   5  -2  -3    4.67    0.28
   5   2   3    5.06    0.25
   5   2   3    4.69    0.26
  -5   2  -3    5.05    0.30
  -5   2  -3    4.35    0.28
   5   2   3    4.86    0.25
   5  -2  -3    4.69    0.29
  -5   2  -3    4.52    0.30
  -5  -2   3    4.86    0.25
  -5  -2   3    5.01    0.29
  -5   2  -3    5.45    0.23
   6  -2   3    0.14    0.11
   6   2  -3    0.10    0.09
  -6   2   3    0.22    0.10
   6   2  -3    0.35    0.11
  -6   2   3    0.15    0.13
  -6  -2  -3    0.21    0.10
  -6   2   3    0.60    0.14
  -6  -2  -3    0.18    0.10
  -6  -2  -3    0.12    0.10
   6  -2   3    0.13    0.10
   6   2  -3    0.23    0.13
   6  -2  -3    0.19    0.13
  -6   2  -3    0.22    0.12
  -6  -2   3    0.24    0.10
  -6  -2   3    0.30    0.12
   6   2   3    0.29    0.09
  -6   2  -3    0.29    0.06
  -6   2  -3    0.12    0.12
   6   2   3    0.36    0.09
   6   2   3    0.35    0.09
  -6   2  -3    0.12    0.11
   6  -2  -3    0.62    0.13
  -6  -2   3    0.26    0.12
  -7   2   3   80.75    3.18
  -7  -2  -3   76.81    3.20
   7   2  -3   84.34    3.21
  -7   2   3   77.68    3.23
  -7   2   3   75.03    3.22
  -7  -2  -3   73.59    3.19
  -7   2   3   82.48    3.26
   7   2  -3   81.95    3.20
  -7  -2  -3   79.02    3.21
   7   2  -3   79.37    3.22
   7  -2   3   81.35    3.22
   7  -2   3   77.65    3.21
  -7   2  -3   77.27    3.25
  -7  -2   3   78.86    3.22
  -7   2  -3   81.53    3.23
  -7   2  -3   77.91    3.23
  -7  -2   3   85.04    3.20
   7   2   3   78.55    3.18
   7   2   3   81.41    3.19
   7  -2  -3   78.59    3.22
   7   2   3   80.09    3.18
  -7  -2   3   77.32    3.23
   7  -2  -3   78.86    3.22
   8  -2   3    6.83    0.42
   8   2  -3    6.90    0.41
   8   2  -3    7.04    0.45
   8   2  -3    6.92    0.40
  -8   2   3    6.61    0.44
  -8  -2  -3    8.01    0.41
  -8  -2  -3    6.80    0.40
  -8   2   3    7.80    0.49
  -8   2   3    6.97    0.38
  -8  -2  -3    6.65    0.41
  -8   2   3    7.70    0.44
   8  -2   3    6.74    0.42
  -8   2  -3    7.18    0.46
  -8   2  -3    7.92    0.47
   8  -2  -3    6.79    0.43
  -8   2  -3    6.83    0.43
  -8  -2   3    7.69    0.41
   8   2   3    7.34    0.40
   8   2   3    7.73    0.39
  -8  -2   3    6.98    0.44
   8  -2  -3    7.82    0.44
   8   2   3    7.41    0.39
  -8  -2   3    6.11    0.44
  -9   2   3    4.89    0.29
   9  -2   3    4.40    0.35
  -9   2   3    4.32    0.36
   9  -2   3    4.15    0.34
  -9   2   3    4.43    0.38
  -9   2   3    4.38    0.40
   9   2  -3    4.70    0.32
  -9  -2  -3    4.75    0.33
   9   2  -3    5.17    0.39
  -9  -2  -3    4.58    0.35
   9   2  -3    4.84    0.33
  -9  -2  -3    4.64    0.32
   9  -2  -3    4.46    0.38
   9   2   3    4.27    0.31
  -9  -2   3    4.38    0.32
  -9   2  -3    3.79    0.36
  -9  -2   3    4.72    0.37
  -9   2  -3    4.51    0.36
   9   2   3    3.82    0.30
   9  -2  -3    4.76    0.39
   9   2   3    4.35    0.31
  -9  -2   3    4.06    0.37
  -9   2  -3    3.91    0.37
 -10  -2  -3    3.91    0.35
  10  -2   3    3.34    0.34
 -10  -2  -3    3.75    0.34
  10   2  -3    4.05    0.36
 -10  -2  -3    3.98    0.34
 -10   2   3    4.03    0.41
 -10   2   3    3.44    0.37
  10   2  -3    4.56    0.35
 -10   2   3    3.91    0.37
  10   2  -3    4.43    0.35
  10  -2   3    4.13    0.37
  10  -2  -3    3.93    0.37
  10   2   3    4.01    0.32
  10  -2  -3    3.80    0.36
 -10  -2   3    3.72    0.37
  10   2   3    3.79    0.30
 -10  -2   3    3.82    0.34
 -10   2  -3    4.03    0.38
 -10  -2   3    3.99    0.39
 -10   2  -3    4.10    0.40
  10   2   3    4.42    0.31
 -10   2  -3    3.86    0.38
 -11   2   3    3.54    0.40
  11  -2   3    4.66    0.41
  11  -2   3    4.31    0.40
 -11   2   3    4.28    0.45
 -11   2   3    3.98    0.41
  11   2  -3    4.40    0.38
 -11  -2  -3    4.80    0.39
  11   2  -3    3.97    0.38
 -11  -2  -3    3.56    0.36
  11   2  -3    4.33    0.38
 -11  -2  -3    3.68    0.37
 -11  -2   3    3.43    0.37
 -11  -2   3    4.15    0.44
  11  -2  -3    3.46    0.38
  11  -2  -3    3.96    0.40
 -11   2  -3    3.18    0.38
  11   2   3    4.32    0.34
 -11  -2   3    3.37    0.39
 -11   2  -3    4.21    0.43
 -11  -2   3    4.21    0.42
  11   2   3    4.20    0.36
 -11   2  -3    3.88    0.43
  12   2  -3    0.27    0.24
 -12  -2  -3    0.25    0.22
  12  -2   3   -0.02    0.21
 -12   2   3    0.26    0.23
 -12  -2  -3    0.21    0.22
  12  -2   3   -0.15    0.19
 -12   2   3    0.10    0.24
  12   2  -3    0.25    0.21
 -12   2   3    0.15    0.23
  12   2  -3   -0.06    0.20
 -12   2  -3    0.33    0.26
 -12  -2   3    0.21    0.23
  12  -2  -3   -0.37    0.23
 -12   2  -3    0.40    0.25
 -12   2  -3    0.01    0.24
  12  -2  -3   -0.22    0.23
  12   2   3   -0.02    0.18
 -12  -2   3   -0.06    0.22
  12  -2  -3   -0.03    0.22
 -12  -2   3   -0.28    0.22
 -13   2   3    0.82    0.29
  13  -2   3    0.37    0.27
 -13  -2  -3    0.65    0.29
 -13  -2  -3    0.29    0.25
  13   2  -3    0.28    0.25
  13  -2   3    0.91    0.28
 -13   2   3    0.33    0.29
 -13   2   3    1.19    0.33
  13   2  -3    0.84    0.25
 -13  -2   3    0.87    0.31
  13  -2  -3    0.65    0.30
 -13   2  -3    0.46    0.31
 -13   2  -3    0.75    0.30
 -13  -2   3    0.74    0.26
  13  -2  -3    1.05    0.31
  13  -2  -3    0.34    0.27
 -14   2   3    0.82    0.35
 -14   2   3    0.49    0.30
  14  -2   3    0.71    0.27
 -14  -2  -3    0.85    0.29
 -14  -2  -3    0.84    0.33
 -14   2   3    0.89    0.34
  14  -2  -3    0.42    0.30
 -14  -2   3    0.68    0.28
 -14   2  -3    0.44    0.30
 -14  -2   3    0.62    0.31
  14  -2  -3    0.18    0.27
 -14   2  -3    0.34    0.31
 -15   2   3   -0.29    0.46
 -15   2   3    0.40    0.33
 -15  -2  -3    0.74    0.31
 -15  -2  -3    0.95    0.34
 -15   2   3    0.31    0.33
  15  -2   3   -0.05    0.35
  15  -2  -3    0.89    0.34
 -15   2  -3    0.64    0.33
 -15   2  -3    0.25    0.33
  15  -2  -3    0.85    0.33
 -15  -2   3    0.66    0.34
 -15  -2   3    0.18    0.28
 -16   2   3   -0.21    0.31
 -16   2   3    0.08    0.34
 -16  -2  -3   -0.49    0.30
 -16  -2   3    0.24    0.33
 -16   2  -3   -0.25    0.35
  16  -2  -3    0.26    0.35
 -16  -2   3   -0.05    0.28
 -16   2  -3   -0.07    0.31
   0  -3  -3  166.96    6.01
   0  -3   3  155.71    6.01
   0   3  -3  156.66    6.02
   0   3   3  155.71    6.02
   0   3   3  132.29    6.01
   0   3   3  152.26    6.02
   0  -3   3  162.93    6.01
   0   3   3  156.86    6.01
   0  -3  -3  143.39    6.00
   0   3  -3  159.95    6.01
   0   3  -3  148.24    6.00
   0   3  -3  146.73    6.01
   0   3  -3  153.32    6.02
   0   3   3  142.93    6.00
  -1   3   3  418.40   16.15
  -1  -3  -3  374.60   16.18
  -1   3   3  373.45   16.17
   1   3  -3  415.89   16.15
   1   3  -3  387.22   16.15
  -1   3   3  408.60   16.18
   1   3  -3  428.73   16.20
   1  -3   3  417.81   16.17
   1   3  -3  398.36   16.15
  -1   3   3  430.10   16.22
   1   3  -3  426.32   16.18
   1  -3  -3  424.75   16.20
  -1   3  -3  398.00   16.20
  -1   3  -3  413.83   16.15
   1   3   3  401.67   16.19
  -1  -3   3  414.95   16.14
   1   3   3  419.67   16.17
   1  -3  -3  406.98   16.20
  -1   3  -3  425.29   16.23
  -1  -3   3  413.62   16.16
   1   3   3  457.10   16.25
   1  -3  -3  392.35   16.17
   1   3   3  417.54   16.16
  -1   3  -3  422.16   16.19
  -1  -3   3  400.99   16.22
  -2   3   3   78.18    3.28
   2  -3   3   81.40    3.27
   2   3  -3   84.37    3.26
   2   3  -3   87.20    3.26
   2   3  -3   82.05    3.27
  -2   3   3   85.89    3.27
  -2   3   3   83.05    3.28
  -2   3   3   80.72    3.27
   2   3  -3   88.36    3.28
   2   3   3   71.77    3.26
  -2   3  -3   81.54    3.26
  -2  -3   3   81.57    3.27
   2  -3  -3   78.67    3.27
  -2  -3   3   81.68    3.26
  -2   3  -3   85.36    3.28
   2  -3  -3   83.81    3.27
   2  -3  -3   82.54    3.29
   2   3   3   83.16    3.26
   2   3   3   83.74    3.28
  -2   3  -3   80.63    3.26
   3  -3   3   78.15    3.18
   3   3  -3   85.42    3.15
   3   3  -3   81.52    3.18
  -3   3   3   78.82    3.18
  -3  -3  -3   76.25    3.14
  -3   3   3   76.71    3.19
  -3  -3  -3   77.99    3.13
  -3   3   3   82.49    3.18
   3   3  -3   81.32    3.16
  -3   3   3   77.67    3.17
   3   3  -3   79.01    3.17
   3  -3   3   81.65    3.18
  -3  -3   3   73.75    3.17
  -3   3  -3   80.04    3.18
   3   3   3   77.09    3.16
   3   3   3   74.80    3.15
   3  -3  -3   82.41    3.18
   3  -3  -3   80.79    3.18
  -3  -3   3   79.77    3.17
  -3   3  -3   75.06    3.19
  -3   3  -3   82.73    3.15
  -3   3  -3   80.04    3.18
   3  -3  -3   82.68    3.20
   3   3   3   83.08    3.19
  -4  -3  -3   19.17    0.75
  -4   3   3   18.35    0.79
  -4   3   3   18.58    0.79
  -4  -3  -3   17.58    0.74
   4  -3   3   17.40    0.78
   4   3  -3   17.99    0.76
   4   3  -3   20.29    0.80
   4   3  -3   17.49    0.75
  -4   3   3   17.14    0.80
   4   3  -3   18.22    0.76
  -4   3   3   17.61    0.77
   4  -3   3   17.52    0.78
   4  -3  -3   17.99    0.79
   4   3   3   17.81    0.73
   4   3   3   16.71    0.79
  -4   3  -3   17.96    0.74
  -4   3  -3   18.72    0.80
   4  -3  -3   18.13    0.78
  -4  -3   3   17.90    0.78
  -4   3  -3   18.63    0.81
   4   3   3   17.88    0.76
  -4  -3   3   18.74    0.74
  -4   3  -3   16.74    0.78
  -4  -3   3   17.95    0.77
   4   3   3   17.65    0.75
   4   3   3   16.93    0.76
  -5   3   3    5.74    0.30
   5  -3   3    5.74    0.32
  -5   3   3    5.21    0.35
   5   3  -3    5.51    0.30
  -5  -3  -3    5.34    0.28
  -5   3   3    5.57    0.33
   5   3  -3    5.55    0.29
  -5   3   3    5.40    0.33
   5  -3   3    5.22    0.32
  -5  -3  -3    5.30    0.28
   5   3  -3    5.67    0.33
   5   3   3    5.89    0.31
  -5   3  -3    6.16    0.27
   5   3   3    6.00    0.27
  -5  -3   3    5.87    0.32
  -5   3  -3    6.44    0.34
   5  -3  -3    5.67    0.33
  -5   3  -3    5.60    0.32
  -5  -3   3    5.84    0.32
   5   3   3    5.27    0.34
  -5   3  -3    6.92    0.37
  -5  -3   3    6.29    0.28
   5   3   3    6.49    0.28
   5  -3  -3    5.90    0.33
   6  -3   3   12.89    0.63
   6   3  -3   13.64    0.61
   6   3  -3   13.35    0.60
  -6  -3  -3   14.40    0.60
  -6  -3  -3   13.37    0.60
  -6   3   3   12.61    0.60
  -6   3   3   14.18    0.65
  -6  -3  -3   13.19    0.60
   6   3  -3   12.79    0.63
  -6   3   3   13.29    0.67
   6  -3   3   13.75    0.63
  -6   3   3   13.46    0.64
  -6  -3   3   13.01    0.58
  -6  -3   3   12.61    0.62
  -6   3  -3   12.86    0.63
   6   3   3   12.76    0.60
  -6   3  -3   14.14    0.57
  -6  -3   3   12.90    0.63
  -6   3  -3   13.71    0.65
   6  -3  -3   12.88    0.64
  -6   3  -3   12.97    0.66
   6   3   3   13.62    0.58
   6   3   3   14.31    0.58
   6  -3  -3   12.26    0.63
   7   3  -3    1.73    0.19
  -7   3   3    1.81    0.23
   7  -3   3    2.10    0.23
   7   3  -3    1.90    0.19
  -7   3   3    1.79    0.18
  -7  -3  -3    1.69    0.17
  -7  -3  -3    1.69    0.18
  -7  -3  -3    1.56    0.18
   7   3  -3    1.64    0.21
  -7   3   3    2.25    0.26
   7  -3   3    1.78    0.22
  -7   3   3    1.65    0.22
   7   3   3    2.16    0.17
  -7   3  -3    1.72    0.13
  -7  -3   3    1.86    0.18
   7   3   3    1.73    0.18
  -7   3  -3    1.55    0.21
  -7   3  -3    1.43    0.22
  -7  -3   3    1.35    0.20
   7  -3  -3    1.70    0.22
  -7  -3   3    1.74    0.22
   7   3   3    2.03    0.17
   7  -3  -3    1.96    0.23
  -7   3  -3    2.21    0.25
   8   3  -3    0.13    0.13
  -8  -3  -3    0.20    0.12
  -8   3   3    0.15    0.12
   8  -3   3    0.11    0.15
  -8   3   3    0.15    0.17
  -8   3   3    0.00    0.15
   8  -3   3    0.26    0.17
   8   3  -3    0.31    0.15
  -8  -3  -3    0.12    0.13
  -8  -3  -3    0.38    0.15
  -8   3   3    0.37    0.20
   8   3  -3    0.83    0.20
  -8  -3   3    0.31    0.13
  -8  -3   3    0.10    0.15
   8  -3  -3    0.38    0.18
   8  -3  -3    0.01    0.15
   8   3   3    0.30    0.12
   8   3   3    0.39    0.14
   8   3   3    0.29    0.12
  -8   3  -3    0.34    0.18
  -8   3  -3    0.16    0.17
  -8  -3   3    0.28    0.17
  -8   3  -3    0.11    0.17
  -9   3   3    3.31    0.25
   9  -3   3    3.92    0.34
  -9   3   3    2.48    0.31
   9   3  -3    3.54    0.29
   9  -3   3    3.23    0.32
  -9  -3  -3    3.65    0.31
  -9  -3  -3    3.21    0.28
   9   3  -3    3.42    0.33
  -9   3   3    3.60    0.37
  -9  -3  -3    3.47    0.28
   9   3  -3    3.69    0.28
  -9   3   3    3.70    0.35
  -9  -3   3    3.13    0.32
  -9   3  -3    2.94    0.34
  -9  -3   3    3.10    0.31
   9  -3  -3    3.03    0.32
   9   3   3    3.13    0.26
   9  -3  -3    3.50    0.34
   9   3   3    3.00    0.26
  -9  -3   3    3.14    0.26
  -9   3  -3    2.98    0.32
  -9   3  -3    3.23    0.34
   9   3   3    2.66    0.26
  10   3  -3    1.68    0.27
 -10  -3  -3    2.06    0.24
 -10   3   3    2.15    0.32
 -10   3   3    1.70    0.30
  10  -3   3    1.62    0.27
 -10  -3  -3    1.53    0.24
 -10  -3  -3    1.49    0.24
  10   3  -3    2.14    0.25
  10   3  -3    1.78    0.25
 -10   3   3    1.49    0.25
  10  -3   3    1.88    0.27
 -10  -3   3    1.71    0.28
  10   3   3    1.67    0.23
 -10   3  -3    1.93    0.32
 -10   3  -3    1.53    0.27
  10  -3  -3    1.10    0.25
  10   3   3    2.10    0.23
 -10   3  -3    1.67    0.31
  10  -3  -3    1.76    0.29
 -10  -3   3    1.29    0.25
  11  -3   3    4.53    0.42
 -11  -3  -3    4.66    0.40
  11   3  -3    4.97    0.38
 -11   3   3    4.99    0.49
 -11   3   3    4.46    0.45
 -11  -3  -3    4.28    0.38
  11  -3   3    4.79    0.43
  11   3  -3    4.61    0.38
 -11   3   3    4.27    0.43
  11   3  -3    5.28    0.43
  11  -3  -3    4.03    0.41
  11  -3  -3    4.31    0.43
 -11  -3   3    4.27    0.43
 -11   3  -3    4.51    0.45
 -11   3  -3    4.44    0.45
 -11  -3   3    3.92    0.40
 -11  -3   3    4.64    0.41
 -11   3  -3    4.85    0.47
  12   3  -3    2.78    0.37
 -12  -3  -3    3.89    0.38
 -12   3   3    3.76    0.47
  12   3  -3    4.09    0.38
  12  -3   3    4.27    0.42
 -12   3   3    2.80    0.39
 -12   3   3    4.08    0.44
  12  -3   3    3.45    0.40
 -12  -3  -3    3.62    0.37
  12  -3  -3    3.17    0.41
 -12  -3   3    3.83    0.41
 -12   3  -3    4.58    0.49
 -12  -3   3    3.29    0.40
 -12   3  -3    3.91    0.43
 -12  -3   3    3.82    0.41
  12  -3  -3    4.05    0.44
 -12   3  -3    3.91    0.45
 -13  -3  -3    1.16    0.28
  13  -3   3    0.59    0.29
 -13   3   3    1.35    0.34
 -13   3   3    0.11    0.26
  13  -3   3    0.03    0.23
 -13  -3  -3    0.32    0.29
 -13  -3  -3    0.57    0.25
  13   3  -3    1.13    0.28
 -13  -3   3    0.63    0.26
  13  -3  -3    0.50    0.30
 -13  -3   3    0.69    0.31
  13  -3  -3    0.45    0.28
 -13   3  -3    0.53    0.28
  13  -3  -3    0.70    0.29
 -13   3  -3    0.36    0.28
 -14  -3  -3   -0.10    0.38
 -14   3   3    0.22    0.30
 -14   3   3   -0.06    0.31
 -14  -3  -3    0.44    0.29
  14  -3   3    0.31    0.26
 -14   3   3   -0.08    0.34
 -14   3  -3    0.09    0.29
 -14  -3   3   -0.11    0.29
  14  -3  -3   -0.33    0.26
 -14  -3   3    0.53    0.27
 -14   3  -3    0.04    0.28
  14  -3  -3    0.17    0.28
 -15   3   3    0.05    0.32
 -15   3   3    0.40    0.32
  15  -3   3    0.09    0.29
 -15  -3  -3   -0.21    0.30
 -15   3   3    0.33    0.34
  15  -3  -3   -0.43    0.26
 -15  -3   3    0.35    0.30
  15  -3  -3   -0.56    0.28
 -15  -3   3   -0.38    0.27
 -15   3  -3    0.63    0.34
 -15   3  -3    0.09    0.35
 -16  -3  -3    0.31    0.34
 -16   3   3    0.98    0.40
 -16   3   3    0.61    0.41
  16  -3  -3    0.59    0.37
 -16   3  -3    1.37    0.45
 -16  -3   3    0.87    0.39
 -16  -3   3    0.63    0.51
  16  -3  -3    0.35    0.34
 -16   3  -3    0.65    0.36
   0   4   3   48.42    1.97
   0   4  -3   48.96    1.98
   0   4  -3   47.03    2.00
   0   4   3   47.94    2.00
   0   4  -3   56.75    2.01
   0  -4  -3   51.84    1.97
   0   4  -3   47.07    1.99
   0  -4  -3   51.23    1.97
   0  -4   3   47.87    1.99
   0   4   3   53.10    2.00
   0   4   3   49.29    1.98
   0   4  -3   48.96    2.00
   0   4   3   46.45    1.98
   0  -4   3   49.48    1.98
  -1   4   3   14.04    0.52
   1   4  -3   12.13    0.54
   1  -4   3   12.82    0.53
   1   4  -3   12.10    0.54
  -1   4   3   12.42    0.53
   1   4  -3   12.99    0.55
  -1   4   3   13.68    0.55
  -1   4   3   12.19    0.54
   1   4  -3   12.16    0.53
   1   4  -3   12.39    0.52
  -1   4   3   12.75    0.55
   1  -4  -3   10.19    0.52
  -1   4  -3   11.79    0.53
  -1   4  -3   12.59    0.53
   1  -4  -3   12.05    0.54
   1  -4  -3   11.52    0.52
   1   4   3   12.26    0.54
  -1   4  -3   11.27    0.53
   1   4   3   11.76    0.54
  -1   4  -3   11.48    0.53
  -1  -4   3   11.51    0.52
  -1  -4   3   12.53    0.52
   1   4   3   13.54    0.54
   2   4  -3  101.83    3.91
  -2   4   3   99.06    3.94
  -2   4   3  105.12    3.92
  -2   4   3   97.03    3.93
   2   4  -3   95.25    3.93
  -2   4   3   94.96    3.93
   2   4  -3  100.51    3.92
   2  -4   3  100.48    3.93
  -2  -4   3  100.65    3.91
  -2   4  -3   97.90    3.93
  -2  -4   3  104.02    3.91
   2   4   3   90.47    3.92
  -2   4  -3   94.47    3.92
   2  -4  -3  101.33    3.93
  -2  -4   3   99.83    3.93
   2   4   3   92.27    3.92
  -2   4  -3   99.59    3.92
   2  -4  -3  102.05    3.93
   2  -4  -3  100.91    3.95
  -2   4  -3  100.55    3.93
   2   4   3   96.91    3.94
   3  -4   3  105.18    4.05
   3   4  -3  106.99    4.03
   3   4  -3  103.19    4.02
  -3  -4  -3   95.39    3.99
  -3   4   3  106.51    4.04
   3   4  -3  101.15    4.05
  -3   4   3  101.47    4.05
  -3   4   3   99.59    4.07
   3   4  -3  101.00    4.04
  -3   4   3  101.60    4.04
  -3   4  -3   99.19    4.07
   3  -4  -3  102.19    4.07
  -3  -4   3  102.11    4.03
   3  -4  -3  100.86    4.05
  -3   4  -3  102.81    4.03
   3   4   3   98.23    4.05
  -3  -4   3   96.84    4.03
   3  -4  -3  100.13    4.05
  -3   4  -3   98.74    4.05
  -3   4  -3  103.03    4.05
   3   4   3  109.61    4.03
   3   4   3   99.41    4.04
   4   4  -3   50.10    1.94
   4  -4   3   48.32    1.97
   4  -4   3   47.24    1.97
  -4   4   3   50.05    2.00
  -4   4   3   47.35    1.98
  -4  -4  -3   48.21    1.92
  -4   4   3   44.36    1.95
  -4   4   3   48.62    1.97
   4   4  -3   41.95    1.96
  -4  -4  -3   46.62    1.91
   4   4  -3   51.82    1.94
  -4   4  -3   47.96    1.98
   4   4   3   47.06    1.94
  -4  -4   3   45.12    1.95
   4  -4  -3   44.55    1.96
  -4   4  -3   50.06    2.00
   4   4   3   51.38    1.91
  -4  -4   3   50.22    1.96
   4  -4  -3   48.62    1.97
   4   4   3   48.61    1.97
  -4   4  -3   49.32    1.97
  -4   4  -3   50.26    1.94
   4   4   3   48.65    1.95
  -5   4   3    7.57    0.35
   5   4  -3    7.02    0.35
   5  -4   3    7.25    0.37
  -5   4   3    6.72    0.37
   5   4  -3    7.10    0.35
   5  -4   3    7.28    0.37
   5   4  -3    6.94    0.38
  -5  -4  -3    6.90    0.32
  -5  -4  -3    6.84    0.32
  -5   4   3    6.94    0.38
  -5   4   3    7.30    0.41
   5  -4  -3    6.41    0.37
  -5   4  -3    6.24    0.40
   5   4   3    7.28    0.36
  -5   4  -3    6.41    0.37
  -5  -4   3    6.55    0.36
   5  -4  -3    5.80    0.36
  -5  -4   3    6.08    0.35
   5   4   3    6.68    0.30
   5   4   3    6.32    0.30
   5   4   3    7.01    0.39
  -5   4  -3    6.70    0.32
  -5   4  -3    6.95    0.39
   6  -4   3   10.40    0.54
  -6   4   3   10.67    0.51
  -6   4   3   10.10    0.55
  -6   4   3   10.68    0.58
   6   4  -3   11.74    0.51
   6   4  -3   10.58    0.55
  -6  -4  -3   11.00    0.49
  -6   4   3   11.17    0.55
   6  -4   3   10.14    0.54
  -6  -4  -3   11.67    0.49
  -6  -4   3   10.23    0.53
   6   4   3   10.50    0.52
   6   4   3   10.45    0.55
   6   4   3   11.28    0.48
  -6  -4   3    9.78    0.52
  -6   4  -3   11.39    0.48
   6  -4  -3   10.09    0.55
   6   4   3   10.93    0.47
   6  -4  -3   11.13    0.55
  -6   4  -3   10.09    0.55
  -6   4  -3   10.84    0.58
  -6  -4   3   11.16    0.48
  -6   4  -3   10.64    0.55
   7  -4   3   22.42    1.06
  -7   4   3   24.06    1.09
  -7  -4  -3   23.31    1.03
  -7  -4  -3   22.98    1.02
   7   4  -3   24.00    1.08
   7   4  -3   24.20    1.03
  -7   4   3   23.89    1.03
   7   4  -3   24.30    1.03
  -7   4   3   22.86    1.06
   7  -4   3   24.03    1.07
  -7   4   3   24.19    1.12
  -7  -4  -3   24.09    1.01
  -7   4  -3   23.68    1.11
  -7   4  -3   22.99    1.07
  -7  -4   3   23.11    1.06
   7   4   3   25.84    1.01
  -7   4  -3   23.04    1.09
  -7  -4   3   24.37    1.06
  -7   4  -3   25.16    1.00
  -7  -4   3   24.96    1.01
   7  -4  -3   24.98    1.08
   7   4   3   23.23    1.04
   7  -4  -3   23.10    1.07
   7   4   3   24.92    1.00
  -8   4   3    2.84    0.30
   8  -4   3    2.45    0.27
   8   4  -3    2.86    0.24
  -8   4   3    2.93    0.32
  -8  -4  -3    3.02    0.24
  -8  -4  -3    2.87    0.22
  -8  -4  -3    2.75    0.24
   8  -4   3    2.63    0.29
  -8   4   3    2.92    0.24
   8   4  -3    2.41    0.24
   8   4  -3    2.14    0.26
  -8   4   3    2.29    0.28
  -8   4  -3    2.56    0.31
   8  -4  -3    2.71    0.29
  -8  -4   3    3.09    0.28
   8   4   3    2.83    0.21
  -8   4  -3    2.39    0.29
   8   4   3    2.69    0.24
  -8   4  -3    2.45    0.29
   8  -4  -3    2.72    0.28
   8   4   3    2.63    0.20
  -8  -4   3    2.15    0.25
   9  -4   3   19.26    0.94
   9  -4   3   18.98    0.94
   9   4  -3   19.13    0.90
  -9   4   3   19.58    0.96
  -9  -4  -3   19.93    0.90
  -9   4   3   21.43    1.03
  -9   4   3   19.38    0.95
   9   4  -3   20.57    0.89
  -9  -4  -3   19.52    0.90
  -9   4   3   19.70    0.88
   9   4  -3   19.39    0.93
  -9   4  -3   18.50    0.95
  -9   4  -3   20.82    1.01
   9   4   3   18.61    0.86
   9   4   3   19.53    0.90
  -9  -4   3   19.53    0.93
  -9   4  -3   19.11    0.96
   9  -4  -3   19.37    0.95
   9  -4  -3   20.67    0.96
  -9  -4   3   20.72    0.96
 -10  -4  -3    3.71    0.32
  10   4  -3    4.25    0.32
 -10   4   3    3.15    0.37
 -10  -4  -3    2.66    0.29
  10  -4   3    3.99    0.38
  10   4  -3    3.61    0.31
  10   4  -3    3.13    0.34
 -10   4   3    3.29    0.39
  10  -4   3    3.45    0.35
 -10   4   3    3.19    0.36
 -10   4  -3    3.19    0.38
 -10  -4   3    3.64    0.38
 -10   4  -3    2.75    0.36
  10  -4  -3    3.79    0.38
 -10  -4   3    3.16    0.32
  10   4   3    3.38    0.30
 -10   4  -3    2.98    0.35
  10  -4  -3    3.48    0.36
 -11   4   3   -0.03    0.21
  11  -4   3   -0.04    0.22
  11  -4   3    0.24    0.22
 -11  -4  -3    0.13    0.16
  11   4  -3    0.19    0.18
  11   4  -3    0.31    0.20
 -11   4   3   -0.20    0.23
 -11  -4  -3    0.19    0.20
 -11   4   3    0.62    0.28
 -11  -4  -3    0.35    0.19
 -11   4  -3    0.30    0.25
 -11   4  -3    0.49    0.26
  11  -4  -3    0.43    0.24
 -11   4  -3    0.29    0.23
  11  -4  -3    0.26    0.23
 -11  -4   3    0.18    0.22
 -11  -4   3    0.42    0.21
  12  -4   3    0.70    0.28
 -12  -4  -3    0.84    0.23
  12  -4   3    0.92    0.30
  12   4  -3    0.76    0.26
 -12   4   3    0.60    0.27
 -12   4   3    0.96    0.31
 -12  -4  -3    0.84    0.27
 -12   4   3    0.44    0.31
 -12  -4  -3    0.77    0.24
 -12  -4   3    0.78    0.26
 -12   4  -3    0.71    0.32
 -12   4  -3    1.09    0.33
 -12  -4   3    1.12    0.31
 -12   4  -3    0.77    0.29
  12  -4  -3    0.46    0.27
 -12  -4   3    0.73    0.25
  12  -4  -3    1.03    0.30
  13  -4   3    0.32    0.27
 -13   4   3    0.48    0.29
 -13   4   3    0.32    0.31
 -13  -4  -3    0.51    0.28
  13   4  -3    0.63    0.26
  13  -4  -3    0.82    0.29
 -13  -4   3    0.10    0.25
 -13   4  -3    0.09    0.29
 -13   4  -3    0.80    0.33
  13  -4  -3    0.32    0.30
 -13  -4   3    0.91    0.30
 -14   4   3    0.90    0.34
 -14   4   3    1.49    0.37
 -14   4   3    0.94    0.36
 -14  -4  -3    1.04    0.33
  14  -4   3    0.23    0.29
  14  -4  -3    0.93    0.34
 -14   4  -3    1.44    0.41
 -14   4  -3    1.19    0.37
  14  -4  -3    0.66    0.32
 -14  -4   3    0.82    0.32
 -14  -4   3    0.49    0.27
 -15   4   3    0.81    0.37
  15  -4   3    0.24    0.32
 -15   4   3   -0.15    0.28
 -15   4   3    0.26    0.34
 -15  -4  -3    0.47    0.33
  15  -4  -3    0.52    0.37
  15  -4  -3    0.36    0.35
 -15   4  -3    1.10    0.38
 -15   4  -3    0.79    0.37
 -15  -4   3    0.41    0.32
 -15  -4   3    0.39    0.45
 -16   4   3    0.03    0.34
 -16  -4  -3   -0.78    0.28
 -16   4   3   -0.06    0.37
 -16   4   3   -0.11    0.33
  16  -4   3   -0.26    0.30
  16  -4  -3    0.83    0.33
 -16   4  -3    0.38    0.36
 -16   4  -3    0.20    0.36
  16  -4  -3    0.17    0.35
 -16  -4   3   -0.51    0.28
   0   5   3   80.14    3.27
   0   5   3   79.16    3.32
   0   5   3   83.94    3.29
   0   5  -3   83.15    3.32
   0   5   3   79.83    3.29
   0  -5   3   84.52    3.30
   0   5   3   81.30    3.32
   0  -5   3   85.42    3.29
   0   5  -3   76.83    3.31
   0   5  -3   86.50    3.29
   0   5  -3   84.22    3.30
   0  -5  -3   82.35    3.28
   0   5   3   90.32    3.32
  -1   5   3   72.21    2.81
   1   5  -3   67.81    2.84
  -1   5   3   72.22    2.83
   1   5  -3   71.34    2.84
   1  -5   3   72.01    2.83
  -1   5   3   78.31    2.85
  -1   5   3   67.35    2.83
   1   5  -3   69.66    2.82
   1   5  -3   71.64    2.80
  -1   5   3   70.13    2.84
  -1  -5  -3   75.07    2.80
   1   5  -3   71.96    2.82
   1   5   3   73.53    2.84
   1  -5  -3   71.39    2.82
  -1  -5   3   68.85    2.81
  -1   5  -3   68.37    2.82
  -1   5  -3   69.45    2.83
  -1   5  -3   71.63    2.83
  -1   5  -3   65.52    2.83
  -1  -5   3   73.24    2.82
   1   5   3   68.61    2.84
   1  -5  -3   69.53    2.82
   1  -5  -3   69.21    2.84
   1   5   3   69.25    2.84
  -2   5   3   14.15    0.60
   2   5  -3   14.12    0.60
  -2   5   3   12.69    0.58
   2  -5   3   12.81    0.59
  -2   5   3   14.02    0.60
  -2   5   3   13.01    0.60
   2   5  -3   13.06    0.58
   2   5  -3   14.05    0.61
   2  -5  -3   12.69    0.58
   2   5   3   13.59    0.59
  -2  -5   3   13.55    0.57
  -2   5  -3   13.56    0.59
  -2   5  -3   12.62    0.58
   2  -5  -3   14.36    0.61
   2   5   3   13.47    0.61
  -2  -5   3   13.12    0.57
   2  -5  -3   13.19    0.59
  -2   5  -3   13.12    0.59
   2   5   3   13.28    0.60
  -2  -5   3   11.38    0.58
  -2   5  -3   13.48    0.59
  -3   5   3  100.05    3.86
   3   5  -3  102.75    3.87
  -3  -5  -3  103.92    3.82
   3   5  -3   98.77    3.84
  -3   5   3  100.77    3.85
   3   5  -3   98.82    3.84
  -3   5   3  100.45    3.88
  -3   5   3   98.97    3.87
   3  -5   3   98.30    3.86
   3  -5  -3   95.14    3.86
  -3   5  -3   92.48    3.86
  -3  -5   3   97.58    3.84
  -3   5  -3   95.98    3.84
  -3   5  -3   93.96    3.88
  -3   5  -3   99.97    3.86
   3   5   3   93.94    3.87
  -3  -5   3   86.02    3.84
   3  -5  -3   93.91    3.86
   3   5   3   91.35    3.85
   3   5   3   84.64    3.84
  -3  -5   3  100.44    3.83
  -4   5   3    1.63    0.19
   4   5  -3    1.96    0.17
  -4  -5  -3    1.82    0.10
   4  -5   3    1.67    0.17
  -4   5   3    1.84    0.20
  -4   5   3    1.65    0.18
  -4  -5  -3    1.98    0.14
   4  -5   3    1.78    0.18
   4   5  -3    1.74    0.15
   4   5  -3    1.62    0.18
  -4   5   3    2.16    0.19
  -4   5  -3    1.55    0.19
  -4   5  -3    1.56    0.15
   4  -5  -3    1.35    0.17
   4   5   3    1.68    0.17
  -4   5  -3    1.41    0.17
   4  -5  -3    2.03    0.20
   4   5   3    1.61    0.19
  -4  -5   3    1.45    0.15
   4   5   3    1.71    0.17
  -4   5  -3    1.53    0.18
  -4  -5   3    1.51    0.15
   5  -5   3    3.93    0.26
   5   5  -3    3.61    0.27
   5   5  -3    3.29    0.22
  -5   5   3    3.66    0.24
  -5   5   3    3.58    0.30
  -5   5   3    4.07    0.29
  -5   5   3    3.32    0.26
  -5  -5  -3    3.64    0.19
  -5  -5  -3    3.59    0.18
   5   5  -3    3.65    0.24
  -5  -5  -3    3.79    0.22
   5  -5   3    3.60    0.27
   5   5   3    3.60    0.18
  -5   5  -3    3.24    0.24
   5   5   3    3.30    0.24
   5  -5  -3    3.47    0.26
   5  -5  -3    3.07    0.24
   5   5   3    3.79    0.27
  -5   5  -3    3.55    0.27
  -5   5  -3    3.44    0.22
  -5  -5   3    3.07    0.24
  -5  -5   3    3.39    0.24
  -5   5  -3    3.30    0.30
   5   5   3    3.40    0.24
   6   5  -3   12.97    0.66
   6   5  -3   13.96    0.62
  -6   5   3   12.81    0.67
   6  -5   3   13.60    0.66
  -6   5   3   13.24    0.65
   6  -5   3   12.49    0.65
  -6   5   3   13.35    0.69
  -6  -5  -3   13.67    0.58
  -6  -5  -3   12.34    0.58
  -6  -5  -3   13.67    0.62
   6   5  -3   13.44    0.62
  -6   5   3   13.75    0.63
  -6  -5   3   12.81    0.64
   6   5   3   14.24    0.64
  -6   5  -3   13.85    0.60
  -6   5  -3   13.29    0.67
  -6   5  -3   14.70    0.71
   6   5   3   13.28    0.66
   6  -5  -3   13.40    0.65
   6   5   3   14.51    0.58
   6  -5  -3   13.80    0.66
  -6  -5   3   13.65    0.64
  -6   5  -3   12.99    0.66
   7   5  -3    0.70    0.18
  -7   5   3    0.73    0.19
   7  -5   3    0.68    0.19
   7  -5   3    0.52    0.18
  -7  -5  -3    0.54    0.11
  -7   5   3    0.76    0.20
  -7   5   3    0.86    0.17
   7   5  -3    0.88    0.15
  -7   5   3    0.78    0.22
  -7  -5   3    0.75    0.17
   7  -5  -3    0.79    0.19
   7  -5  -3    0.69    0.19
   7   5   3    1.02    0.16
  -7  -5   3    0.60    0.15
   7   5   3    1.10    0.12
  -7   5  -3    0.75    0.20
  -7   5  -3    0.59    0.20
  -7   5  -3    1.12    0.14
   7   5   3    0.98    0.22
  -7   5  -3    0.70    0.18
   8  -5   3    3.66    0.34
  -8  -5  -3    3.60    0.27
  -8   5   3    3.46    0.38
   8  -5   3    3.74    0.35
  -8   5   3    3.86    0.37
  -8   5   3    3.63    0.34
   8   5  -3    4.24    0.29
  -8   5   3    4.08    0.29
   8   5  -3    3.33    0.32
  -8  -5  -3    3.82    0.27
  -8  -5  -3    3.76    0.31
  -8   5  -3    3.66    0.35
  -8   5  -3    4.71    0.41
   8   5   3    4.52    0.31
   8  -5  -3    3.90    0.36
  -8  -5   3    4.39    0.33
   8  -5  -3    3.45    0.34
  -8  -5   3    4.10    0.32
  -8   5  -3    3.43    0.35
   9  -5   3    3.76    0.37
  -9  -5  -3    3.65    0.29
  -9   5   3    3.22    0.35
   9   5  -3    3.73    0.28
  -9   5   3    3.74    0.29
  -9   5   3    3.44    0.37
  -9  -5  -3    3.60    0.28
  -9  -5  -3    4.43    0.35
   9  -5   3    3.36    0.36
   9   5  -3    3.62    0.35
  -9   5   3    3.87    0.41
  -9  -5   3    4.11    0.37
  -9   5  -3    4.05    0.39
  -9  -5   3    3.34    0.32
   9  -5  -3    3.41    0.36
  -9   5  -3    3.31    0.35
   9  -5  -3    3.22    0.35
   9   5   3    3.80    0.31
  -9   5  -3    3.93    0.41
 -10  -5  -3   -0.06    0.13
 -10   5   3    0.07    0.22
 -10   5   3   -0.08    0.20
 -10   5   3    0.36    0.24
  10   5  -3    0.20    0.19
  10   5  -3    0.22    0.15
  10  -5   3   -0.25    0.20
  10  -5   3   -0.18    0.20
 -10  -5  -3    0.18    0.16
 -10  -5  -3   -0.21    0.17
  10   5   3    0.12    0.16
 -10  -5   3   -0.08    0.17
 -10   5  -3   -0.17    0.21
 -10   5  -3   -0.13    0.21
  10  -5  -3   -0.15    0.20
  10  -5  -3    0.02    0.19
 -10   5  -3    0.39    0.21
 -10  -5   3   -0.01    0.19
 -11   5   3    0.53    0.27
 -11  -5  -3    0.02    0.17
 -11   5   3    0.18    0.23
 -11   5   3    0.63    0.29
 -11  -5  -3    0.42    0.22
 -11  -5  -3    0.21    0.22
  11  -5   3    0.12    0.24
  11  -5   3    0.72    0.26
  11   5  -3    0.72    0.23
 -11   5  -3    0.95    0.28
 -11  -5   3    0.33    0.23
 -11   5  -3    0.60    0.29
  11  -5  -3   -0.10    0.22
 -11   5  -3    0.58    0.27
 -11  -5   3    0.40    0.21
  11  -5  -3    0.42    0.25
 -12   5   3    1.43    0.33
 -12   5   3    1.62    0.34
 -12  -5  -3    1.33    0.30
  12  -5   3    1.13    0.31
  12  -5   3    0.82    0.29
  12   5  -3    1.02    0.27
 -12  -5   3    1.77    0.33
 -12   5  -3    1.77    0.35
 -12   5  -3    1.46    0.34
  12  -5  -3    1.42    0.34
  12  -5  -3    1.44    0.33
 -12  -5   3    1.26    0.29
 -12  -5   3    1.78    0.30
 -13  -5  -3    1.19    0.32
 -13   5   3    1.31    0.35
 -13   5   3    1.20    0.37
  13   5  -3    0.86    0.29
  13  -5   3    1.31    0.35
 -13  -5   3    1.00    0.34
 -13   5  -3    0.67    0.31
  13  -5  -3    1.31    0.34
  13  -5  -3    1.80    0.39
 -13  -5   3    0.56    0.27
 -13   5  -3    0.72    0.33
 -14   5   3   -0.48    0.32
 -14   5   3    0.27    0.31
 -14   5   3   -0.26    0.28
 -14  -5  -3   -0.25    0.27
  14  -5   3    0.07    0.27
  14  -5  -3   -0.04    0.33
 -14  -5   3   -0.38    0.25
  14  -5  -3    0.16    0.33
 -14   5  -3   -0.03    0.34
 -14   5  -3   -0.02    0.31
 -15   5   3    0.05    0.35
 -15   5   3    0.31    0.38
 -15   5   3   -0.10    0.36
  15  -5   3    0.08    0.29
 -15  -5  -3    0.45    0.34
  15  -5  -3    0.07    0.34
 -15   5  -3    0.07    0.33
 -15   5  -3    0.73    0.37
  15  -5  -3    0.23    0.33
 -15  -5   3   -0.02    0.28
 -16   5   3    0.70    0.36
 -16   5   3   -0.11    0.35
  16  -5   3    0.97    0.35
 -16   5   3    0.47    0.43
 -16  -5   3    0.30    0.35
 -16   5  -3    0.33    0.38
 -16   5  -3    1.06    0.46
  16  -5  -3    0.84    0.38
  16  -5  -3    0.62    0.37
   0   6   3   32.30    1.30
   0   6  -3   32.06    1.29
   0  -6  -3   31.07    1.25
   0  -6   3   32.32    1.27
   0   6   3   31.86    1.29
   0   6   3   30.83    1.26
   0   6   3   29.83    1.26
   0   6   3   32.36    1.24
   0   6   3   27.81    1.29
   0   6  -3   28.40    1.25
   0   6  -3   31.16    1.29
   0  -6   3   29.43    1.25
   0   6  -3   30.36    1.27
   1   6  -3    6.29    0.33
  -1   6   3    6.34    0.33
   1   6  -3    5.99    0.31
  -1  -6  -3    6.09    0.27
  -1   6   3    5.65    0.32
   1   6  -3    6.16    0.30
   1  -6   3    5.79    0.31
  -1   6   3    6.13    0.29
   1   6  -3    6.07    0.28
   1   6  -3    6.45    0.34
  -1   6   3    5.78    0.31
  -1   6   3    6.46    0.33
   1  -6  -3    6.26    0.30
   1   6   3    5.54    0.31
  -1   6  -3    5.56    0.31
   1   6   3    6.20    0.27
   1  -6  -3    5.74    0.30
  -1  -6   3    5.92    0.29
  -1   6  -3    5.47    0.32
  -1   6  -3    6.40    0.31
   1   6   3    5.81    0.33
   1   6   3    6.08    0.34
  -1   6  -3    5.36    0.32
  -1  -6   3    6.41    0.29
   2   6  -3   10.02    0.46
  -2   6   3   10.28    0.47
  -2   6   3   10.13    0.47
  -2   6   3    9.69    0.48
   2   6  -3    9.98    0.48
   2   6  -3    9.83    0.48
   2  -6   3    9.95    0.46
  -2   6   3   10.25    0.45
   2  -6  -3    9.05    0.46
  -2   6  -3   10.11    0.47
   2   6   3    8.46    0.46
  -2  -6   3    9.56    0.43
   2  -6  -3    9.84    0.46
   2   6   3    9.82    0.47
  -2   6  -3    9.28    0.46
   2   6   3    9.06    0.48
   2   6   3   10.82    0.41
  -2   6  -3    9.81    0.49
  -2   6  -3    9.42    0.47
   2   6   3    9.23    0.40
  -2   6  -3    9.35    0.46
  -2  -6   3    9.94    0.44
   3   6  -3   11.71    0.56
  -3   6   3   10.70    0.55
  -3   6   3   12.13    0.54
   3   6  -3   11.47    0.53
  -3  -6  -3   11.62    0.49
   3  -6   3   12.01    0.56
  -3   6   3   12.16    0.55
   3   6  -3   10.94    0.56
  -3   6   3   10.51    0.56
   3   6  -3   12.28    0.52
   3   6   3   11.10    0.55
   3  -6  -3   11.58    0.55
   3   6   3   11.24    0.54
  -3   6  -3   12.44    0.55
   3  -6  -3   11.41    0.54
  -3   6  -3   11.17    0.53
   3   6   3   11.83    0.56
  -3  -6   3   11.86    0.52
  -3   6  -3   11.27    0.55
  -3  -6   3   11.58    0.51
  -3  -6   3   12.26    0.54
  -3   6  -3   11.80    0.58
  -3   6  -3   12.23    0.55
   4   6  -3   18.98    0.88
  -4   6   3   18.89    0.88
  -4   6   3   18.53    0.86
   4   6  -3   18.48    0.84
  -4  -6  -3   19.45    0.81
  -4   6   3   19.62    0.90
  -4   6   3   19.47    0.86
   4   6  -3   19.58    0.83
   4  -6   3   18.98    0.86
   4   6   3   20.55    0.87
  -4   6  -3   21.02    0.92
  -4   6  -3   20.10    0.85
  -4  -6   3   20.13    0.82
   4  -6  -3   19.07    0.87
   4   6   3   19.26    0.85
   4  -6  -3   19.82    0.87
  -4   6  -3   20.13    0.87
  -4  -6   3   19.93    0.84
  -4   6  -3   19.60    0.88
   4   6   3   19.73    0.88
  -4  -6   3   17.56    0.84
   5   6  -3    4.02    0.26
  -5  -6  -3    3.76    0.24
   5   6  -3    3.38    0.24
  -5   6   3    3.93    0.31
  -5   6   3    4.02    0.29
   5  -6   3    3.87    0.30
  -5   6   3    3.77    0.29
   5   6  -3    3.39    0.29
  -5  -6  -3    3.65    0.19
  -5   6   3    3.95    0.33
  -5  -6   3    3.82    0.27
  -5   6  -3    4.52    0.30
  -5  -6   3    4.42    0.27
  -5   6  -3    3.61    0.30
   5   6   3    3.34    0.27
  -5  -6   3    4.03    0.23
  -5   6  -3    3.35    0.33
   5   6   3    3.92    0.29
  -5   6  -3    4.14    0.26
   5   6   3    3.67    0.31
   5   6   3    4.44    0.19
   5  -6  -3    3.74    0.29
   5  -6  -3    3.65    0.30
   6   6  -3   65.67    2.61
  -6   6   3   66.23    2.62
  -6   6   3   64.87    2.65
  -6  -6  -3   64.22    2.60
   6   6  -3   60.97    2.64
  -6  -6  -3   60.42    2.55
   6  -6   3   62.49    2.64
   6   6  -3   64.03    2.59
   6  -6   3   63.31    2.65
  -6   6   3   62.80    2.66
  -6   6   3   64.83    2.69
  -6   6  -3   67.28    2.69
   6   6   3   63.92    2.65
  -6   6  -3   64.68    2.67
  -6   6  -3   66.27    2.60
   6  -6  -3   61.93    2.64
  -6  -6   3   65.46    2.62
   6   6   3   66.28    2.63
  -6  -6   3   64.02    2.61
   6  -6  -3   63.90    2.65
  -6   6  -3   65.21    2.65
  -7  -6  -3    3.45    0.27
  -7   6   3    3.21    0.29
   7   6  -3    3.11    0.31
  -7  -6  -3    3.39    0.21
  -7   6   3    3.94    0.36
   7   6  -3    4.11    0.26
  -7   6   3    3.29    0.33
   7  -6   3    3.96    0.34
   7  -6   3    3.71    0.32
  -7   6   3    3.69    0.33
  -7   6  -3    3.86    0.36
  -7   6  -3    3.75    0.25
   7   6   3    3.70    0.34
   7   6   3    3.49    0.27
   7  -6  -3    3.77    0.34
  -7  -6   3    3.56    0.30
  -7   6  -3    3.33    0.32
  -7  -6   3    3.04    0.27
  -7   6  -3    3.40    0.34
   7  -6  -3    2.54    0.30
  -8  -6  -3    1.03    0.14
  -8   6   3    1.15    0.25
  -8  -6  -3    1.11    0.19
   8  -6   3    0.94    0.22
   8   6  -3    0.85    0.16
  -8   6   3    0.89    0.24
   8   6  -3    1.04    0.22
  -8   6   3    1.07    0.20
  -8  -6  -3    1.18    0.17
  -8   6   3    0.85    0.23
   8  -6   3    0.46    0.21
  -8   6  -3    1.04    0.25
   8  -6  -3    0.68    0.22
  -8  -6   3    0.73    0.18
   8  -6  -3    0.69    0.22
  -8   6  -3    1.02    0.25
   8   6   3    1.00    0.18
  -8   6  -3    1.30    0.24
  -8  -6   3    1.08    0.22
   9  -6   3    1.22    0.25
   9   6  -3    1.77    0.21
  -9   6   3    1.24    0.28
  -9  -6  -3    1.76    0.25
  -9   6   3    1.63    0.27
  -9   6   3    1.20    0.21
  -9  -6  -3    1.53    0.28
   9  -6   3    1.56    0.27
  -9  -6  -3    1.49    0.17
   9   6  -3    1.28    0.24
  -9   6   3    0.89    0.28
  -9  -6   3    1.58    0.22
   9  -6  -3    1.36    0.26
  -9  -6   3    2.05    0.27
  -9   6  -3    1.22    0.29
  -9   6  -3    1.40    0.29
   9  -6  -3    1.67    0.28
   9   6   3    1.25    0.21
  -9   6  -3    1.17    0.26
 -10   6   3    9.46    0.60
 -10   6   3   10.46    0.68
  10   6  -3    9.11    0.58
 -10   6   3    8.49    0.61
  10  -6   3    9.62    0.60
 -10  -6  -3    9.41    0.49
 -10  -6  -3    9.98    0.57
  10  -6   3    9.86    0.60
  10  -6  -3    8.80    0.60
  10  -6  -3    9.19    0.61
 -10   6  -3    8.66    0.61
 -10  -6   3    8.62    0.54
 -10   6  -3    9.10    0.60
 -10  -6   3    8.97    0.56
 -10   6  -3    9.74    0.66
  10   6   3    9.23    0.54
 -11   6   3    0.68    0.29
  11   6  -3    0.33    0.22
 -11   6   3    0.98    0.34
 -11   6   3    0.19    0.24
 -11  -6  -3    0.63    0.24
  11  -6   3    0.34    0.25
 -11  -6   3    0.35    0.21
  11  -6  -3    0.79    0.28
 -11   6  -3    1.29    0.30
 -11  -6   3    0.76    0.26
  11   6   3    0.66    0.30
 -11   6  -3    0.42    0.27
 -11   6  -3    0.32    0.26
  11  -6  -3    0.54    0.26
 -12   6   3    2.22    0.40
 -12  -6  -3    3.42    0.38
 -12   6   3    2.47    0.39
  12  -6   3    2.62    0.39
  12   6  -3    2.93    0.37
 -12   6  -3    2.76    0.41
 -12  -6   3    3.06    0.35
 -12  -6   3    2.31    0.36
 -12   6  -3    2.08    0.39
  12  -6  -3    3.13    0.44
 -12  -6   3    2.74    0.36
  12  -6  -3    2.67    0.42
 -13   6   3    0.26    0.29
 -13  -6  -3    0.48    0.27
  13   6  -3    0.10    0.24
  13  -6   3    0.39    0.29
 -13   6   3    0.36    0.31
  13  -6  -3    0.54    0.34
  13  -6  -3   -0.06    0.28
 -13   6  -3    0.47    0.31
 -13   6  -3    0.28    0.31
 -13  -6   3    0.27    0.27
  14  -6   3    2.05    0.40
 -14   6   3    1.91    0.41
 -14   6   3    1.60    0.40
 -14  -6  -3    1.31    0.40
 -14   6   3    1.37    0.41
 -14   6  -3    2.10    0.43
  14  -6  -3    2.05    0.43
 -14   6  -3    1.08    0.38
 -14  -6   3    1.69    0.39
  14  -6  -3    1.89    0.43
 -15   6   3   -0.25    0.30
 -15   6   3    0.94    0.39
  15  -6   3    0.80    0.37
 -15   6   3    0.14    0.37
  15  -6  -3    0.74    0.37
  15  -6  -3   -0.14    0.32
 -15   6  -3    0.27    0.37
 -15  -6   3    1.51    0.38
 -15   6  -3    0.61    0.38
   0   7  -3    6.57    0.40
   0   7  -3    7.83    0.42
   0   7  -3    8.06    0.37
   0   7   3    8.21    0.42
   0   7   3    7.79    0.42
   0  -7   3    8.28    0.37
   0   7  -3    7.49    0.39
   0  -7  -3    7.98    0.37
   0   7   3    7.61    0.38
   0   7   3    7.65    0.38
   0  -7   3    8.13    0.39
   0   7   3    8.55    0.42
   0   7   3    8.15    0.36
   1   7  -3    4.06    0.25
   1   7  -3    4.23    0.28
   1   7  -3    3.77    0.27
   1   7  -3    4.06    0.24
   1   7  -3    3.85    0.21
  -1  -7  -3    4.06    0.20
   1  -7   3    3.94    0.24
  -1   7   3    4.06    0.29
  -1   7   3    4.05    0.22
  -1   7   3    4.34    0.28
  -1   7   3    3.76    0.24
  -1   7   3    3.28    0.26
  -1   7   3    3.98    0.25
   1  -7  -3    3.89    0.24
  -1  -7   3    3.82    0.22
  -1   7  -3    3.55    0.24
  -1   7  -3    3.72    0.24
  -1   7  -3    3.87    0.27
  -1  -7   3    4.01    0.23
   1   7   3    3.73    0.27
   1   7   3    4.29    0.27
   1   7   3    3.54    0.27
  -1   7  -3    3.28    0.25
   1   7   3    4.05    0.20
  -2   7   3   17.40    0.77
   2  -7   3   16.38    0.76
  -2   7   3   15.94    0.77
   2   7  -3   16.19    0.78
   2   7  -3   16.41    0.77
  -2   7   3   17.20    0.78
  -2  -7  -3   18.05    0.69
   2   7  -3   16.63    0.75
  -2   7   3   17.22    0.74
   2   7   3   16.57    0.77
   2   7   3   16.84    0.70
   2   7   3   17.94    0.77
  -2   7  -3   16.81    0.75
  -2   7  -3   17.29    0.76
  -2   7  -3   16.26    0.78
   2   7   3   17.23    0.78
  -2  -7   3   17.12    0.73
  -2   7  -3   16.65    0.77
   2  -7  -3   16.88    0.75
   2   7   3   16.84    0.70
   2  -7  -3   18.11    0.75
  -2  -7   3   17.36    0.73
  -2   7  -3   16.90    0.76
   3   7  -3   43.19    1.88
  -3   7   3   45.06    1.89
   3   7  -3   44.76    1.83
   3   7  -3   45.38    1.85
  -3   7   3   48.59    1.88
  -3  -7  -3   48.90    1.80
   3  -7   3   44.69    1.87
  -3   7   3   44.70    1.87
   3   7  -3   47.58    1.88
  -3   7   3   40.12    1.84
   3  -7  -3   44.90    1.86
  -3   7  -3   43.51    1.86
  -3   7  -3   45.57    1.90
  -3   7  -3   45.32    1.87
   3   7   3   44.37    1.86
  -3   7  -3   43.92    1.86
  -3   7  -3   47.21    1.87
   3   7   3   45.01    1.88
  -3  -7   3   45.87    1.82
   3   7   3   44.31    1.81
  -3  -7   3   46.69    1.83
   3  -7  -3   44.81    1.86
   3   7   3   42.59    1.87
  -4  -7  -3   17.30    0.73
  -4   7   3   17.54    0.84
   4  -7   3   16.79    0.80
   4   7  -3   17.99    0.82
  -4   7   3   17.58    0.79
   4   7  -3   17.14    0.78
  -4   7   3   15.70    0.81
  -4   7   3   16.57    0.80
   4   7  -3   17.44    0.76
  -4  -7   3   17.61    0.77
  -4   7  -3   17.63    0.80
   4   7   3   19.19    0.80
  -4   7  -3   17.49    0.81
   4  -7  -3   17.62    0.80
  -4   7  -3   17.41    0.84
  -4   7  -3   18.98    0.79
   4   7   3   17.38    0.81
  -4  -7   3   16.42    0.74
   4   7   3   18.19    0.80
   4  -7  -3   16.64    0.80
  -4  -7   3   18.22    0.77
   5   7  -3    1.53    0.17
  -5   7   3    1.39    0.22
  -5   7   3    1.76    0.24
  -5  -7  -3    1.42    0.15
   5   7  -3    1.55    0.22
   5  -7   3    1.40    0.21
  -5   7   3    1.20    0.19
  -5   7   3    1.24    0.19
   5   7  -3    1.51    0.19
  -5   7  -3    1.03    0.23
   5  -7  -3    1.26    0.21
  -5  -7   3    1.61    0.14
  -5  -7   3    1.24    0.18
  -5   7  -3    1.44    0.19
   5   7   3    1.13    0.19
  -5  -7   3    1.20    0.16
   5   7   3    1.44    0.23
   5   7   3    1.29    0.19
  -5   7  -3    1.25    0.20
  -5   7  -3    0.99    0.21
   5  -7  -3    1.22    0.21
  -6   7   3    5.22    0.34
  -6  -7  -3    4.90    0.29
   6   7  -3    4.93    0.33
   6   7  -3    4.76    0.36
   6  -7   3    4.58    0.36
  -6   7   3    5.03    0.35
   6   7  -3    5.00    0.29
  -6   7   3    4.75    0.37
  -6   7   3    4.95    0.42
  -6  -7   3    4.43    0.31
  -6   7  -3    4.95    0.37
   6  -7  -3    4.52    0.36
  -6  -7   3    5.26    0.31
  -6   7  -3    5.09    0.31
  -6  -7   3    4.75    0.31
  -6   7  -3    5.11    0.42
   6  -7  -3    5.25    0.36
   6   7   3    4.99    0.38
   6   7   3    4.61    0.33
  -6   7  -3    5.10    0.36
  -7   7   3    1.36    0.26
   7   7  -3    1.43    0.17
  -7  -7  -3    1.25    0.18
  -7   7   3    1.35    0.20
  -7   7   3    1.65    0.24
   7   7  -3    1.44    0.24
  -7   7   3    1.75    0.27
  -7  -7  -3    1.34    0.12
   7   7  -3    1.53    0.21
   7  -7   3    1.33    0.24
  -7  -7   3    1.09    0.18
  -7   7  -3    1.19    0.20
  -7   7  -3    1.29    0.18
   7   7   3    1.56    0.26
   7   7   3    1.53    0.21
  -7  -7   3    1.39    0.21
  -7   7  -3    1.23    0.26
   7  -7  -3    1.41    0.25
   7  -7  -3    1.11    0.23
  -7   7  -3    1.75    0.26
   8   7  -3    6.62    0.39
  -8  -7  -3    7.25    0.43
  -8   7   3    7.18    0.43
  -8   7   3    6.47    0.46
   8  -7   3    6.16    0.46
  -8   7   3    6.67    0.48
  -8  -7  -3    6.64    0.34
  -8   7   3    7.79    0.56
   8   7  -3    7.41    0.47
   8   7   3    7.48    0.45
   8  -7  -3    6.34    0.47
   8  -7  -3    6.68    0.47
  -8   7  -3    8.12    0.55
  -8  -7   3    7.36    0.44
  -8   7  -3    6.70    0.47
  -8   7  -3    6.66    0.49
   8   7   3    7.33    0.49
  -8  -7   3    6.91    0.42
  -9   7   3    0.39    0.23
  -9   7   3   -0.37    0.22
  -9   7   3    0.05    0.20
  -9   7   3    0.02    0.16
   9   7  -3    0.06    0.18
   9  -7   3    0.08    0.21
  -9  -7  -3   -0.05    0.18
  -9   7  -3    0.12    0.23
  -9  -7   3    0.01    0.15
  -9  -7   3   -0.02    0.18
   9   7   3    0.21    0.17
   9  -7  -3    0.04    0.21
  -9   7  -3   -0.08    0.23
   9  -7  -3    0.00    0.19
  -9   7  -3    0.24    0.21
  10   7  -3    0.87    0.23
 -10   7   3    0.40    0.28
  10  -7   3    0.48    0.26
 -10  -7  -3    0.82    0.22
 -10   7   3    0.27    0.26
 -10   7   3    0.45    0.25
  10   7   3    0.82    0.20
  10  -7  -3    0.47    0.26
 -10   7  -3    0.52    0.25
 -10   7  -3    0.73    0.30
  10  -7  -3    0.86    0.26
 -10  -7   3    0.68    0.22
 -10  -7   3    0.92    0.21
 -10   7  -3    0.44    0.28
 -11   7   3    3.93    0.51
  11   7  -3    3.71    0.41
 -11   7   3    4.20    0.48
 -11  -7  -3    4.51    0.42
 -11   7   3    3.37    0.43
  11  -7   3    4.72    0.48
 -11  -7   3    3.99    0.41
 -11   7  -3    5.09    0.55
  11   7   3    3.96    0.42
  11  -7  -3    4.86    0.49
 -11   7  -3    4.22    0.49
 -11  -7   3    4.88    0.40
  11  -7  -3    2.94    0.42
 -11   7  -3    4.69    0.48
  12   7  -3    0.64    0.27
 -12   7   3    0.29    0.28
 -12   7   3    0.13    0.28
  12  -7   3    0.26    0.28
  12  -7  -3    0.48    0.30
 -12   7  -3    0.34    0.30
 -12   7  -3    0.01    0.27
 -12  -7   3    0.42    0.25
  12  -7  -3    0.69    0.32
  13  -7   3    0.48    0.31
 -13   7   3    0.21    0.33
 -13   7   3    0.21    0.30
  13   7  -3    0.90    0.29
 -13   7  -3    1.05    0.39
 -13   7  -3    0.94    0.35
 -13  -7   3    0.62    0.30
  13  -7  -3    0.28    0.34
  13  -7  -3    0.30    0.32
  14  -7   3   -0.05    0.28
 -14   7   3    0.11    0.30
 -14   7   3   -0.51    0.30
 -14   7   3   -0.68    0.29
 -14   7  -3   -0.24    0.32
 -14   7  -3    0.26    0.35
  14  -7  -3   -0.33    0.29
  14  -7  -3   -0.15    0.31
 -14  -7   3   -0.16    0.28
  15  -7   3    0.66    0.35
 -15   7   3    0.17    0.32
 -15   7   3   -0.13    0.31
 -15   7   3   -0.14    0.32
  15  -7  -3   -0.18    0.35
 -15   7  -3    0.18    0.36
 -15   7  -3    0.04    0.36
   0   8   3    6.73    0.38
   0  -8   3    7.99    0.41
   0   8   3    7.84    0.44
   0   8  -3    8.67    0.42
   0   8  -3    9.06    0.45
   0   8   3    8.30    0.46
   0   8   3    8.62    0.47
   0   8   3    8.11    0.42
   0   8  -3    9.45    0.41
   0  -8  -3    9.14    0.40
   0   8   3    8.56    0.41
   0   8  -3    8.53    0.45
   1   8  -3   11.47    0.62
  -1   8   3   13.85    0.63
  -1   8   3   11.75    0.61
   1   8  -3   13.05    0.61
  -1  -8  -3   13.16    0.55
  -1   8   3   12.52    0.59
   1   8  -3   12.80    0.58
  -1   8   3   13.12    0.60
   1  -8   3   12.81    0.59
  -1   8   3   13.21    0.63
  -1   8   3   12.90    0.57
   1   8  -3   13.50    0.55
   1   8  -3   12.69    0.62
  -1   8  -3   12.17    0.59
  -1  -8   3   13.59    0.56
  -1   8  -3   12.57    0.61
  -1   8  -3   13.56    0.62
   1   8   3   11.80    0.62
   1   8   3   13.10    0.54
   1  -8  -3   12.27    0.58
   1   8   3   13.30    0.62
  -1  -8   3   11.65    0.57
  -1   8  -3   11.73    0.58
   1   8   3   12.87    0.62
  -1   8  -3   12.71    0.62
   1   8   3   10.95    0.55
  -2   8   3    6.52    0.40
  -2   8   3    7.53    0.37
   2   8  -3    7.03    0.42
  -2  -8  -3    6.95    0.31
   2   8  -3    7.11    0.38
   2  -8   3    7.89    0.40
  -2   8   3    6.52    0.40
  -2   8   3    7.01    0.39
   2   8  -3    7.80    0.40
  -2   8  -3    7.14    0.38
  -2   8  -3    7.20    0.40
  -2   8  -3    7.08    0.40
   2   8   3    6.92    0.32
   2  -8  -3    6.74    0.38
  -2   8  -3    6.98    0.42
   2   8   3    6.50    0.40
   2   8   3    6.63    0.40
  -2   8  -3    6.40    0.40
   2   8   3    7.20    0.42
  -2  -8   3    7.12    0.35
  -2  -8   3    7.16    0.35
   3   8  -3    7.75    0.39
  -3   8   3    6.83    0.44
  -3   8   3    7.50    0.44
  -3   8   3    8.27    0.42
   3   8  -3    8.18    0.46
  -3   8   3    7.54    0.46
   3   8  -3    6.97    0.45
   3   8  -3    8.21    0.43
   3  -8   3    7.65    0.43
   3  -8  -3    7.51    0.43
   3   8   3    8.56    0.45
  -3   8  -3    7.80    0.44
   3   8   3    7.44    0.43
  -3   8  -3    7.38    0.43
   3   8   3    8.51    0.35
   3  -8  -3    6.61    0.42
  -3   8  -3    7.61    0.44
  -3   8  -3    7.47    0.43
  -3  -8   3    8.20    0.39
  -3   8  -3    9.07    0.49
   3   8   3    7.70    0.45
  -3  -8   3    8.32    0.38
  -4   8   3    8.66    0.50
  -4   8   3    9.12    0.52
   4   8  -3    9.95    0.49
  -4   8   3    8.55    0.49
  -4   8   3   10.53    0.55
   4   8  -3    9.85    0.54
   4  -8   3    9.40    0.51
   4   8  -3    9.86    0.46
   4   8   3    8.30    0.50
  -4   8  -3    9.73    0.52
  -4   8  -3    8.84    0.55
   4   8   3   10.18    0.54
   4  -8  -3    9.83    0.51
   4   8   3    9.29    0.51
   4  -8  -3    8.73    0.51
  -4  -8   3    9.33    0.43
  -4  -8   3    9.19    0.46
  -4   8  -3    9.99    0.50
  -4   8  -3    9.35    0.50
  -5   8   3    0.89    0.17
  -5   8   3    0.92    0.19
  -5   8   3    1.15    0.22
   5   8  -3    0.93    0.14
  -5   8   3    0.62    0.20
   5  -8   3    0.73    0.19
   5   8  -3    0.93    0.18
   5   8  -3    0.72    0.19
  -5  -8   3    0.86    0.16
  -5   8  -3    1.18    0.20
  -5   8  -3    1.06    0.19
   5   8   3    0.85    0.19
  -5   8  -3    1.01    0.23
  -5  -8   3    1.14    0.15
   5   8   3    1.28    0.19
   5  -8  -3    0.96    0.20
  -5   8  -3    1.11    0.21
   5   8   3    0.98    0.21
   5  -8  -3    1.15    0.21
  -6   8   3    3.67    0.37
   6  -8   3    2.93    0.31
   6   8  -3    3.58    0.24
   6   8  -3    3.21    0.28
  -6   8   3    2.88    0.31
  -6   8   3    2.93    0.32
   6   8  -3    3.06    0.31
  -6   8   3    3.11    0.29
  -6  -8   3    3.27    0.26
   6   8   3    3.41    0.34
   6   8   3    3.17    0.30
  -6  -8   3    2.98    0.25
  -6   8  -3    3.09    0.25
   6  -8  -3    2.34    0.28
   6   8   3    3.06    0.29
  -6   8  -3    3.15    0.31
  -6   8  -3    3.98    0.36
   6  -8  -3    2.72    0.30
  -6   8  -3    2.98    0.34
   7   8  -3    5.95    0.45
  -7   8   3    6.19    0.43
  -7   8   3    6.85    0.51
  -7   8   3    6.99    0.45
  -7   8   3    6.59    0.49
   7   8  -3    7.29    0.42
   7  -8   3    6.78    0.46
   7  -8  -3    6.44    0.46
   7   8   3    7.47    0.48
   7   8   3    6.87    0.43
   7  -8  -3    6.32    0.45
  -7   8  -3    6.62    0.40
  -7  -8   3    6.85    0.41
  -7   8  -3    6.92    0.53
  -7  -8   3    6.34    0.39
  -7   8  -3    6.59    0.47
  -7   8  -3    6.96    0.46
  -8   8   3    4.34    0.34
   8   8  -3    4.92    0.41
  -8   8   3    4.34    0.43
  -8   8   3    4.10    0.40
  -8   8   3    4.59    0.46
   8  -8   3    4.59    0.43
   8  -8  -3    4.27    0.42
   8   8   3    5.04    0.37
  -8   8  -3    5.01    0.41
   8   8   3    4.87    0.42
  -8   8  -3    5.56    0.48
  -8  -8   3    4.85    0.33
  -8   8  -3    5.42    0.47
   8  -8  -3    4.33    0.42
  -8  -8   3    4.43    0.36
   9   8  -3    2.04    0.30
  -9   8   3    2.42    0.37
  -9   8   3    1.69    0.34
   9  -8   3    1.78    0.32
  -9   8   3    1.88    0.31
  -9   8   3    1.76    0.26
  -9   8  -3    1.85    0.31
  -9  -8   3    2.22    0.24
  -9   8  -3    2.44    0.38
  -9  -8   3    2.30    0.30
  -9   8  -3    2.87    0.39
   9  -8  -3    1.93    0.32
   9   8   3    1.98    0.26
   9  -8  -3    2.18    0.32
 -10   8   3    0.34    0.30
  10   8  -3    0.39    0.22
 -10   8   3    0.41    0.25
 -10   8   3    0.41    0.27
  10  -8   3    0.47    0.27
  10  -8  -3    0.58    0.29
 -10   8  -3    0.41    0.26
  10  -8  -3   -0.14    0.24
 -10  -8   3    0.70    0.19
 -10   8  -3    0.66    0.30
 -10  -8   3    0.21    0.22
  10   8   3    0.42    0.20
 -10   8  -3    0.52    0.31
 -11   8   3    0.25    0.33
  11  -8   3    0.67    0.30
  11   8  -3    0.54    0.26
 -11   8   3    1.18    0.31
  11  -8  -3    0.46    0.29
  11   8   3    0.93    0.25
 -11  -8   3    0.73    0.25
 -11   8  -3    0.49    0.31
  11  -8  -3    0.29    0.27
 -11   8  -3    0.38    0.27
  12  -8   3    5.44    0.54
 -12   8   3    4.91    0.53
 -12   8   3    5.13    0.58
  12  -8  -3    5.10    0.55
 -12  -8   3    5.98    0.52
 -12   8  -3    5.21    0.56
 -12   8  -3    5.14    0.57
  12  -8  -3    4.64    0.54
 -13   8   3    0.62    0.32
 -13   8   3    0.41    0.33
  13   8  -3    0.38    0.26
  13  -8   3    0.54    0.34
  13  -8  -3   -0.04    0.30
 -13   8  -3   -0.06    0.34
 -13   8  -3    0.08    0.31
  13  -8  -3    0.12    0.31
 -14   8   3    0.22    0.35
 -14   8   3    1.01    0.40
 -14   8   3    1.01    0.37
  14  -8   3    0.30    0.33
 -14   8  -3    0.43    0.37
 -14   8  -3    0.58    0.36
  14  -8  -3    1.05    0.37
 -15   8   3    0.13    0.35
 -15   8   3    0.75    0.38
 -15   8   3    0.07    0.33
  15  -8   3   -0.19    0.31
 -15   8  -3    0.27    0.37
  15  -8  -3   -0.30    0.35
 -15   8  -3    0.34    0.41
   0   9  -3    2.09    0.20
   0  -9  -3    2.10    0.18
   0  -9   3    2.29    0.20
   0   9   3    2.31    0.25
   0   9  -3    2.33    0.25
   0   9   3    2.32    0.21
   0   9  -3    1.91    0.24
   0   9  -3    2.49    0.20
   0   9   3    2.50    0.25
   0   9  -3    2.04    0.25
   0   9   3    2.39    0.20
   0   9   3    2.25    0.17
   0   9  -3    2.23    0.22
   0   9   3    2.05    0.25
   1  -9   3   27.35    1.16
  -1   9   3   26.14    1.17
  -1   9   3   26.79    1.20
   1   9  -3   26.55    1.17
   1   9  -3   25.39    1.14
   1   9  -3   28.34    1.11
   1   9  -3   26.16    1.19
  -1   9   3   28.34    1.13
  -1   9   3   26.18    1.20
  -1   9   3   27.38    1.16
  -1   9   3   26.01    1.18
  -1  -9  -3   27.55    1.12
   1   9  -3   26.45    1.20
  -1  -9   3   30.29    1.13
   1   9   3   25.58    1.10
   1   9   3   26.07    1.20
  -1  -9   3   26.53    1.14
  -1   9  -3   26.70    1.15
  -1   9  -3   27.38    1.19
   1  -9  -3   27.10    1.14
   1   9   3   28.97    1.20
  -1   9  -3   25.36    1.19
   1   9   3   29.44    1.20
  -1   9  -3   27.13    1.16
   1   9   3   25.02    1.12
  -1   9  -3   26.29    1.19
   2   9  -3    3.56    0.32
   2   9  -3    3.63    0.28
   2  -9   3    3.22    0.27
  -2   9   3    3.78    0.29
  -2   9   3    3.76    0.31
  -2   9   3    3.42    0.24
   2   9  -3    3.41    0.27
  -2   9   3    3.54    0.30
  -2   9  -3    3.81    0.31
   2   9   3    3.67    0.20
  -2   9  -3    3.46    0.27
  -2   9  -3    3.25    0.29
   2   9   3    3.90    0.31
   2   9   3    3.62    0.34
  -2   9  -3    2.95    0.29
  -2  -9   3    3.77    0.23
   2  -9  -3    3.89    0.27
  -2   9  -3    3.47    0.29
   2   9   3    3.71    0.31
  -2  -9   3    3.69    0.24
  -3   9   3   21.35    0.98
  -3   9   3   22.97    1.02
  -3   9   3   22.15    1.01
   3   9  -3   19.75    1.02
   3   9  -3   21.59    0.99
   3   9  -3   22.44    1.03
   3   9  -3   21.57    0.96
  -3   9   3   24.11    1.04
   3  -9   3   22.19    1.00
  -3   9  -3   23.42    1.02
  -3   9  -3   21.20    1.00
  -3   9  -3   23.25    1.01
   3  -9  -3   22.13    0.99
   3   9   3   22.31    1.03
  -3   9  -3   21.28    0.99
  -3  -9   3   23.07    0.94
   3   9   3   23.70    1.03
  -3  -9   3   23.19    0.95
   3   9   3   21.56    1.01
  -3   9  -3   22.68    1.04
   4   9  -3    4.78    0.38
   4   9  -3    4.89    0.30
   4   9  -3    5.00    0.38
  -4   9   3    4.96    0.36
   4  -9   3    4.79    0.35
  -4   9   3    4.65    0.33
  -4   9   3    5.07    0.37
  -4   9   3    5.77    0.40
   4   9  -3    5.08    0.34
   4   9   3    4.67    0.38
  -4   9  -3    4.90    0.35
   4   9   3    5.21    0.37
  -4  -9   3    5.09    0.30
   4  -9  -3    4.90    0.36
  -4   9  -3    4.94    0.42
  -4   9  -3    5.14    0.35
  -4   9  -3    5.19    0.36
   4   9   3    4.78    0.36
   4  -9  -3    4.70    0.35
  -5   9   3    3.54    0.31
  -5   9   3    4.07    0.36
   5  -9   3    3.78    0.33
   5   9  -3    3.84    0.29
  -5   9   3    3.79    0.31
   5   9  -3    3.83    0.25
   5   9  -3    3.44    0.34
  -5   9   3    3.30    0.35
   5   9   3    3.39    0.32
  -5   9  -3    3.00    0.31
  -5   9  -3    2.91    0.34
  -5   9  -3    3.68    0.29
   5  -9  -3    3.60    0.32
   5   9   3    3.74    0.35
   5  -9  -3    3.53    0.33
  -5  -9   3    3.27    0.25
  -5   9  -3    3.05    0.33
   5   9   3    3.62    0.34
   6   9  -3    2.10    0.30
   6  -9   3    2.06    0.28
  -6   9   3    1.56    0.29
  -6   9   3    1.90    0.25
  -6   9   3    2.22    0.27
   6   9  -3    2.12    0.26
  -6   9   3    2.10    0.29
   6   9   3    2.11    0.28
   6  -9  -3    1.80    0.28
  -6   9  -3    2.45    0.30
   6   9   3    1.90    0.25
   6  -9  -3    1.80    0.27
  -6  -9   3    1.91    0.22
  -6   9  -3    2.12    0.31
  -6   9  -3    2.20    0.27
   6   9   3    2.12    0.27
  -6   9  -3    2.10    0.24
   7  -9   3    2.81    0.33
   7   9  -3    3.40    0.31
   7   9  -3    2.18    0.31
  -7   9   3    2.73    0.32
  -7   9   3    2.74    0.34
  -7   9   3    2.85    0.38
  -7   9   3    2.50    0.30
  -7  -9   3    2.94    0.25
  -7   9  -3    3.02    0.36
   7   9   3    2.41    0.30
   7  -9  -3    2.40    0.32
  -7  -9   3    3.35    0.28
  -7   9  -3    2.75    0.32
  -7   9  -3    3.36    0.38
   7  -9  -3    2.43    0.32
  -7   9  -3    3.42    0.31
   7   9   3    3.13    0.35
   8   9  -3    0.39    0.24
  -8   9   3    0.14    0.20
   8  -9   3    0.10    0.22
  -8   9   3    0.14    0.23
  -8   9   3    0.14    0.23
  -8   9   3    0.30    0.20
   8   9   3    0.39    0.20
   8   9   3    0.49    0.24
  -8   9  -3    0.56    0.27
  -8   9  -3    0.30    0.24
  -8  -9   3    0.32    0.18
   8  -9  -3    0.17    0.22
  -8  -9   3    0.43    0.14
   8  -9  -3    0.57    0.23
  -8   9  -3    0.14    0.20
  -9   9   3    5.64    0.54
  -9   9   3    4.78    0.47
  -9   9   3    5.32    0.40
   9  -9   3    5.21    0.49
  -9   9   3    5.32    0.51
   9   9  -3    4.74    0.45
  -9   9  -3    5.07    0.52
  -9  -9   3    5.47    0.44
  -9   9  -3    4.50    0.47
  -9   9  -3    6.45    0.57
  -9  -9   3    5.02    0.49
   9  -9  -3    4.94    0.47
   9   9   3    5.77    0.50
   9   9   3    6.13    0.45
   9  -9  -3    5.03    0.48
 -10   9   3    2.47    0.37
 -10   9   3    2.34    0.42
  10  -9   3    2.57    0.38
  10   9  -3    2.20    0.33
 -10   9   3    1.85    0.38
  10  -9  -3    2.26    0.38
  10  -9  -3    2.48    0.39
 -10   9  -3    2.73    0.38
 -10   9  -3    2.59    0.41
  10   9   3    2.84    0.33
 -10   9  -3    2.66    0.43
  11  -9   3    5.64    0.56
 -11   9   3    4.78    0.51
 -11   9   3    5.56    0.58
  11   9  -3    4.70    0.47
 -11   9  -3    5.03    0.56
 -11   9  -3    4.06    0.49
  11  -9  -3    4.24    0.51
  11   9   3    4.96    0.49
  11  -9  -3    4.74    0.52
 -12   9   3    1.78    0.37
  12  -9   3    1.32    0.37
  12   9  -3    1.75    0.34
 -12   9   3    1.59    0.39
  12  -9  -3    2.94    0.45
 -12   9  -3    1.41    0.38
 -12   9  -3    2.63    0.44
  12  -9  -3    2.58    0.45
  13  -9   3    0.56    0.34
 -13   9   3    0.25    0.30
  13   9  -3    0.47    0.28
 -13   9   3    0.22    0.36
  13  -9  -3    0.09    0.35
 -13   9  -3    0.57    0.38
 -13   9  -3   -0.29    0.29
 -14   9   3    0.19    0.35
 -14   9   3    0.81    0.38
 -14   9   3    0.82    0.33
  14  -9   3    0.31    0.33
 -14   9  -3    1.26    0.41
 -14   9  -3    0.85    0.39
  14  -9  -3    0.51    0.40
   0  10   3    5.05    0.37
   0  10  -3    5.35    0.31
   0  10  -3    5.09    0.37
   0  10  -3    4.43    0.37
   0  10  -3    4.83    0.35
   0  10   3    5.43    0.33
   0  10  -3    5.17    0.32
   0  10   3    5.51    0.29
   0 -10   3    5.32    0.32
   0  10   3    5.26    0.31
   0 -10  -3    5.43    0.30
   0  10  -3    4.32    0.37
   0  10   3    5.01    0.38
   0  10   3    5.04    0.38
  -1  10   3    8.63    0.48
  -1  10   3   10.12    0.50
   1  10  -3    9.06    0.45
  -1  10   3    9.08    0.45
   1  10  -3    8.75    0.53
   1 -10   3    9.28    0.48
   1  10  -3    9.79    0.50
   1  10  -3    8.53    0.46
  -1  10   3    9.59    0.54
   1  10  -3    9.06    0.50
  -1  10   3    8.94    0.53
  -1  10   3    8.34    0.50
   1  10  -3    9.37    0.54
  -1 -10  -3    9.23    0.43
  -1  10  -3    9.41    0.48
   1  10   3    9.32    0.54
  -1  10  -3    9.63    0.53
  -1  10  -3    8.95    0.52
  -1  10  -3    8.14    0.52
  -1  10  -3    9.21    0.48
   1  10   3    9.35    0.53
  -1 -10   3    8.87    0.46
   1  10   3    9.25    0.53
   1  10   3    9.35    0.43
   1 -10  -3    9.67    0.47
  -2  10   3    1.60    0.25
   2  10  -3    1.89    0.24
   2 -10   3    1.55    0.23
  -2  10   3    1.98    0.20
  -2  10   3    2.10    0.24
   2  10  -3    1.55    0.26
  -2  10   3    2.06    0.24
   2  10  -3    1.82    0.26
  -2  10   3    1.57    0.26
   2  10   3    1.87    0.26
   2  10   3    1.97    0.26
  -2  10  -3    1.59    0.21
  -2  10  -3    1.42    0.23
   2  10   3    1.65    0.26
   2 -10  -3    1.71    0.21
  -2  10  -3    2.21    0.24
  -2 -10   3    1.84    0.17
  -2  10  -3    2.17    0.27
  -2  10  -3    2.04    0.26
  -2 -10   3    1.59    0.17
   3 -10   3    4.23    0.32
   3  10  -3    4.11    0.33
  -3  10   3    4.45    0.33
  -3  10   3    3.91    0.36
   3  10  -3    3.81    0.36
   3  10  -3    2.91    0.34
  -3  10   3    4.02    0.30
  -3  10   3    4.40    0.37
  -3  10  -3    4.11    0.34
   3  10   3    4.43    0.35
  -3  10  -3    4.47    0.32
   3 -10  -3    3.86    0.31
  -3  10  -3    4.25    0.35
  -3  10  -3    4.34    0.34
   3  10   3    3.58    0.34
  -3  10  -3    4.91    0.40
   3  10   3    4.31    0.38
  -3 -10   3    4.19    0.30
  -3 -10   3    3.86    0.30
   4  10  -3    0.65    0.21
   4  10  -3    0.63    0.22
  -4  10   3    0.31    0.19
   4  10  -3    0.83    0.15
  -4  10   3    0.56    0.17
   4  10  -3    0.98    0.20
  -4  10   3    0.64    0.19
  -4  10   3    0.81    0.22
   4 -10   3    0.73    0.19
   4  10   3    0.75    0.21
  -4  10  -3    0.73    0.23
   4  10   3    0.89    0.23
   4  10   3    0.60    0.20
  -4  10  -3    0.89    0.20
  -4  10  -3    0.62    0.19
  -4  10  -3    0.85    0.19
   4 -10  -3    0.58    0.20
   5  10  -3    8.28    0.48
   5  10  -3    8.14    0.53
  -5  10   3    8.38    0.48
  -5  10   3    8.87    0.56
   5 -10   3    8.31    0.51
  -5  10   3    7.62    0.51
  -5  10   3    7.45    0.49
   5 -10  -3    7.79    0.49
   5  10   3    8.22    0.53
   5  10   3    9.45    0.53
  -5  10  -3    8.66    0.58
  -5  10  -3    8.30    0.52
   5  10   3    8.09    0.50
  -5  10  -3    7.57    0.48
  -5  10  -3    8.64    0.51
   6  10  -3    0.78    0.21
  -6  10   3    0.57    0.19
   6 -10   3    0.47    0.21
   6  10  -3    0.15    0.22
  -6  10   3    0.46    0.20
  -6  10   3    0.84    0.24
  -6  10   3    0.37    0.23
   6  10   3    0.42    0.20
   6  10   3    0.39    0.21
   6 -10  -3    0.57    0.21
  -6  10  -3    0.37    0.19
  -6  10  -3    0.95    0.22
   6  10   3    0.67    0.22
   6 -10  -3    0.43    0.21
  -6  10  -3    0.62    0.23
  -6  10  -3    0.61    0.25
  -7  10   3   -0.33    0.21
   7  10  -3   -0.02    0.20
  -7  10   3    0.17    0.19
  -7  10   3   -0.03    0.22
  -7  10   3   -0.03    0.20
   7 -10   3    0.10    0.20
  -7  10  -3    0.15    0.24
   7 -10  -3    0.19    0.21
  -7  10  -3    0.19    0.22
   7 -10  -3   -0.16    0.19
   7  10   3    0.37    0.25
  -7  10  -3    0.07    0.19
   7  10   3   -0.31    0.17
  -7  10  -3   -0.09    0.18
   8 -10   3    0.51    0.25
  -8  10   3    0.24    0.21
   8  10  -3    0.14    0.24
  -8  10   3   -0.39    0.22
  -8  10   3   -0.21    0.23
  -8  10   3    0.18    0.19
   8 -10  -3    0.13    0.24
  -8  10  -3    0.47    0.29
   8 -10  -3   -0.06    0.22
   8  10   3   -0.16    0.24
  -8  10  -3    0.22    0.25
   8  10   3    0.00    0.20
  -8  10  -3    0.28    0.22
   9 -10   3    0.34    0.26
  -9  10   3   -0.04    0.24
   9  10  -3    0.58    0.25
  -9  10   3    0.25    0.22
  -9  10   3    0.82    0.30
  -9  10   3    0.66    0.25
  -9  10  -3    0.17    0.26
   9 -10  -3    0.17    0.25
   9 -10  -3    0.12    0.26
  -9  10  -3    0.44    0.30
   9  10   3    0.07    0.21
   9  10   3    0.70    0.29
  -9  10  -3    0.22    0.24
  10 -10   3    1.95    0.36
 -10  10   3    1.00    0.30
 -10  10   3    2.43    0.41
 -10  10   3    1.96    0.40
  10  10  -3    1.77    0.32
  10 -10  -3    1.26    0.35
  10 -10  -3    1.38    0.34
  10  10   3    1.88    0.31
 -10  10  -3    1.25    0.36
 -10  10  -3    1.88    0.37
  11 -10   3    0.90    0.34
 -11  10   3    1.04    0.38
  11  10  -3    0.42    0.28
 -11  10   3    1.01    0.32
 -11  10  -3    0.16    0.28
  11 -10  -3    0.83    0.32
 -11  10  -3    1.19    0.36
  11  10   3    1.01    0.38
 -12  10   3    1.22    0.36
  12  10  -3    0.54    0.28
  12 -10   3    0.96    0.37
 -12  10   3    1.28    0.41
  12 -10  -3    0.07    0.32
 -12  10  -3    0.06    0.31
 -12  10  -3    1.19    0.39
 -13  10   3   -0.05    0.31
 -13  10   3    0.06    0.37
  13  10  -3   -0.36    0.23
  13 -10   3    0.54    0.35
 -13  10  -3   -0.07    0.32
  13 -10  -3    0.22    0.38
 -13  10  -3    0.27    0.35
  14 -10   3    0.35    0.34
 -14  10   3   -0.28    0.28
 -14  10   3   -0.14    0.36
 -14  10   3    0.15    0.35
 -14  10  -3   -0.25    0.32
  14 -10  -3    0.07    0.36
 -14  10  -3    0.12    0.36
   0  11   3    7.87    0.50
   0  11   3    7.76    0.50
   0 -11   3    7.68    0.43
   0  11  -3    8.77    0.52
   0  11  -3    7.93    0.42
   0 -11  -3    7.56    0.41
   0  11  -3    8.82    0.54
   0  11  -3    7.66    0.48
   0  11   3    7.88    0.40
   0  11  -3    8.24    0.51
   0  11  -3    7.31    0.43
   0  11   3    7.95    0.51
   1 -11   3    1.22    0.20
  -1  11   3    0.81    0.17
  -1  11   3    0.86    0.14
  -1  11   3    1.15    0.24
   1  11  -3    0.58    0.21
   1  11  -3    0.34    0.21
  -1  11   3    0.81    0.22
  -1  11   3    0.93    0.23
   1  11  -3    0.59    0.22
   1  11  -3    0.88    0.17
   1  11   3    0.67    0.22
  -1  11  -3    0.74    0.22
   1  11   3    0.52    0.21
  -1  11  -3    0.70    0.19
  -1  11  -3    0.86    0.22
  -1  11  -3    0.71    0.22
   1  11   3    0.68    0.21
  -1  11  -3    0.56    0.17
   1 -11  -3    0.77    0.17
  -1  11  -3    0.67    0.16
  -1 -11   3    0.81    0.16
   2 -11   3    3.34    0.30
   2  11  -3    3.22    0.32
  -2  11   3    3.52    0.31
  -2  11   3    3.04    0.35
  -2  11   3    3.41    0.25
   2  11  -3    3.08    0.34
  -2  11   3    2.66    0.32
  -2  11   3    3.33    0.32
   2  11  -3    3.41    0.35
   2  11   3    2.98    0.33
  -2  11  -3    3.68    0.31
  -2  11  -3    2.94    0.29
   2  11   3    3.40    0.35
   2 -11  -3    3.56    0.30
  -2  11  -3    3.35    0.34
  -2  11  -3    3.31    0.33
  -2 -11   3    3.40    0.24
  -2  11  -3    2.92    0.33
   2  11   3    3.33    0.35
  -3  11   3    1.34    0.25
  -3  11   3    1.27    0.23
  -3  11   3    1.21    0.18
   3  11  -3    0.90    0.25
   3  11  -3    1.45    0.23
  -3  11   3    1.22    0.27
  -3  11   3    1.01    0.23
   3  11  -3    1.01    0.17
   3  11  -3    0.74    0.23
   3 -11   3    0.94    0.21
   3  11   3    1.57    0.28
  -3  11  -3    0.79    0.22
   3  11   3    0.65    0.22
  -3  11  -3    1.30    0.20
   3  11   3    1.44    0.25
  -3  11  -3    1.12    0.24
  -3  11  -3    1.27    0.25
   3 -11  -3    1.11    0.21
  -3  11  -3    1.25    0.23
   4  11  -3    5.53    0.44
   4 -11   3    5.57    0.40
  -4  11   3    5.39    0.41
   4  11  -3    5.63    0.45
  -4  11   3    5.06    0.37
  -4  11   3    5.25    0.39
   4  11  -3    5.58    0.39
  -4  11   3    5.24    0.45
  -4  11  -3    5.01    0.38
   4  11   3    5.24    0.42
  -4  11  -3    5.97    0.47
   4  11   3    5.27    0.44
   4  11   3    5.65    0.41
   4 -11  -3    4.87    0.38
  -4  11  -3    4.75    0.42
  -4  11  -3    5.10    0.41
   5 -11   3   11.66    0.66
   5  11  -3   12.14    0.64
  -5  11   3   13.12    0.72
  -5  11   3   11.59    0.63
  -5  11   3   11.92    0.67
[truncated: 2,416,566 more chars]
