# Supplementary material for: Ethyl 10α-hy­droxy-4,9-dimethyl-14-oxo-3,8,15-trioxa­tetra­cyclo­[10.3.0.02,4.07,9]penta­decane-13-spiro-5′-pyrazole-3′-carboxyl­ate
Source: IUCrdata. 2020 Jul 21;5(Pt 7):x200945. doi: 10.1107/S2414314620009451 (PMC9462250; doi:10.1107/S2414314620009451)
Supplement: Supplementary file 2 [file x-05-x200945-Isup2.hkl]

data_I                                                                          
_shelx_title ' BAD16_D52_DRX4_EpA2_a_a.res in P2(1)2(1)2(1)'                    
_shelx_refln_list_code          4                                               
_shelx_F_calc_maximum      146.03                                               
_exptl_crystal_F_000      1064.00                                               
_reflns_d_resolution_high  0.6401                                               
                                                                                
loop_                                                                           
 _space_group_symop_operation_xyz                                               
 'x, y, z'                                                                      
 '-x+1/2, -y, z+1/2'                                                            
 '-x, y+1/2, -z+1/2'                                                            
 'x+1/2, -y+1/2, -z'                                                            
                                                                                
_cell_length_a     9.2324                                                       
_cell_length_b    11.1656                                                       
_cell_length_c    23.3497                                                       
_cell_angle_alpha  90.000                                                       
_cell_angle_beta   90.000                                                       
_cell_angle_gamma  90.000                                                       
                                                                                
_shelx_F_squared_multiplier     1.000                                           
                                                                                
loop_                                                                           
 _refln_index_h                                                                 
 _refln_index_k                                                                 
 _refln_index_l                                                                 
 _refln_F_squared_calc                                                          
 _refln_F_squared_meas                                                          
 _refln_F_squared_sigma                                                         
 _refln_observed_status                                                         
   2   0   0       4425.09       4344.62       143.95 o                         
   4   0   0        624.00        668.38        12.30 o                         
   6   0   0          0.24          0.24         1.16 o                         
   8   0   0        355.10        375.54         7.99 o                         
  10   0   0          0.12         -0.27         1.60 o                         
  12   0   0        139.59        139.60         4.79 o                         
  14   0   0          4.47         11.98         3.39 o                         
   1   1   0       8685.76       7589.13       367.82 o                         
   2   1   0       9199.86       9683.51       135.00 o                         
   3   1   0        839.83        900.24        12.02 o                         
   4   1   0       2504.46       2638.17        30.14 o                         
   5   1   0         91.69        124.52         2.30 o                         
   6   1   0         11.20         10.28         0.78 o                         
   7   1   0          0.13         -0.60         0.73 o                         
   8   1   0        131.40        118.10         2.30 o                         
   9   1   0        487.88        462.43         6.52 o                         
  10   1   0        170.08        168.67         3.17 o                         
  11   1   0         24.60         26.75         1.67 o                         
  12   1   0          5.35          5.58         1.62 o                         
  13   1   0         25.18         29.50         2.50 o                         
  14   1   0          2.28          1.58         2.33 o                         
   0   2   0       5256.66       5281.49       500.35 o                         
   1   2   0       2485.71       2525.78        40.12 o                         
   2   2   0       8530.83       9007.09       102.07 o                         
   3   2   0          0.39          1.19         0.56 o                         
   4   2   0       8181.80       8691.15        94.57 o                         
   5   2   0          5.40          6.13         0.64 o                         
   6   2   0         40.10         45.67         1.33 o                         
   7   2   0        112.75        103.63         2.05 o                         
   8   2   0       2067.05       1926.56        23.56 o                         
   9   2   0        128.47        118.17         2.61 o                         
  10   2   0          3.30          0.55         1.19 o                         
  11   2   0          2.16          1.39         1.34 o                         
  12   2   0          4.74          9.97         1.64 o                         
  13   2   0          4.68          3.62         2.22 o                         
  14   2   0          0.25         -2.40         2.40 o                         
   1   3   0       1934.66       2003.66        23.87 o                         
   2   3   0        180.87        161.28         2.04 o                         
   3   3   0       1365.13       1480.81        15.80 o                         
   4   3   0        317.68        429.73         5.26 o                         
   5   3   0       2561.89       2469.77        28.38 o                         
   6   3   0        155.00        155.76         2.53 o                         
   7   3   0        391.57        386.04         5.33 o                         
   8   3   0         70.11         60.86         1.93 o                         
   9   3   0        346.54        358.86         5.33 o                         
  10   3   0         93.97         92.14         2.53 o                         
  11   3   0          7.68          8.72         1.60 o                         
  12   3   0         18.69         17.78         2.09 o                         
  13   3   0         78.26         76.91         4.05 o                         
  14   3   0          0.36          3.35         2.67 o                         
   0   4   0       3119.64       3384.83        87.77 o                         
   1   4   0        747.79        887.15        10.78 o                         
   2   4   0       1931.21       2019.31        25.18 o                         
   3   4   0         89.67        146.94         2.52 o                         
   4   4   0        317.24        379.16         4.79 o                         
   5   4   0        180.29        297.86         3.77 o                         
   6   4   0         87.19        112.42         1.91 o                         
   7   4   0        209.17        167.29         2.68 o                         
   8   4   0        664.86        612.81         7.80 o                         
   9   4   0        642.49        563.90         8.17 o                         
  10   4   0          9.97         12.43         1.48 o                         
  11   4   0        109.04         98.91         3.23 o                         
  12   4   0          0.47         -0.70         1.76 o                         
  13   4   0         18.03         13.06         2.64 o                         
  14   4   0          1.11          1.33         3.11 o                         
   1   5   0       2034.40       2135.80        23.49 o                         
   2   5   0        487.97        480.04         6.42 o                         
   3   5   0        304.35        271.32         3.26 o                         
   4   5   0         19.06         23.32         0.90 o                         
   5   5   0        497.68        512.99         6.72 o                         
   6   5   0        156.02        185.14         3.00 o                         
   7   5   0          2.08         -0.96         0.97 o                         
   8   5   0         29.27         35.87         1.61 o                         
   9   5   0         45.32         41.81         1.98 o                         
  10   5   0         29.07         31.96         1.99 o                         
  11   5   0          7.19          6.14         1.70 o                         
  12   5   0         22.44         21.99         2.30 o                         
  13   5   0          4.22          0.76         3.06 o                         
   0   6   0        899.57        735.16        13.27 o                         
   1   6   0        751.96        827.28         9.77 o                         
   2   6   0        114.77        114.45         1.80 o                         
   3   6   0         98.70        106.60         1.68 o                         
   4   6   0        195.99        195.62         3.07 o                         
   5   6   0        213.53        248.76         3.49 o                         
   6   6   0         37.94         41.43         1.60 o                         
   7   6   0         80.10         54.32         1.70 o                         
   8   6   0        376.27        354.80         5.92 o                         
   9   6   0         60.07         59.46         2.51 o                         
  10   6   0         36.38         32.46         2.05 o                         
  11   6   0          6.44          4.58         1.79 o                         
  12   6   0          4.86          3.41         2.38 o                         
  13   6   0          7.75          4.37         3.23 o                         
   1   7   0       1248.15       1218.23        13.18 o                         
   2   7   0       1934.80       2026.53        24.51 o                         
   3   7   0        187.35        170.40         2.68 o                         
   4   7   0         61.16         66.42         1.53 o                         
   5   7   0         14.89         16.32         1.01 o                         
   6   7   0        494.24        456.60         6.29 o                         
   7   7   0        145.75        148.20         3.05 o                         
   8   7   0          2.17          2.97         1.50 o                         
   9   7   0          2.98          3.56         1.84 o                         
  10   7   0         80.81         84.69         3.13 o                         
  11   7   0         80.48         83.53         3.78 o                         
  12   7   0          8.46          6.42         2.58 o                         
  13   7   0          0.31         -3.26         3.26 o                         
   0   8   0        431.34        455.90         7.57 o                         
   1   8   0       1109.43       1148.63        13.04 o                         
   2   8   0         24.55         18.68         0.99 o                         
   3   8   0          0.05         -0.15         0.63 o                         
   4   8   0        209.30        173.45         2.85 o                         
   5   8   0        162.49        153.27         3.00 o                         
   6   8   0        148.72        139.36         3.12 o                         
   7   8   0          1.92          0.79         1.08 o                         
   8   8   0          0.11         -1.20         1.20 o                         
   9   8   0          0.02          4.46         1.86 o                         
  10   8   0          2.91          1.35         2.04 o                         
  11   8   0          0.58         -2.58         2.64 o                         
  12   8   0         16.68         13.35         3.71 o                         
   1   9   0         10.84         11.41         0.83 o                         
   2   9   0       1866.53       1785.93        20.90 o                         
   3   9   0       1054.51       1003.61        13.32 o                         
   4   9   0          0.39         -0.87         1.27 o                         
   5   9   0        168.68        157.32         3.60 o                         
   6   9   0        486.52        481.93         8.70 o                         
   7   9   0        352.02        351.43         6.95 o                         
   8   9   0         47.54         53.25         2.82 o                         
   9   9   0         33.82         33.09         3.17 o                         
  10   9   0          0.18          2.61         2.67 o                         
  11   9   0          3.53          3.49         3.14 o                         
  12   9   0          0.52          5.80         3.29 o                         
   0  10   0         16.65         23.63         1.52 o                         
   1  10   0        115.41        111.83         2.04 o                         
   2  10   0          1.30          2.23         1.00 o                         
   3  10   0        398.85        389.26         6.25 o                         
   4  10   0        197.15        181.52         3.97 o                         
   5  10   0         78.63         88.60         2.95 o                         
   6  10   0         29.27         34.84         2.37 o                         
   7  10   0         78.99         76.21         4.00 o                         
   8  10   0         73.48         86.19         4.85 o                         
   9  10   0          0.54         -0.81         2.52 o                         
  10  10   0         18.89         13.39         3.06 o                         
  11  10   0          0.25         -2.82         2.82 o                         
   1  11   0         21.99         19.28         1.24 o                         
   2  11   0          0.17         -0.39         1.18 o                         
   3  11   0         19.40         22.28         1.75 o                         
   4  11   0         15.05         16.14         1.77 o                         
   5  11   0          6.65         10.44         2.21 o                         
   6  11   0          1.78         -1.13         1.76 o                         
   7  11   0          1.28          0.10         1.87 o                         
   8  11   0          1.99         -2.50         2.50 o                         
   9  11   0          7.75          4.69         2.79 o                         
  10  11   0          0.16         -2.96         2.96 o                         
  11  11   0         16.12         15.03         3.69 o                         
   0  12   0        218.17        204.18         5.34 o                         
   1  12   0        170.89        182.05         3.80 o                         
   2  12   0          3.81          9.27         1.53 o                         
   3  12   0         76.78         75.78         3.00 o                         
   4  12   0          0.95         -1.01         1.55 o                         
   5  12   0          5.04          6.51         1.86 o                         
   6  12   0         12.02         11.93         2.22 o                         
   7  12   0         75.18         88.49         5.79 o                         
   8  12   0          5.21          2.63         2.41 o                         
   9  12   0         46.77         45.23         3.92 o                         
  10  12   0          0.02         -2.71         3.07 o                         
   1  13   0        105.44        109.66         3.36 o                         
   2  13   0         20.84         27.32         1.98 o                         
   3  13   0        209.53        204.71         4.67 o                         
   4  13   0          1.53          3.02         1.93 o                         
   5  13   0         60.66         55.01         3.10 o                         
   6  13   0         81.27         65.35         3.67 o                         
   7  13   0          0.65         -2.61         2.61 o                         
   8  13   0          1.86         -0.76         2.63 o                         
   9  13   0          7.65          4.03         3.35 o                         
   0  14   0         21.87         32.99         4.89 o                         
   1  14   0         12.26          6.35         2.27 o                         
   2  14   0         39.55         42.17         3.04 o                         
   3  14   0          0.18         -0.77         1.80 o                         
   4  14   0         28.57         33.23         2.51 o                         
   5  14   0         13.99         13.71         3.52 o                         
   6  14   0         31.05         25.22         3.27 o                         
   7  14   0         19.91         17.74         3.57 o                         
   8  14   0          0.01          2.80         3.21 o                         
   1  15   0         78.44         85.14         4.28 o                         
   2  15   0         49.85         45.94         3.86 o                         
   3  15   0          5.97          9.42         2.65 o                         
   4  15   0          3.74          4.40         2.14 o                         
   5  15   0         70.63         75.02         3.69 o                         
   6  15   0          0.00          1.81         2.42 o                         
   7  15   0          3.92          2.71         2.90 o                         
   0  16   0         90.33         85.82         9.28 o                         
   1  16   0          5.93          5.21         2.95 o                         
   2  16   0         28.16         23.80         3.58 o                         
   3  16   0          0.03         -2.86         2.86 o                         
   4  16   0          1.84          3.19         2.64 o                         
   5  16   0         13.90         16.26         3.22 o                         
   1  17   0         28.00         29.89         3.75 o                         
   2  17   0          0.38         -2.21         3.05 o                         
   3  17   0          0.55          5.99         3.33 o                         
   2   0   1       1839.29       1986.83        23.63 o                         
   3   0   1        191.36        206.32         2.89 o                         
   4   0   1         10.70         21.85         0.87 o                         
   5   0   1        730.79        828.43        11.36 o                         
   6   0   1        685.29        595.67         8.45 o                         
   7   0   1        684.29        670.92         9.60 o                         
   8   0   1       1203.52       1195.77        15.00 o                         
   9   0   1        920.19        924.26        11.41 o                         
  10   0   1        101.43        100.44         2.46 o                         
  11   0   1        144.23        137.88         3.08 o                         
  12   0   1          9.83          6.70         1.64 o                         
  13   0   1          3.41          0.54         1.83 o                         
  14   0   1         12.60         10.03         2.44 o                         
 -14   1   1         17.10         16.81         2.48 o                         
 -13   1   1          8.49          6.67         2.11 o                         
 -12   1   1         21.46         19.86         1.83 o                         
 -11   1   1        101.19        101.18         2.89 o                         
 -10   1   1         58.46         59.72         2.00 o                         
  -9   1   1        147.73        146.52         2.90 o                         
  -8   1   1       1192.06       1170.69        14.03 o                         
  -7   1   1        238.52        213.38         3.22 o                         
  -6   1   1        245.54        260.90         3.65 o                         
  -5   1   1       1855.77       2021.82        27.11 o                         
  -4   1   1       2735.72       2737.74        33.91 o                         
  -3   1   1       2628.70       2771.57        45.24 o                         
  -2   1   1       1696.72       1809.64        23.43 o                         
  -1   1   1       6592.89       6219.75       139.16 o                         
   1   1   1       6627.54       5991.18       401.64 o                         
   2   1   1       1655.53       1738.13        24.86 o                         
   3   1   1       2620.92       2791.53        31.68 o                         
   4   1   1       2704.47       2686.41        32.06 o                         
   5   1   1       1873.45       2049.74        24.51 o                         
   6   1   1        236.94        246.83         3.60 o                         
   7   1   1        245.19        225.28         3.37 o                         
   8   1   1       1211.40       1165.86        15.38 o                         
   9   1   1        155.66        150.63         2.91 o                         
  10   1   1         57.23         59.89         2.06 o                         
  11   1   1        102.39        103.53         2.70 o                         
  12   1   1         20.56         20.14         1.72 o                         
  13   1   1          7.38          9.05         2.21 o                         
  14   1   1         17.21         17.08         2.93 o                         
 -14   2   1          2.72          4.03         2.55 o                         
 -13   2   1         11.50         16.44         2.43 o                         
 -12   2   1         86.59         86.10         2.86 o                         
 -11   2   1         47.11         49.92         2.11 o                         
 -10   2   1          5.27          3.70         1.26 o                         
  -9   2   1         35.34         39.12         1.65 o                         
  -8   2   1         73.80         75.12         1.85 o                         
  -7   2   1         43.11         41.32         1.50 o                         
  -6   2   1        740.90        730.54         9.36 o                         
  -5   2   1        916.42        959.77        11.98 o                         
  -4   2   1       4138.46       4476.78        51.49 o                         
  -3   2   1       3365.28       3717.07        40.44 o                         
  -2   2   1       8194.11       8706.10       102.09 o                         
  -1   2   1       6911.53       7213.85        99.59 o                         
   0   2   1       2020.93       2069.77        37.97 o                         
   1   2   1       6861.24       7130.63        81.35 o                         
   2   2   1       8179.31       8569.11       120.19 o                         
   3   2   1       3304.54       3694.19        48.20 o                         
   4   2   1       4200.56       4571.92        49.47 o                         
   5   2   1        933.46        986.07        11.98 o                         
   6   2   1        746.36        748.53         9.33 o                         
   7   2   1         47.98         45.24         1.39 o                         
   8   2   1         67.73         67.77         2.04 o                         
   9   2   1         32.61         36.82         1.68 o                         
  10   2   1          5.12          3.67         1.24 o                         
  11   2   1         47.86         51.83         2.03 o                         
  12   2   1         84.86         85.24         2.96 o                         
  13   2   1         12.20         15.43         2.79 o                         
  14   2   1          2.77          1.85         2.74 o                         
 -14   3   1         91.49        102.51         5.85 o                         
 -13   3   1         14.79         16.72         2.55 o                         
 -12   3   1          1.50          4.07         1.63 o                         
 -11   3   1         48.69         54.80         2.20 o                         
 -10   3   1        138.99        142.74         3.22 o                         
  -9   3   1        697.19        677.11         9.57 o                         
  -8   3   1         29.61         26.56         1.56 o                         
  -7   3   1        506.18        491.81         6.56 o                         
  -6   3   1        732.90        741.38         9.42 o                         
  -5   3   1         46.23         54.78         1.31 o                         
  -4   3   1       3033.30       3459.15        37.78 o                         
  -3   3   1        715.52        802.20         9.88 o                         
  -2   3   1       2329.13       2582.37        30.81 o                         
  -1   3   1       1552.41       1713.90        21.52 o                         
   0   3   1       1478.95       1646.94        32.86 o                         
   1   3   1       1564.98       1717.99        20.51 o                         
   2   3   1       2422.38       2656.61        28.69 o                         
   3   3   1        732.18        809.35         8.76 o                         
   4   3   1       3039.12       3434.98        36.38 o                         
   5   3   1         50.19         60.78         1.23 o                         
   6   3   1        736.41        749.79         9.41 o                         
   7   3   1        501.31        490.44         6.54 o                         
   8   3   1         29.88         25.86         1.33 o                         
   9   3   1        690.35        675.71         9.06 o                         
  10   3   1        143.95        148.57         3.08 o                         
  11   3   1         47.26         47.28         2.24 o                         
  12   3   1          1.50          1.56         1.86 o                         
  13   3   1         15.57         19.14         2.72 o                         
  14   3   1         91.51         94.98         6.32 o                         
 -14   4   1         11.54         15.21         3.51 o                         
 -13   4   1          2.35         -0.32         2.22 o                         
 -12   4   1         63.03         66.31         2.87 o                         
 -11   4   1          4.95          4.53         1.63 o                         
 -10   4   1         41.58         36.68         1.92 o                         
  -9   4   1         22.02         20.90         1.42 o                         
  -8   4   1         40.30         34.91         1.38 o                         
  -7   4   1        207.84        204.08         3.21 o                         
  -6   4   1         49.74         65.73         1.65 o                         
  -5   4   1        730.84        776.06         9.39 o                         
  -4   4   1       3135.61       3264.90        37.13 o                         
  -3   4   1       1776.02       1896.42        20.93 o                         
  -2   4   1        318.79        288.98         3.83 o                         
  -1   4   1        963.99       1013.05        12.82 o                         
   0   4   1       2743.85       2688.19        30.61 o                         
   1   4   1        982.08       1005.82        13.30 o                         
   2   4   1        319.41        294.33         3.28 o                         
   3   4   1       1785.10       1895.13        20.18 o                         
   4   4   1       3072.45       3230.07        35.67 o                         
   5   4   1        718.08        763.84         9.18 o                         
   6   4   1         47.66         62.00         1.40 o                         
   7   4   1        206.79        195.74         3.04 o                         
   8   4   1         33.84         31.63         1.42 o                         
   9   4   1         22.33         18.52         1.82 o                         
  10   4   1         41.56         41.04         2.20 o                         
  11   4   1          5.58          3.60         1.68 o                         
  12   4   1         64.54         61.91         3.08 o                         
  13   4   1          1.93          3.00         2.45 o                         
  14   4   1         11.12         13.14         2.98 o                         
 -13   5   1         11.13          7.16         2.99 o                         
 -12   5   1        114.91        115.52         3.88 o                         
 -11   5   1         60.29         66.31         2.72 o                         
 -10   5   1         56.66         55.57         2.43 o                         
  -9   5   1         84.69         86.20         2.68 o                         
  -8   5   1        333.28        316.21         5.06 o                         
  -7   5   1        144.67        131.27         2.67 o                         
  -6   5   1         43.37         36.74         1.16 o                         
  -5   5   1         20.89         17.90         1.01 o                         
  -4   5   1        353.94        345.81         4.72 o                         
  -3   5   1       1370.75       1487.95        17.36 o                         
  -2   5   1       1813.27       1910.80        24.70 o                         
  -1   5   1        103.85         88.99         1.74 o                         
   0   5   1         83.53         53.35         0.97 o                         
   1   5   1         94.18         78.60         1.13 o                         
   2   5   1       1850.88       2000.98        21.67 o                         
   3   5   1       1377.16       1503.30        16.04 o                         
   4   5   1        363.22        356.96         4.15 o                         
   5   5   1         19.48         15.59         0.80 o                         
   6   5   1         42.00         34.37         1.26 o                         
   7   5   1        148.47        137.04         2.67 o                         
   8   5   1        339.52        322.40         5.05 o                         
   9   5   1         88.87         87.78         2.93 o                         
  10   5   1         57.77         58.97         2.61 o                         
  11   5   1         59.54         63.82         3.42 o                         
  12   5   1        113.41        111.11         4.22 o                         
  13   5   1         10.86          4.19         3.69 o                         
 -13   6   1         28.10         29.70         3.74 o                         
 -12   6   1         30.50         33.98         3.11 o                         
 -11   6   1        108.90        115.52         3.85 o                         
 -10   6   1         35.92         35.27         2.11 o                         
  -9   6   1         69.87         62.70         2.57 o                         
  -8   6   1         92.35         80.60         2.27 o                         
  -7   6   1        153.56        147.22         2.74 o                         
  -6   6   1        273.86        258.70         3.89 o                         
  -5   6   1         57.23         57.26         1.75 o                         
  -4   6   1        129.67        116.26         2.02 o                         
  -3   6   1        731.59        745.99         9.74 o                         
  -2   6   1         29.66         20.10         1.06 o                         
  -1   6   1       1629.52       1700.96        19.33 o                         
   0   6   1         47.32         60.79         1.18 o                         
   1   6   1       1592.44       1648.47        19.23 o                         
   2   6   1         30.78         20.73         0.70 o                         
   3   6   1        707.24        733.79         8.16 o                         
   4   6   1        132.41        123.00         1.79 o                         
   5   6   1         50.95         52.65         1.32 o                         
   6   6   1        264.31        253.40         3.89 o                         
   7   6   1        147.67        142.35         2.70 o                         
   8   6   1         93.47         81.74         2.50 o                         
   9   6   1         72.20         64.25         3.15 o                         
  10   6   1         35.05         33.22         2.28 o                         
  11   6   1        107.38        115.63         3.59 o                         
  12   6   1         29.97         26.92         3.58 o                         
  13   6   1         28.66         35.99         3.91 o                         
 -13   7   1         14.03          7.73         4.55 o                         
 -12   7   1         15.13         18.94         3.98 o                         
 -11   7   1         19.70         22.75         2.65 o                         
 -10   7   1          6.55          7.38         2.04 o                         
  -9   7   1        270.84        257.71         5.28 o                         
  -8   7   1         17.77         16.52         1.49 o                         
  -7   7   1        131.69        123.45         2.69 o                         
  -6   7   1        184.71        177.34         3.07 o                         
  -5   7   1         82.35         66.83         1.88 o                         
  -4   7   1        635.62        646.04         8.77 o                         
  -3   7   1        578.53        569.60         7.37 o                         
  -2   7   1        360.70        387.92         5.42 o                         
  -1   7   1        343.59        315.51         4.19 o                         
   0   7   1       1116.47       1125.25        13.71 o                         
   1   7   1        353.18        329.44         3.88 o                         
   2   7   1        364.84        386.45         5.45 o                         
   3   7   1        591.56        575.25         6.63 o                         
   4   7   1        635.00        645.08         7.95 o                         
   5   7   1         89.99         75.47         1.71 o                         
   6   7   1        186.76        172.09         3.22 o                         
   7   7   1        130.02        125.28         2.76 o                         
   8   7   1         17.77         20.47         1.51 o                         
   9   7   1        271.76        264.42         5.35 o                         
  10   7   1          7.24          7.57         1.78 o                         
  11   7   1         18.56         23.55         2.63 o                         
  12   7   1         16.33         16.55         3.23 o                         
  13   7   1         13.96         12.33         3.43 o                         
 -12   8   1         13.49          7.38         4.49 o                         
 -11   8   1         14.75         13.97         3.32 o                         
 -10   8   1         93.20         94.08         5.24 o                         
  -9   8   1        123.85        121.76         4.04 o                         
  -8   8   1         51.68         56.42         2.70 o                         
  -7   8   1          1.12          0.49         1.07 o                         
  -6   8   1          6.16          5.73         1.32 o                         
  -5   8   1         75.12         69.90         2.56 o                         
  -4   8   1        299.69        284.57         5.11 o                         
  -3   8   1        586.57        592.25         7.63 o                         
  -2   8   1        232.26        241.53         3.55 o                         
  -1   8   1        115.22        116.11         1.93 o                         
   0   8   1         68.87         77.59         1.48 o                         
   1   8   1        116.26        118.74         2.07 o                         
   2   8   1        227.40        237.41         3.57 o                         
   3   8   1        583.89        583.08         7.28 o                         
   4   8   1        304.40        283.08         4.21 o                         
   5   8   1         78.77         72.12         2.13 o                         
   6   8   1          6.22          3.58         1.11 o                         
   7   8   1          0.83         -0.08         1.14 o                         
   8   8   1         48.30         52.82         2.11 o                         
   9   8   1        123.61        122.88         3.57 o                         
  10   8   1         91.71        100.91         3.92 o                         
  11   8   1         13.20          8.19         3.77 o                         
  12   8   1         12.34         11.74         4.66 o                         
 -12   9   1         15.37         16.77         3.75 o                         
 -11   9   1          8.39          0.68         3.21 o                         
 -10   9   1         63.62         64.04         4.82 o                         
  -9   9   1         28.87         23.82         2.95 o                         
  -8   9   1         19.36         23.17         2.23 o                         
  -7   9   1         54.15         55.55         2.65 o                         
  -6   9   1        208.07        226.32         5.01 o                         
  -5   9   1        285.22        285.48         5.72 o                         
  -4   9   1         81.12         78.35         2.28 o                         
  -3   9   1        122.61        126.12         2.76 o                         
  -2   9   1        504.01        500.90         6.77 o                         
  -1   9   1          2.19          0.69         0.69 o                         
   0   9   1          0.52         -0.61         0.68 o                         
   1   9   1          1.59         -0.02         0.69 o                         
   2   9   1        507.05        502.40         6.74 o                         
   3   9   1        118.94        121.82         2.32 o                         
   4   9   1         82.07         82.54         2.34 o                         
   5   9   1        281.49        284.45         4.94 o                         
   6   9   1        209.85        223.82         4.33 o                         
   7   9   1         55.43         54.02         2.50 o                         
   8   9   1         19.42         21.45         1.87 o                         
   9   9   1         30.75         37.80         4.55 o                         
  10   9   1         66.88         59.19         3.69 o                         
  11   9   1          8.86          5.43         3.10 o                         
  12   9   1         15.14         17.82         4.73 o                         
 -11  10   1         20.13         23.88         3.84 o                         
 -10  10   1         12.31          7.74         2.95 o                         
  -9  10   1          4.05          2.30         3.13 o                         
  -8  10   1         66.76         69.62         3.51 o                         
  -7  10   1         48.47         49.06         2.71 o                         
  -6  10   1         27.22         35.64         2.46 o                         
  -5  10   1        328.35        335.92         6.22 o                         
  -4  10   1         55.23         53.97         3.05 o                         
  -3  10   1        219.05        203.31         3.84 o                         
  -2  10   1        212.63        209.32         4.23 o                         
  -1  10   1        654.59        621.04         7.27 o                         
   0  10   1         21.52         20.64         1.05 o                         
   1  10   1        660.87        622.28         7.56 o                         
   2  10   1        213.02        213.38         3.68 o                         
   3  10   1        222.30        197.61         4.13 o                         
   4  10   1         51.40         51.03         2.26 o                         
   5  10   1        335.28        344.29         6.63 o                         
   6  10   1         27.87         35.47         2.36 o                         
   7  10   1         48.18         46.54         2.65 o                         
   8  10   1         67.88         68.86         3.20 o                         
   9  10   1          3.50          1.21         2.48 o                         
  10  10   1         12.13          9.08         2.90 o                         
  11  10   1         20.62         24.51         4.35 o                         
 -11  11   1          0.49         -3.05         3.05 o                         
 -10  11   1         32.71         35.09         4.01 o                         
  -9  11   1          4.45          2.20         2.63 o                         
  -8  11   1         37.01         44.05         3.17 o                         
  -7  11   1         79.00         81.12         3.46 o                         
  -6  11   1          6.27          7.02         1.90 o                         
  -5  11   1        220.21        233.01         6.96 o                         
  -4  11   1         20.87         22.63         2.06 o                         
  -3  11   1        190.97        190.50         4.13 o                         
  -2  11   1        142.57        143.89         3.12 o                         
  -1  11   1         22.72         22.60         1.46 o                         
   0  11   1        287.50        271.95         4.05 o                         
   1  11   1         24.18         24.00         1.30 o                         
   2  11   1        146.28        142.31         3.28 o                         
   3  11   1        191.21        192.30         4.16 o                         
   4  11   1         19.92         17.31         1.80 o                         
   5  11   1        218.59        227.12         4.91 o                         
   6  11   1          5.29          5.21         1.90 o                         
   7  11   1         77.35         80.70         3.50 o                         
   8  11   1         36.03         34.27         2.74 o                         
   9  11   1          4.65          6.21         2.75 o                         
  10  11   1         33.05         33.92         3.99 o                         
  11  11   1          0.69         -3.07         3.17 o                         
 -10  12   1         27.55         24.81         4.27 o                         
  -9  12   1         23.74         16.84         3.19 o                         
  -8  12   1         14.73          9.42         2.52 o                         
  -7  12   1         36.40         36.36         3.05 o                         
  -6  12   1         71.18         76.24         3.37 o                         
  -5  12   1         57.68         60.86         3.05 o                         
  -4  12   1         53.67         56.31         2.78 o                         
  -3  12   1         15.23         13.64         1.75 o                         
  -2  12   1        117.37        114.93         4.69 o                         
  -1  12   1        106.33        104.24         2.68 o                         
   0  12   1         17.56         10.59         1.34 o                         
   1  12   1        109.23        113.51         3.00 o                         
   2  12   1        117.05        113.76         3.10 o                         
   3  12   1         15.28         12.45         2.15 o                         
   4  12   1         53.13         60.46         2.65 o                         
   5  12   1         56.05         62.06         3.51 o                         
   6  12   1         71.27         68.61         3.32 o                         
   7  12   1         37.23         37.72         2.81 o                         
   8  12   1         14.94         15.82         2.69 o                         
   9  12   1         24.04         26.49         3.44 o                         
  10  12   1         27.24         34.51         4.93 o                         
  -9  13   1          2.93         -0.56         3.13 o                         
  -8  13   1         11.03          5.97         2.86 o                         
  -7  13   1         10.02         11.29         2.78 o                         
  -6  13   1         13.02         17.32         2.97 o                         
  -5  13   1          0.82          1.99         2.16 o                         
  -4  13   1         50.55         47.97         2.73 o                         
  -3  13   1         29.09         33.24         2.25 o                         
  -2  13   1         58.98         55.99         2.76 o                         
  -1  13   1         86.90         84.82         3.38 o                         
   0  13   1          6.11          2.06         2.99 o                         
   1  13   1         85.05         80.41         2.98 o                         
   2  13   1         58.67         58.50         2.49 o                         
   3  13   1         29.62         34.79         2.30 o                         
   4  13   1         50.86         52.16         2.87 o                         
   5  13   1          0.58          0.38         1.97 o                         
   6  13   1         13.10         13.85         2.65 o                         
   7  13   1          9.34          9.67         2.72 o                         
   8  13   1         10.54         14.82         3.13 o                         
   9  13   1          2.94         -0.40         3.08 o                         
  -8  14   1         11.45         14.18         3.14 o                         
  -7  14   1          6.59          6.36         3.04 o                         
  -6  14   1         12.95         12.91         2.97 o                         
  -5  14   1         12.44         13.58         2.47 o                         
  -4  14   1         14.33         13.13         2.10 o                         
  -3  14   1         69.96         66.80         3.00 o                         
  -2  14   1          6.93          5.17         2.27 o                         
  -1  14   1         41.21         42.26         3.12 o                         
   0  14   1         29.27         29.87         2.83 o                         
   1  14   1         40.86         38.09         3.14 o                         
   2  14   1          6.84          5.14         1.90 o                         
   3  14   1         68.46         72.33         3.07 o                         
   4  14   1         13.69         12.89         2.14 o                         
   5  14   1         12.91         11.74         3.34 o                         
   6  14   1         12.68         13.77         2.67 o                         
   7  14   1          7.12          6.56         3.28 o                         
   8  14   1         11.47          7.20         4.90 o                         
  -7  15   1          5.97          8.21         3.04 o                         
  -6  15   1         18.70         18.12         2.87 o                         
  -5  15   1          1.34          3.51         2.35 o                         
  -4  15   1         20.39         21.00         2.72 o                         
  -3  15   1         35.85         31.38         3.08 o                         
  -2  15   1         12.70         14.23         3.05 o                         
  -1  15   1         34.92         35.13         4.62 o                         
   0  15   1          6.18          4.91         2.60 o                         
   1  15   1         35.72         34.90         3.28 o                         
   2  15   1         13.50         15.41         3.21 o                         
   3  15   1         35.90         32.16         3.09 o                         
   4  15   1         20.14         15.86         2.79 o                         
   5  15   1          1.16          3.06         2.17 o                         
   6  15   1         19.02         22.69         3.32 o                         
   7  15   1          6.07         17.04         4.42 o                         
  -5  16   1          4.06          5.02         5.25 o                         
  -4  16   1         10.28          7.32         3.47 o                         
  -3  16   1          6.47          3.56         3.05 o                         
  -2  16   1          0.28          4.17         2.99 o                         
  -1  16   1          0.81          1.51         3.08 o                         
   0  16   1         21.68         22.59         3.17 o                         
   1  16   1          0.87          3.25         2.70 o                         
   2  16   1          0.27         -1.67         2.88 o                         
   3  16   1          6.42         -0.27         2.86 o                         
   4  16   1         10.51         10.57         3.01 o                         
   5  16   1          3.90          6.90         2.99 o                         
  -3  17   1          7.60          8.12         3.32 o                         
  -2  17   1          6.08          8.38         3.41 o                         
  -1  17   1         12.23          5.99         3.23 o                         
   0  17   1          0.80         -2.99         2.99 o                         
   1  17   1         12.39         14.06         3.41 o                         
   2  17   1          6.36          6.49         3.30 o                         
   3  17   1          7.85          4.20         3.75 o                         
   1   0   2        439.73        347.27        34.67 o                         
   2   0   2         26.32         34.90         0.79 o                         
   3   0   2       2254.57       2450.32        33.69 o                         
   4   0   2          0.49          3.46         0.71 o                         
   5   0   2        145.27        188.50         3.43 o                         
   6   0   2         24.42         20.75         1.07 o                         
   7   0   2        134.13        115.89         2.24 o                         
   8   0   2        455.93        440.87         6.42 o                         
   9   0   2         59.03         55.50         1.81 o                         
  10   0   2          2.51          1.89         1.16 o                         
  11   0   2         31.36         31.95         1.73 o                         
  12   0   2         47.27         51.17         2.22 o                         
  13   0   2         77.73         75.63         3.10 o                         
  14   0   2          5.63          9.88         2.66 o                         
 -14   1   2          0.60         -1.80         2.11 o                         
 -13   1   2         30.37         33.13         2.54 o                         
 -12   1   2        165.40        177.73         3.82 o                         
 -11   1   2         51.36         51.84         2.05 o                         
 -10   1   2        104.05         94.48         2.44 o                         
  -9   1   2        232.15        200.60         3.52 o                         
  -8   1   2        756.61        708.38         8.87 o                         
  -7   1   2        628.80        608.55         7.66 o                         
  -6   1   2        526.38        522.35         7.27 o                         
  -5   1   2        607.51        682.91         9.71 o                         
  -4   1   2        128.76        131.03         2.24 o                         
  -3   1   2       2688.31       2721.07        36.18 o                         
  -2   1   2       7868.16       8254.67       102.69 o                         
  -1   1   2       9220.81       8934.21       253.90 o                         
   0   1   2       4247.73       1780.31       115.92 o                         
   1   1   2       9333.01       9200.98       179.83 o                         
   2   1   2       7846.80       8278.49       114.65 o                         
   3   1   2       2690.61       2768.85        31.35 o                         
   4   1   2        130.66        136.62         2.13 o                         
   5   1   2        623.13        718.47         8.76 o                         
   6   1   2        540.63        545.47         6.92 o                         
   7   1   2        627.65        620.46         7.97 o                         
   8   1   2        760.22        712.82         9.74 o                         
   9   1   2        241.35        207.57         3.92 o                         
  10   1   2        108.31         97.98         2.55 o                         
  11   1   2         50.01         47.43         1.91 o                         
  12   1   2        165.46        180.19         3.71 o                         
  13   1   2         29.21         31.68         2.76 o                         
  14   1   2          0.51          0.67         2.55 o                         
 -14   2   2          0.46         -2.25         2.25 o                         
 -13   2   2         45.93         50.05         2.95 o                         
 -12   2   2         25.48         28.10         2.00 o                         
 -11   2   2         77.37         77.57         2.46 o                         
 -10   2   2        277.17        259.85         4.37 o                         
  -9   2   2         40.65         39.99         1.69 o                         
  -8   2   2          6.31          5.85         0.98 o                         
  -7   2   2         27.21         29.83         1.18 o                         
  -6   2   2        758.50        766.73         9.71 o                         
  -5   2   2         39.76         40.69         1.13 o                         
  -4   2   2       1227.32       1427.89        17.47 o                         
  -3   2   2          1.78          5.50         0.65 o                         
  -2   2   2       7934.50       8424.89       110.82 o                         
  -1   2   2      21250.66      21758.66       371.02 o                         
   0   2   2       2613.80       2932.86        49.12 o                         
   1   2   2      21323.54      22002.48       248.37 o                         
   2   2   2       7983.49       8503.90       105.08 o                         
   3   2   2          1.04          3.40         0.50 o                         
   4   2   2       1232.54       1458.33        15.46 o                         
   5   2   2         45.67         45.54         1.16 o                         
   6   2   2        776.91        774.64         9.68 o                         
   7   2   2         24.19         28.27         1.48 o                         
   8   2   2          5.36          3.89         1.07 o                         
   9   2   2         44.70         47.27         1.94 o                         
  10   2   2        275.49        260.13         4.16 o                         
  11   2   2         76.17         80.06         2.41 o                         
  12   2   2         24.20         23.98         2.03 o                         
  13   2   2         46.65         44.75         4.75 o                         
  14   2   2          0.43          4.40         2.78 o                         
 -14   3   2         18.38         23.37         2.97 o                         
 -13   3   2        101.48        101.21         4.09 o                         
 -12   3   2          8.63          6.64         1.70 o                         
 -11   3   2         16.28         14.03         1.63 o                         
 -10   3   2         59.11         63.00         2.17 o                         
  -9   3   2        303.52        283.66         4.46 o                         
  -8   3   2        511.43        505.42         6.58 o                         
  -7   3   2        351.48        327.48         5.42 o                         
  -6   3   2         93.57         97.81         2.31 o                         
  -5   3   2        462.94        489.11         6.44 o                         
  -4   3   2       1248.81       1307.48        15.10 o                         
  -3   3   2        703.85        810.50        10.10 o                         
  -2   3   2       1526.18       1547.29        17.91 o                         
  -1   3   2      13467.79      14150.79       170.85 o                         
   0   3   2          0.46          0.92         0.47 o                         
   1   3   2      13473.14      14107.92       181.10 o                         
   2   3   2       1535.49       1570.57        19.04 o                         
   3   3   2        722.06        834.83         9.71 o                         
   4   3   2       1228.11       1293.72        14.50 o                         
   5   3   2        476.25        507.57         5.91 o                         
   6   3   2         95.03        102.27         1.80 o                         
   7   3   2        353.38        324.24         4.42 o                         
   8   3   2        505.53        504.48         6.89 o                         
   9   3   2        296.58        277.79         4.45 o                         
  10   3   2         59.81         60.22         2.21 o                         
  11   3   2         17.65         14.58         1.72 o                         
  12   3   2         10.29          6.30         2.08 o                         
  13   3   2        101.79        104.31         4.58 o                         
  14   3   2         18.61         19.21         3.09 o                         
 -14   4   2         22.86         24.74         4.10 o                         
 -13   4   2         17.73         18.36         2.48 o                         
 -12   4   2          9.37          8.73         1.91 o                         
 -11   4   2         43.65         46.53         2.24 o                         
 -10   4   2         86.54         84.19         2.60 o                         
  -9   4   2         43.11         47.21         1.89 o                         
  -8   4   2        128.32        128.40         2.47 o                         
  -7   4   2        116.10        100.63         2.78 o                         
  -6   4   2        690.85        649.64         8.26 o                         
  -5   4   2         77.56         95.37         1.98 o                         
  -4   4   2       1592.08       1600.28        19.44 o                         
  -3   4   2        161.21        171.97         2.44 o                         
  -2   4   2       2276.97       2452.55        32.13 o                         
  -1   4   2       1539.85       1633.67        20.06 o                         
   0   4   2       3818.43       3817.75        45.97 o                         
   1   4   2       1566.41       1707.51        19.20 o                         
   2   4   2       2301.19       2410.42        25.73 o                         
   3   4   2        170.76        187.08         3.18 o                         
   4   4   2       1599.38       1614.41        18.63 o                         
   5   4   2         73.87         88.69         1.53 o                         
   6   4   2        671.72        633.58         7.57 o                         
   7   4   2        118.99        105.95         2.07 o                         
   8   4   2        125.13        130.99         2.61 o                         
   9   4   2         42.11         48.58         2.06 o                         
  10   4   2         88.01         86.57         3.09 o                         
  11   4   2         43.19         47.46         2.57 o                         
  12   4   2          9.04          5.21         2.01 o                         
  13   4   2         17.21         25.31         3.04 o                         
  14   4   2         21.78         27.41         3.36 o                         
 -13   5   2         17.57         17.08         3.03 o                         
 -12   5   2          1.44         -0.03         2.23 o                         
 -11   5   2         42.29         43.30         2.42 o                         
 -10   5   2         66.51         68.09         2.38 o                         
  -9   5   2         72.26         73.06         2.31 o                         
  -8   5   2        185.94        169.64         3.30 o                         
  -7   5   2        305.70        279.60         4.46 o                         
  -6   5   2         55.64         65.29         1.55 o                         
  -5   5   2        360.50        347.61         4.82 o                         
  -4   5   2        160.51        156.12         2.45 o                         
  -3   5   2        469.00        492.62         6.48 o                         
  -2   5   2        355.45        377.21         5.48 o                         
  -1   5   2         36.11         44.68         0.98 o                         
   0   5   2        351.42        389.84         5.12 o                         
   1   5   2         30.45         38.81         0.97 o                         
   2   5   2        356.73        378.99         4.07 o                         
   3   5   2        454.04        466.59         5.90 o                         
   4   5   2        159.32        156.65         2.46 o                         
   5   5   2        366.74        351.94         4.60 o                         
   6   5   2         56.17         67.69         1.68 o                         
   7   5   2        301.30        270.80         4.15 o                         
   8   5   2        188.90        180.80         3.97 o                         
   9   5   2         73.30         68.51         2.65 o                         
  10   5   2         69.48         66.72         3.06 o                         
  11   5   2         43.91         39.95         2.40 o                         
  12   5   2          1.35         -0.87         2.09 o                         
  13   5   2         19.02         25.66         3.08 o                         
 -13   6   2          1.64          3.41         2.97 o                         
 -12   6   2          6.88         10.25         2.62 o                         
 -11   6   2        125.44        119.73         4.36 o                         
 -10   6   2         11.50         12.46         1.83 o                         
  -9   6   2         43.07         43.45         1.95 o                         
  -8   6   2        350.97        365.74         5.65 o                         
  -7   6   2        491.64        452.26         6.57 o                         
  -6   6   2         42.15         53.82         1.62 o                         
  -5   6   2        897.84        849.93        10.79 o                         
  -4   6   2       1821.68       1893.20        23.79 o                         
  -3   6   2        820.41        843.43        10.98 o                         
  -2   6   2        497.51        532.80         8.15 o                         
  -1   6   2        537.49        563.89         6.88 o                         
   0   6   2        472.73        525.87         6.13 o                         
   1   6   2        553.52        575.94         9.38 o                         
   2   6   2        498.69        544.65         6.09 o                         
   3   6   2        809.78        833.68         9.60 o                         
   4   6   2       1808.36       1846.83        20.81 o                         
   5   6   2        911.99        858.46         9.91 o                         
   6   6   2         40.91         54.19         1.62 o                         
   7   6   2        475.85        440.95         6.57 o                         
   8   6   2        346.14        355.66         6.45 o                         
   9   6   2         40.17         40.98         2.65 o                         
  10   6   2         11.96         10.98         1.87 o                         
  11   6   2        127.20        127.49         3.97 o                         
  12   6   2          6.28          9.42         2.36 o                         
  13   6   2          1.78         -0.50         2.99 o                         
 -13   7   2         24.46         18.76         4.75 o                         
 -12   7   2         10.47         10.24         2.92 o                         
 -11   7   2         99.71         97.66         4.39 o                         
 -10   7   2         24.57         26.35         2.49 o                         
  -9   7   2         31.03         30.84         2.50 o                         
  -8   7   2         45.45         39.60         1.87 o                         
  -7   7   2         31.86         31.72         1.41 o                         
  -6   7   2        208.24        202.49         3.69 o                         
  -5   7   2        456.48        425.88         6.49 o                         
  -4   7   2        704.24        710.56         9.47 o                         
  -3   7   2        259.50        262.74         3.96 o                         
  -2   7   2        310.93        309.00         4.38 o                         
  -1   7   2       1058.79       1163.67        13.91 o                         
   0   7   2         25.01         23.82         0.89 o                         
   1   7   2       1079.55       1206.25        13.38 o                         
   2   7   2        298.38        286.75         3.77 o                         
   3   7   2        254.73        259.16         3.12 o                         
   4   7   2        695.61        695.18         8.26 o                         
   5   7   2        470.57        426.37         5.63 o                         
   6   7   2        215.67        214.39         3.68 o                         
   7   7   2         30.35         31.30         1.71 o                         
   8   7   2         46.99         43.47         2.04 o                         
   9   7   2         32.53         33.32         2.12 o                         
  10   7   2         23.62         24.88         2.17 o                         
  11   7   2         99.36        102.08         3.92 o                         
  12   7   2         10.91         11.58         3.09 o                         
  13   7   2         24.04         21.78         3.70 o                         
 -12   8   2         24.85         29.67         4.04 o                         
 -11   8   2          6.64          6.77         3.51 o                         
 -10   8   2         39.38         48.37         3.68 o                         
  -9   8   2         84.61         90.66         4.03 o                         
  -8   8   2         39.22         40.54         2.38 o                         
  -7   8   2          2.99         -0.04         1.29 o                         
  -6   8   2         64.89         65.38         2.33 o                         
  -5   8   2        349.49        339.56         5.44 o                         
  -4   8   2        144.83        124.13         3.25 o                         
  -3   8   2        392.86        410.84         5.86 o                         
  -2   8   2         90.86         83.25         1.94 o                         
  -1   8   2          0.50         -0.31         0.63 o                         
   0   8   2        555.41        552.31         6.35 o                         
   1   8   2          0.37          1.82         0.63 o                         
   2   8   2         97.08         94.68         1.78 o                         
   3   8   2        381.96        407.51         4.90 o                         
   4   8   2        144.58        122.89         2.40 o                         
   5   8   2        341.73        333.16         5.23 o                         
   6   8   2         61.58         61.70         2.02 o                         
   7   8   2          2.45          3.48         1.20 o                         
   8   8   2         40.15         39.13         1.94 o                         
   9   8   2         85.62         84.87         3.09 o                         
  10   8   2         39.41         46.88         2.97 o                         
  11   8   2          7.02          5.02         3.62 o                         
  12   8   2         24.38         27.06         4.18 o                         
 -12   9   2         16.93         18.72         4.31 o                         
 -11   9   2          1.22          3.70         3.27 o                         
 -10   9   2         57.03         63.43         4.32 o                         
  -9   9   2         11.44         10.17         2.71 o                         
  -8   9   2        131.31        134.36         4.38 o                         
  -7   9   2          9.69          8.72         1.79 o                         
  -6   9   2         41.80         43.70         2.83 o                         
  -5   9   2        121.10        123.50         3.16 o                         
  -4   9   2        570.23        570.02         8.58 o                         
  -3   9   2        220.96        200.78         3.69 o                         
  -2   9   2         32.01         32.66         1.41 o                         
  -1   9   2          9.96         10.73         0.81 o                         
   0   9   2        900.94        870.07         9.77 o                         
   1   9   2         11.45         11.29         0.90 o                         
   2   9   2         31.14         32.42         1.36 o                         
   3   9   2        215.47        194.45         3.30 o                         
   4   9   2        589.48        579.21         8.61 o                         
   5   9   2        120.39        120.72         2.79 o                         
   6   9   2         41.61         47.73         1.94 o                         
   7   9   2         10.80         11.81         1.67 o                         
   8   9   2        130.91        134.31         3.25 o                         
   9   9   2         10.77          9.98         2.21 o                         
  10   9   2         56.40         58.32         3.59 o                         
  11   9   2          1.17          4.66         2.81 o                         
  12   9   2         15.57         19.42         4.63 o                         
 -11  10   2         12.20         12.76         3.44 o                         
 -10  10   2         65.45         61.42         5.55 o                         
  -9  10   2         34.21         33.59         3.35 o                         
  -8  10   2          9.02          9.97         2.28 o                         
  -7  10   2         45.24         45.91         2.69 o                         
  -6  10   2         69.90         70.68         3.94 o                         
  -5  10   2        158.01        167.02         4.20 o                         
  -4  10   2        131.79        125.74         3.86 o                         
  -3  10   2        471.18        474.52         7.25 o                         
  -2  10   2         33.02         35.15         2.04 o                         
  -1  10   2        217.16        218.65         3.12 o                         
   0  10   2          6.84          7.39         0.88 o                         
   1  10   2        222.58        223.94         3.56 o                         
   2  10   2         37.29         39.91         1.63 o                         
   3  10   2        475.13        458.97         7.30 o                         
   4  10   2        130.32        135.92         3.39 o                         
   5  10   2        160.06        165.16         6.28 o                         
   6  10   2         64.97         64.64         3.01 o                         
   7  10   2         45.77         42.39         2.83 o                         
   8  10   2          8.72          6.80         1.93 o                         
   9  10   2         34.98         36.36         3.13 o                         
  10  10   2         67.73         68.11         4.39 o                         
  11  10   2         13.14         14.89         3.98 o                         
 -11  11   2          4.06          0.96         3.27 o                         
 -10  11   2          8.98          8.60         3.44 o                         
  -9  11   2         17.91         19.98         3.15 o                         
  -8  11   2          2.99          1.25         2.31 o                         
  -7  11   2         30.39         33.80         2.76 o                         
  -6  11   2         73.30         83.15         3.34 o                         
  -5  11   2         94.21         99.09         3.52 o                         
  -4  11   2        162.36        165.19         3.93 o                         
  -3  11   2        194.24        183.14         3.78 o                         
  -2  11   2          1.46          4.25         1.30 o                         
  -1  11   2        129.48        119.16         2.71 o                         
   0  11   2        612.43        576.12         7.44 o                         
   1  11   2        132.89        120.05         2.66 o                         
   2  11   2          1.83          2.13         1.31 o                         
   3  11   2        190.24        181.88         3.81 o                         
   4  11   2        163.91        166.61         3.94 o                         
   5  11   2         97.63        104.54         3.30 o                         
   6  11   2         75.37         85.63         3.18 o                         
   7  11   2         29.40         35.17         2.63 o                         
   8  11   2          3.55          3.13         2.06 o                         
   9  11   2         17.87         13.98         3.63 o                         
  10  11   2          8.40          9.33         3.21 o                         
  11  11   2          4.27          6.85         3.40 o                         
 -10  12   2          1.22          4.26         3.71 o                         
  -9  12   2          0.32         -1.31         2.74 o                         
  -8  12   2         11.82          9.45         2.62 o                         
  -7  12   2         19.45         25.11         2.78 o                         
  -6  12   2         54.09         50.73         2.99 o                         
  -5  12   2         62.50         60.01         3.14 o                         
  -4  12   2          2.95          2.95         1.71 o                         
  -3  12   2         13.31         12.88         1.74 o                         
  -2  12   2         63.92         64.57         2.70 o                         
  -1  12   2         20.16         23.88         1.60 o                         
   0  12   2         72.66         73.08         2.51 o                         
   1  12   2         20.45         21.09         1.59 o                         
   2  12   2         62.62         64.67         2.47 o                         
   3  12   2         12.01         10.28         1.78 o                         
   4  12   2          3.20          3.70         1.61 o                         
   5  12   2         60.50         65.39         3.30 o                         
   6  12   2         54.93         54.09         2.76 o                         
   7  12   2         18.23         19.18         2.51 o                         
   8  12   2         10.98         12.66         2.57 o                         
   9  12   2          0.24         -0.59         2.99 o                         
  10  12   2          1.17          4.00         3.36 o                         
  -9  13   2          1.99          0.74         3.95 o                         
  -8  13   2          0.02          0.41         2.74 o                         
  -7  13   2         11.02          9.18         3.56 o                         
  -6  13   2         93.34         87.88         4.44 o                         
  -5  13   2         59.00         66.04         3.45 o                         
  -4  13   2         55.17         57.79         3.07 o                         
  -3  13   2         29.48         32.68         2.66 o                         
  -2  13   2         50.59         55.06         2.89 o                         
  -1  13   2         21.69         21.19         2.21 o                         
   0  13   2          3.65          5.50         1.58 o                         
   1  13   2         21.87         19.12         1.92 o                         
   2  13   2         50.00         50.64         2.36 o                         
   3  13   2         27.94         26.65         2.31 o                         
   4  13   2         55.11         53.01         2.87 o                         
   5  13   2         58.83         58.33         3.07 o                         
   6  13   2         93.48        104.12         4.30 o                         
   7  13   2         11.32          5.96         2.48 o                         
   8  13   2          0.01         -0.33         3.01 o                         
   9  13   2          1.87         -0.05         3.12 o                         
  -8  14   2          0.37         -2.91         2.91 o                         
  -7  14   2          3.32          6.53         2.75 o                         
  -6  14   2          6.22          3.25         3.02 o                         
  -5  14   2         41.07         41.70         3.25 o                         
  -4  14   2         18.51         17.47         2.23 o                         
  -3  14   2         16.42         16.97         2.39 o                         
  -2  14   2         28.61         28.37         3.77 o                         
  -1  14   2          1.30          1.27         2.03 o                         
   0  14   2         57.33         63.15         3.56 o                         
   1  14   2          1.46         -0.62         1.98 o                         
   2  14   2         28.04         25.36         2.28 o                         
   3  14   2         17.05         15.73         2.09 o                         
   4  14   2         17.85         19.47         2.43 o                         
   5  14   2         41.18         42.75         2.91 o                         
   6  14   2          6.51          5.80         2.40 o                         
   7  14   2          3.49          7.49         2.81 o                         
   8  14   2          0.29          0.21         3.15 o                         
  -7  15   2          0.77          1.82         2.69 o                         
  -6  15   2          5.50          4.93         2.58 o                         
  -5  15   2          0.07          0.10         2.75 o                         
  -4  15   2         18.91         21.77         2.90 o                         
  -3  15   2          5.16          7.02         2.55 o                         
  -2  15   2         49.72         52.73         3.45 o                         
  -1  15   2          8.13          5.70         2.85 o                         
   0  15   2          5.83         10.08         2.67 o                         
   1  15   2          8.46          5.42         2.59 o                         
   2  15   2         49.30         52.73         4.01 o                         
   3  15   2          5.14          3.45         2.26 o                         
   4  15   2         18.50         22.48         2.49 o                         
   5  15   2          0.06         -2.03         2.03 o                         
   6  15   2          5.54          9.14         2.79 o                         
   7  15   2          0.88         -0.08         2.73 o                         
  -5  16   2          2.95         -0.25         2.92 o                         
  -4  16   2         13.40         13.40         3.67 o                         
  -3  16   2          3.50          7.04         3.16 o                         
  -2  16   2         23.73         23.22         4.73 o                         
  -1  16   2         31.71         36.23         3.83 o                         
   0  16   2         12.66         13.66         3.01 o                         
   1  16   2         32.15         29.90         3.35 o                         
   2  16   2         23.56         22.08         3.47 o                         
   3  16   2          3.65          1.32         2.98 o                         
   4  16   2         13.40         16.25         3.48 o                         
   5  16   2          2.93          3.50         2.31 o                         
  -3  17   2          0.03         -1.98         5.69 o                         
  -2  17   2          9.49          8.69         3.31 o                         
  -1  17   2          1.07          1.98         3.19 o                         
   0  17   2         23.01         21.32         3.62 o                         
   1  17   2          1.13          4.75         3.10 o                         
   2  17   2          9.39          4.43         3.24 o                         
   3  17   2          0.03          1.89         3.24 o                         
   1   0   3       1822.70       2019.85        46.11 o                         
   2   0   3          8.05          7.05         1.03 o                         
   3   0   3        444.24        456.95         6.36 o                         
   4   0   3         88.45         82.76         1.60 o                         
   5   0   3          1.61          2.95         0.70 o                         
   6   0   3       2137.89       2099.76        28.08 o                         
   7   0   3       1144.88       1169.33        15.24 o                         
   8   0   3        290.37        260.78         4.24 o                         
   9   0   3         23.52         29.73         1.45 o                         
  10   0   3         55.99         56.50         1.96 o                         
  11   0   3         25.94         25.74         1.66 o                         
  12   0   3          9.38          8.53         1.87 o                         
  13   0   3          0.48          0.88         1.75 o                         
  14   0   3         81.43         88.35         5.59 o                         
 -14   1   3         11.29          8.24         2.36 o                         
 -13   1   3         34.14         38.11         2.48 o                         
 -12   1   3        129.58        128.50         3.22 o                         
 -11   1   3         18.71         19.54         1.67 o                         
 -10   1   3         64.79         64.43         2.06 o                         
  -9   1   3        392.66        370.36         5.48 o                         
  -8   1   3        938.03        843.45        10.54 o                         
  -7   1   3        674.53        650.54         8.87 o                         
  -6   1   3        242.66        232.12         3.79 o                         
  -5   1   3        729.05        779.09        10.87 o                         
  -4   1   3        705.58        667.25         9.24 o                         
  -3   1   3       4673.01       4745.32        59.67 o                         
  -2   1   3       1387.47       1398.81        18.61 o                         
  -1   1   3       7265.30       7465.61       110.22 o                         
   0   1   3          2.06         -0.40         0.40 o                         
   1   1   3       7281.99       7390.13       102.94 o                         
   2   1   3       1389.69       1411.19        19.77 o                         
   3   1   3       4680.21       4843.63        52.32 o                         
   4   1   3        718.99        680.32         8.77 o                         
   5   1   3        741.04        799.09        10.31 o                         
   6   1   3        244.53        233.74         3.57 o                         
   7   1   3        675.73        648.69         8.82 o                         
   8   1   3        968.25        876.89        11.59 o                         
   9   1   3        398.95        372.29         5.73 o                         
  10   1   3         64.03         64.76         2.04 o                         
  11   1   3         18.78         18.67         1.58 o                         
  12   1   3        126.80        127.82         3.20 o                         
  13   1   3         34.13         35.85         2.65 o                         
  14   1   3         11.09         13.06         2.87 o                         
 -14   2   3         16.05         17.95         2.98 o                         
 -13   2   3         14.10         14.88         2.32 o                         
 -12   2   3          2.94          2.78         1.62 o                         
 -11   2   3         95.87         98.15         2.79 o                         
 -10   2   3         97.37         94.01         2.54 o                         
  -9   2   3        111.45        109.25         2.33 o                         
  -8   2   3        182.07        167.16         2.86 o                         
  -7   2   3       1887.97       1869.70        21.87 o                         
  -6   2   3          8.20          5.24         0.76 o                         
  -5   2   3        116.57        119.10         1.97 o                         
  -4   2   3        600.38        751.61         9.29 o                         
  -3   2   3        207.05        231.35         2.95 o                         
  -2   2   3       2035.16       2113.36        33.46 o                         
  -1   2   3      10942.54      11049.73       190.29 o                         
   0   2   3       2775.45       2903.41        40.65 o                         
   1   2   3      10950.26      11227.98       126.52 o                         
   2   2   3       1992.96       2030.16        24.63 o                         
   3   2   3        190.00        209.83         2.82 o                         
   4   2   3        603.00        751.51         8.54 o                         
   5   2   3        110.45        115.13         1.83 o                         
   6   2   3          7.47          7.00         0.67 o                         
   7   2   3       1884.00       1878.72        22.85 o                         
   8   2   3        184.33        172.21         3.20 o                         
   9   2   3        103.74        100.93         2.45 o                         
  10   2   3         93.13         93.59         2.50 o                         
  11   2   3         94.10         91.67         2.78 o                         
  12   2   3          2.71         -0.28         1.68 o                         
  13   2   3         15.69         16.38         2.61 o                         
  14   2   3         15.73         10.48         2.83 o                         
 -14   3   3          5.88          3.34         2.95 o                         
 -13   3   3         13.46         16.13         3.77 o                         
 -12   3   3         83.78         86.83         3.48 o                         
 -11   3   3        107.21        110.69         3.10 o                         
 -10   3   3         43.64         42.33         1.85 o                         
  -9   3   3         88.98         81.41         2.07 o                         
  -8   3   3          8.96          5.77         1.05 o                         
  -7   3   3         40.90         42.14         1.36 o                         
  -6   3   3        310.09        316.67         4.22 o                         
  -5   3   3        151.89        129.31         2.20 o                         
  -4   3   3        329.64        427.87         5.25 o                         
  -3   3   3       1705.87       1882.86        21.56 o                         
  -2   3   3       1730.66       1971.37        25.72 o                         
  -1   3   3       9419.19       9626.61       127.26 o                         
   0   3   3       3345.15       3606.47        45.05 o                         
   1   3   3       9469.95       9798.49       102.04 o                         
   2   3   3       1724.68       1921.06        23.25 o                         
   3   3   3       1726.48       1874.36        21.62 o                         
   4   3   3        330.50        421.20         4.85 o                         
   5   3   3        159.11        142.87         2.32 o                         
   6   3   3        305.55        312.02         4.17 o                         
   7   3   3         39.66         43.02         1.57 o                         
   8   3   3          8.84          5.79         1.05 o                         
   9   3   3         82.05         72.40         2.11 o                         
  10   3   3         43.83         39.83         2.08 o                         
  11   3   3        110.30        103.03         3.58 o                         
  12   3   3         84.42         90.10         3.56 o                         
  13   3   3         13.42         12.97         2.54 o                         
  14   3   3          5.88          1.50         2.67 o                         
 -13   4   3         12.60         10.76         2.96 o                         
 -12   4   3         18.34         18.02         2.13 o                         
 -11   4   3          4.55          4.02         1.51 o                         
 -10   4   3         80.68         82.40         2.89 o                         
  -9   4   3        479.29        464.99         6.59 o                         
  -8   4   3         62.67         64.01         1.75 o                         
  -7   4   3        565.98        559.08         7.16 o                         
  -6   4   3        230.80        256.54         3.94 o                         
  -5   4   3        157.85        166.90         2.55 o                         
  -4   4   3       1124.44       1128.18        14.76 o                         
  -3   4   3       2207.22       2412.77        30.11 o                         
  -2   4   3       2395.09       2344.14        32.74 o                         
  -1   4   3        303.20        300.20         3.81 o                         
   0   4   3       1078.33       1173.01        13.95 o                         
   1   4   3        288.12        281.01         4.31 o                         
   2   4   3       2392.07       2327.37        25.68 o                         
   3   4   3       2167.67       2386.79        27.54 o                         
   4   4   3       1127.57       1145.52        13.33 o                         
   5   4   3        143.21        154.54         2.39 o                         
   6   4   3        231.16        252.67         3.40 o                         
   7   4   3        577.36        570.78         7.14 o                         
   8   4   3         61.73         62.56         1.91 o                         
   9   4   3        483.12        463.23         7.39 o                         
  10   4   3         81.63         78.17         2.92 o                         
  11   4   3          5.39          7.92         2.07 o                         
  12   4   3         18.82         19.75         2.40 o                         
  13   4   3         11.10         11.54         3.55 o                         
 -13   5   3         26.05         27.72         3.50 o                         
 -12   5   3         33.69         29.38         2.93 o                         
 -11   5   3          9.97          8.72         1.96 o                         
 -10   5   3          1.59          0.52         1.42 o                         
  -9   5   3         87.72         87.14         2.33 o                         
  -8   5   3        124.25         89.17         2.24 o                         
  -7   5   3         15.39         16.96         1.31 o                         
  -6   5   3        324.44        313.59         4.31 o                         
  -5   5   3         85.38         85.86         1.61 o                         
  -4   5   3         52.09         43.00         1.13 o                         
  -3   5   3       2165.96       2366.68        30.30 o                         
  -2   5   3        291.17        318.40         5.32 o                         
  -1   5   3       1538.33       1692.31        19.24 o                         
   0   5   3       1727.80       1958.36        21.59 o                         
   1   5   3       1515.72       1649.67        19.26 o                         
   2   5   3        288.78        311.46         3.85 o                         
   3   5   3       2146.25       2217.19        26.23 o                         
   4   5   3         46.77         37.28         1.21 o                         
   5   5   3         81.61         80.26         1.63 o                         
   6   5   3        325.03        323.54         4.58 o                         
   7   5   3         17.74         21.51         1.41 o                         
   8   5   3        129.86         95.94         3.65 o                         
   9   5   3         86.42         86.09         2.95 o                         
  10   5   3          1.51          0.01         1.58 o                         
  11   5   3          8.96         10.32         2.18 o                         
  12   5   3         35.29         37.19         2.88 o                         
  13   5   3         25.48         24.48         3.93 o                         
 -13   6   3          8.94          7.34         2.92 o                         
 -12   6   3         65.69         66.28         4.36 o                         
 -11   6   3         10.97         11.66         2.51 o                         
 -10   6   3        228.87        225.25         4.88 o                         
  -9   6   3         38.49         34.77         1.69 o                         
  -8   6   3         28.63         23.57         1.38 o                         
  -7   6   3         91.80         84.76         2.33 o                         
  -6   6   3       1552.49       1501.34        18.68 o                         
  -5   6   3         92.03         88.62         1.97 o                         
  -4   6   3        422.98        450.94         6.73 o                         
  -3   6   3        235.06        273.55         4.03 o                         
  -2   6   3        261.97        236.43         3.91 o                         
  -1   6   3        125.46        143.85         2.10 o                         
   0   6   3        673.35        726.72         8.30 o                         
   1   6   3        122.61        139.99         2.26 o                         
   2   6   3        246.96        226.50         2.87 o                         
   3   6   3        237.39        275.60         3.55 o                         
   4   6   3        424.70        465.97         5.87 o                         
   5   6   3         94.87         94.31         2.33 o                         
   6   6   3       1568.81       1531.23        19.69 o                         
   7   6   3         91.93         81.79         2.27 o                         
   8   6   3         28.82         22.78         1.79 o                         
   9   6   3         39.47         35.42         2.13 o                         
  10   6   3        222.46        212.95         4.89 o                         
  11   6   3         11.23         15.36         2.19 o                         
  12   6   3         65.35         64.03         3.44 o                         
  13   6   3          8.94          6.78         3.15 o                         
 -13   7   3         12.61         10.93         3.61 o                         
 -12   7   3          8.12          7.85         3.27 o                         
 -11   7   3         95.00         96.80         4.34 o                         
 -10   7   3         15.18         13.86         2.38 o                         
  -9   7   3          3.19          0.54         1.72 o                         
  -8   7   3        172.28        162.40         3.66 o                         
  -7   7   3         40.07         33.47         1.45 o                         
  -6   7   3        136.75        115.98         2.67 o                         
  -5   7   3         30.79         34.11         1.51 o                         
  -4   7   3        448.41        404.33         6.21 o                         
  -3   7   3       1034.77       1071.69        14.88 o                         
  -2   7   3        385.65        398.21         5.94 o                         
  -1   7   3        102.07         93.56         1.60 o                         
   0   7   3        232.76        186.31         2.55 o                         
   1   7   3         98.88         90.20         1.72 o                         
   2   7   3        387.28        402.60         4.72 o                         
   3   7   3       1026.20       1060.46        12.15 o                         
   4   7   3        458.74        418.81         5.40 o                         
   5   7   3         29.53         30.94         1.29 o                         
   6   7   3        136.32        115.99         2.43 o                         
   7   7   3         39.49         31.92         1.62 o                         
   8   7   3        169.67        166.80         3.77 o                         
   9   7   3          2.80          1.53         1.59 o                         
  10   7   3         14.67         16.82         2.01 o                         
  11   7   3         94.92        102.98         4.91 o                         
  12   7   3          9.62          8.91         3.00 o                         
  13   7   3         11.83         14.65         3.54 o                         
 -12   8   3        113.80        121.88         7.47 o                         
 -11   8   3         16.52         16.32         3.76 o                         
 -10   8   3         12.91          9.54         2.72 o                         
  -9   8   3         51.13         45.45         2.99 o                         
  -8   8   3        113.12        105.62         3.91 o                         
  -7   8   3        166.23        157.89         4.06 o                         
  -6   8   3         80.30         75.74         2.48 o                         
  -5   8   3         25.65         20.90         1.51 o                         
  -4   8   3        206.50        224.35         4.97 o                         
  -3   8   3        191.98        181.55         3.41 o                         
  -2   8   3        165.02        169.17         3.33 o                         
  -1   8   3        288.00        303.65         3.89 o                         
   0   8   3        165.94        199.34         3.65 o                         
   1   8   3        283.40        295.11         4.51 o                         
   2   8   3        158.79        163.69         2.60 o                         
   3   8   3        195.69        186.77         3.61 o                         
   4   8   3        204.87        220.84         3.55 o                         
   5   8   3         27.84         25.16         1.35 o                         
   6   8   3         77.44         73.32         2.08 o                         
   7   8   3        171.65        158.70         3.30 o                         
   8   8   3        112.96        114.58         3.15 o                         
   9   8   3         51.30         52.05         2.53 o                         
  10   8   3         12.51         10.01         2.00 o                         
  11   8   3         15.16         13.49         2.61 o                         
  12   8   3        115.40        124.23         5.77 o                         
 -12   9   3         36.92         38.62         4.32 o                         
 -11   9   3        103.47        121.21         6.19 o                         
 -10   9   3         63.95         54.42         3.93 o                         
  -9   9   3        133.34        121.85         4.53 o                         
  -8   9   3         10.24          4.73         2.10 o                         
  -7   9   3         67.58         65.62         2.89 o                         
  -6   9   3         47.99         47.89         2.46 o                         
  -5   9   3         91.29         87.87         2.60 o                         
  -4   9   3        108.20        117.66         2.78 o                         
  -3   9   3        516.91        519.94         7.90 o                         
  -2   9   3         88.99         83.28         2.35 o                         
  -1   9   3        654.96        633.85         7.61 o                         
   0   9   3         53.19         53.09         1.35 o                         
   1   9   3        644.14        639.95         8.36 o                         
   2   9   3         89.48         85.57         1.84 o                         
   3   9   3        521.98        532.05         7.11 o                         
   4   9   3        106.07        117.12         2.66 o                         
   5   9   3         85.49         80.12         2.34 o                         
   6   9   3         48.00         48.38         1.98 o                         
   7   9   3         72.21         69.90         2.63 o                         
   8   9   3          9.77          8.72         1.59 o                         
   9   9   3        133.41        127.66         4.33 o                         
  10   9   3         63.51         61.79         3.68 o                         
  11   9   3        100.64        108.97         5.40 o                         
  12   9   3         36.92         58.28         6.12 o                         
 -11  10   3         15.49         19.36         3.82 o                         
 -10  10   3         34.72         43.77         4.04 o                         
  -9  10   3          8.71          9.84         2.65 o                         
  -8  10   3          5.73          1.77         2.67 o                         
  -7  10   3          0.55         -0.45         1.95 o                         
  -6  10   3         15.64         12.59         1.89 o                         
  -5  10   3        184.56        192.32         4.52 o                         
  -4  10   3         14.20         16.83         1.49 o                         
  -3  10   3         88.42         95.18         2.83 o                         
  -2  10   3         45.62         43.21         1.89 o                         
  -1  10   3        230.80        215.54         3.08 o                         
   0  10   3        146.19        121.64         2.12 o                         
   1  10   3        224.22        217.45         3.52 o                         
   2  10   3         44.68         42.86         1.58 o                         
   3  10   3         94.01         99.12         2.38 o                         
   4  10   3         13.93         17.77         1.71 o                         
   5  10   3        185.76        196.65         4.30 o                         
   6  10   3         15.38         13.44         1.68 o                         
   7  10   3          0.88          0.64         1.68 o                         
   8  10   3          5.95          2.67         2.08 o                         
   9  10   3          9.47          5.96         2.26 o                         
  10  10   3         34.11         37.67         3.63 o                         
  11  10   3         16.42         18.02         4.57 o                         
 -11  11   3         10.76         10.91         3.49 o                         
 -10  11   3         12.99         14.99         3.85 o                         
  -9  11   3         55.68         58.06         3.65 o                         
  -8  11   3         29.54         34.31         3.57 o                         
  -7  11   3         34.74         35.36         2.97 o                         
  -6  11   3        146.78        151.61         4.25 o                         
  -5  11   3        280.69        284.51         5.98 o                         
  -4  11   3        126.22        127.40         3.42 o                         
  -3  11   3         28.50         26.84         1.63 o                         
  -2  11   3         79.06         76.89         2.46 o                         
  -1  11   3         21.62         20.41         1.51 o                         
   0  11   3        201.63        186.73         3.16 o                         
   1  11   3         19.92         16.75         1.35 o                         
   2  11   3         79.19         78.14         2.32 o                         
   3  11   3         30.84         28.40         1.81 o                         
   4  11   3        127.64        123.24         3.45 o                         
   5  11   3        279.73        280.84         5.59 o                         
   6  11   3        148.16        147.80         3.99 o                         
   7  11   3         33.50         33.29         2.62 o                         
   8  11   3         31.30         37.91         5.18 o                         
   9  11   3         55.05         54.97         4.59 o                         
  10  11   3         12.84         18.74         3.55 o                         
  11  11   3         11.32         17.17         6.27 o                         
 -10  12   3          0.97          4.46         4.60 o                         
  -9  12   3          0.04          2.08         3.81 o                         
  -8  12   3         12.04         11.56         3.27 o                         
  -7  12   3         19.42         20.35         2.77 o                         
  -6  12   3         77.46         83.54         4.11 o                         
  -5  12   3          5.76         13.55         2.25 o                         
  -4  12   3         41.81         43.67         2.54 o                         
  -3  12   3        102.67        104.62         3.15 o                         
  -2  12   3         78.15         79.69         2.92 o                         
  -1  12   3        120.97        122.73         2.92 o                         
   0  12   3          6.65          9.84         1.61 o                         
   1  12   3        121.25        124.79         2.91 o                         
   2  12   3         73.99         73.36         3.95 o                         
   3  12   3        102.43        104.05         3.13 o                         
   4  12   3         42.07         40.01         2.34 o                         
   5  12   3          5.99          5.74         1.83 o                         
   6  12   3         75.03         85.96         3.28 o                         
   7  12   3         19.51         19.09         2.51 o                         
   8  12   3         11.82         12.46         4.31 o                         
   9  12   3          0.06          4.66         3.31 o                         
  10  12   3          1.14          4.55         3.22 o                         
  -9  13   3          3.63          5.20         3.28 o                         
  -8  13   3         41.42         44.02         3.81 o                         
  -7  13   3          4.42          4.83         2.65 o                         
  -6  13   3         20.01         17.26         2.92 o                         
  -5  13   3         14.30         14.97         2.65 o                         
  -4  13   3         37.12         43.96         2.67 o                         
  -3  13   3         16.70         16.39         1.95 o                         
  -2  13   3        114.22        120.93         3.91 o                         
  -1  13   3         12.58         16.28         1.91 o                         
   0  13   3         30.92         31.46         2.14 o                         
   1  13   3         12.34          9.71         1.98 o                         
   2  13   3        114.34        115.00         3.32 o                         
   3  13   3         16.58         17.88         2.14 o                         
   4  13   3         34.75         37.96         2.61 o                         
   5  13   3         14.20         13.01         2.26 o                         
   6  13   3         20.10         23.14         2.49 o                         
   7  13   3          4.36          2.24         2.42 o                         
   8  13   3         41.67         38.07         4.00 o                         
   9  13   3          3.40          6.91         3.38 o                         
  -8  14   3          3.52          0.60         2.79 o                         
  -7  14   3          2.85          3.05         2.69 o                         
  -6  14   3          6.40         15.99         2.71 o                         
  -5  14   3        102.70        104.21         4.49 o                         
  -4  14   3         56.32         64.52         3.26 o                         
  -3  14   3         18.57         23.21         3.32 o                         
  -2  14   3         60.82         58.75         4.80 o                         
  -1  14   3         14.91         16.18         2.46 o                         
   0  14   3          9.86          6.91         2.41 o                         
   1  14   3         14.36         13.82         2.27 o                         
   2  14   3         62.92         61.81         4.41 o                         
   3  14   3         19.32         26.82         2.31 o                         
   4  14   3         56.67         59.28         3.17 o                         
   5  14   3        103.70        109.44         4.16 o                         
   6  14   3          6.35         14.34         3.09 o                         
   7  14   3          3.16         -1.58         2.47 o                         
   8  14   3          3.56          2.66         3.21 o                         
  -7  15   3         14.34         13.87         3.18 o                         
  -6  15   3          0.17          0.26         2.51 o                         
  -5  15   3          2.38          4.40         2.89 o                         
  -4  15   3         43.16         50.50         3.82 o                         
  -3  15   3          6.27          8.25         2.60 o                         
  -2  15   3         34.72         38.72         3.22 o                         
  -1  15   3         42.78         41.77         3.76 o                         
   0  15   3         21.25         25.42         3.03 o                         
   1  15   3         41.70         40.57         3.52 o                         
   2  15   3         34.70         34.29         3.25 o                         
   3  15   3          5.93          4.06         2.41 o                         
   4  15   3         44.09         46.46         2.92 o                         
   5  15   3          2.16          1.39         2.34 o                         
   6  15   3          0.13         -0.36         2.55 o                         
   7  15   3         13.95         15.35         3.28 o                         
  -5  16   3         10.94         12.65         3.57 o                         
  -4  16   3         17.75         17.11         3.66 o                         
  -3  16   3          4.19          4.78         3.59 o                         
  -2  16   3         12.26          9.50         3.19 o                         
  -1  16   3         11.79         12.64         3.29 o                         
   0  16   3         28.49         31.86         6.48 o                         
   1  16   3         12.17         20.95         3.15 o                         
   2  16   3         12.27          8.06         3.18 o                         
   3  16   3          4.25          5.88         3.16 o                         
   4  16   3         17.95         20.29         4.50 o                         
   5  16   3         10.60          8.13         2.69 o                         
  -3  17   3          4.18          2.30         4.36 o                         
  -2  17   3          5.59          3.26         3.53 o                         
  -1  17   3          3.24          1.13         3.28 o                         
   0  17   3          0.27         -3.02         3.02 o                         
   1  17   3          3.31          2.51         2.86 o                         
   2  17   3          5.60          0.93         3.32 o                         
   3  17   3          3.95         -1.70         3.13 o                         
   0   0   4        243.37        225.83         7.34 o                         
   1   0   4       2377.02       2434.11        36.36 o                         
   2   0   4       7228.45       7570.51        99.01 o                         
   3   0   4         62.78         96.92         1.91 o                         
   4   0   4         94.63         66.95         1.64 o                         
   5   0   4       5253.51       5351.03        66.67 o                         
   6   0   4         88.43         83.42         1.80 o                         
   7   0   4        158.55        145.93         2.68 o                         
   8   0   4        125.39        119.57         2.54 o                         
   9   0   4         40.02         41.55         2.05 o                         
  10   0   4         23.83         23.80         1.46 o                         
  11   0   4         56.88         58.48         2.18 o                         
  12   0   4          9.46          5.84         1.61 o                         
  13   0   4        122.92        120.95         3.76 o                         
  14   0   4          3.62         -0.14         3.15 o                         
 -14   1   4          5.69          5.59         2.81 o                         
 -13   1   4         34.05         40.43         2.57 o                         
 -12   1   4         48.38         51.97         2.25 o                         
 -11   1   4         89.99         92.81         2.63 o                         
 -10   1   4        156.64        148.14         3.10 o                         
  -9   1   4        225.48        222.20         3.45 o                         
  -8   1   4         51.85         49.00         1.66 o                         
  -7   1   4        548.36        536.83         7.43 o                         
  -6   1   4        203.00        188.22         3.21 o                         
  -5   1   4        194.92        213.17         3.36 o                         
  -4   1   4       1111.25       1249.82        18.13 o                         
  -3   1   4        412.01        448.63         6.02 o                         
  -2   1   4       1923.13       2052.53        28.69 o                         
  -1   1   4        551.75        625.97         9.95 o                         
   0   1   4      12810.19      12718.05       166.56 o                         
   1   1   4        559.95        624.41        10.35 o                         
   2   1   4       1901.02       2044.04        28.73 o                         
   3   1   4        420.36        463.70         5.76 o                         
   4   1   4       1094.05       1204.80        14.86 o                         
   5   1   4        180.92        202.18         3.00 o                         
   6   1   4        200.06        182.45         3.03 o                         
   7   1   4        547.79        524.55         7.37 o                         
   8   1   4         48.08         44.53         1.63 o                         
   9   1   4        235.38        230.74         3.81 o                         
  10   1   4        154.02        146.46         3.08 o                         
  11   1   4         91.49         89.52         2.58 o                         
  12   1   4         48.82         51.48         2.28 o                         
  13   1   4         32.82         39.21         4.49 o                         
  14   1   4          5.57          7.02         2.70 o                         
 -14   2   4          1.11          1.05         2.42 o                         
 -13   2   4         39.21         42.19         4.03 o                         
 -12   2   4          0.48         -1.49         1.49 o                         
 -11   2   4         12.17         14.28         1.62 o                         
 -10   2   4         33.50         37.61         1.85 o                         
  -9   2   4        326.37        313.37         4.57 o                         
  -8   2   4        231.91        225.62         3.53 o                         
  -7   2   4        420.39        406.31         5.56 o                         
  -6   2   4        628.25        631.72         8.02 o                         
  -5   2   4        326.14        377.04         5.10 o                         
  -4   2   4       1068.12       1257.96        15.24 o                         
  -3   2   4       5095.85       5305.49        75.90 o                         
  -2   2   4       2727.01       2823.67        41.43 o                         
  -1   2   4       1140.56       1151.76        16.33 o                         
   0   2   4          0.78          4.90         1.12 o                         
   1   2   4       1167.50       1155.57        13.34 o                         
   2   2   4       2646.84       2744.78        31.59 o                         
   3   2   4       5141.52       5575.90        67.66 o                         
   4   2   4       1055.88       1250.84        14.25 o                         
   5   2   4        341.32        390.11         5.09 o                         
   6   2   4        621.68        614.42         8.00 o                         
   7   2   4        408.82        401.03         5.55 o                         
   8   2   4        233.82        233.39         3.70 o                         
   9   2   4        319.85        305.91         4.75 o                         
  10   2   4         34.54         43.96         1.85 o                         
  11   2   4         12.66         15.12         1.72 o                         
  12   2   4          0.37         -1.58         1.77 o                         
  13   2   4         40.28         41.07         3.61 o                         
  14   2   4          0.72         -0.97         3.16 o                         
 -14   3   4          1.60          0.15         3.43 o                         
 -13   3   4          2.81          4.78         1.94 o                         
 -12   3   4         56.70         52.06         2.62 o                         
 -11   3   4         20.57         21.61         1.80 o                         
 -10   3   4         77.15         80.01         2.38 o                         
  -9   3   4         26.65         25.09         1.40 o                         
  -8   3   4        688.94        632.19         7.99 o                         
  -7   3   4        366.53        372.38         4.97 o                         
  -6   3   4         95.61        105.79         2.07 o                         
  -5   3   4        187.06        205.90         3.05 o                         
  -4   3   4       1055.28       1151.25        14.98 o                         
  -3   3   4        805.85        867.93        11.22 o                         
  -2   3   4       1063.78       1176.05        24.77 o                         
  -1   3   4        730.62        746.14        11.62 o                         
   0   3   4       6483.07       6651.14        79.61 o                         
   1   3   4        724.07        722.22         7.92 o                         
   2   3   4       1061.47       1130.46        13.26 o                         
   3   3   4        813.74        883.10        10.76 o                         
   4   3   4       1081.55       1187.99        13.69 o                         
   5   3   4        189.23        211.52         2.79 o                         
   6   3   4         96.52        107.39         1.86 o                         
   7   3   4        370.51        367.35         5.45 o                         
   8   3   4        677.54        624.03         8.34 o                         
   9   3   4         28.07         27.22         1.47 o                         
  10   3   4         76.64         72.59         2.99 o                         
  11   3   4         20.02         16.80         2.24 o                         
  12   3   4         56.72         56.39         3.01 o                         
  13   3   4          2.58         -0.85         2.34 o                         
  14   3   4          1.68          0.82         3.08 o                         
 -13   4   4         20.75         18.43         2.96 o                         
 -12   4   4          7.79          3.85         1.80 o                         
 -11   4   4         38.95         40.53         2.25 o                         
 -10   4   4         57.55         61.24         2.28 o                         
  -9   4   4         12.21          8.86         1.28 o                         
  -8   4   4         25.97         28.86         1.29 o                         
  -7   4   4        204.86        184.36         2.99 o                         
  -6   4   4        351.35        370.44         5.22 o                         
  -5   4   4       1993.43       2112.57        25.45 o                         
  -4   4   4       1161.48       1424.24        18.07 o                         
  -3   4   4       1688.98       1791.37        25.34 o                         
  -2   4   4       1437.03       1636.54        23.18 o                         
  -1   4   4       1617.69       1770.24        24.87 o                         
   0   4   4       1101.12       1233.89        12.75 o                         
   1   4   4       1643.76       1781.68        21.24 o                         
   2   4   4       1428.54       1643.74        18.16 o                         
   3   4   4       1667.27       1790.16        21.62 o                         
   4   4   4       1155.61       1413.92        17.31 o                         
   5   4   4       1971.87       2102.46        24.37 o                         
   6   4   4        364.87        390.93         5.01 o                         
   7   4   4        212.09        195.15         2.95 o                         
   8   4   4         26.51         28.33         1.56 o                         
   9   4   4         11.22          7.21         1.87 o                         
  10   4   4         53.84         56.70         2.62 o                         
  11   4   4         38.09         40.17         2.79 o                         
  12   4   4          8.07          7.03         2.18 o                         
  13   4   4         21.08         26.14         3.57 o                         
 -13   5   4         27.40         31.22         3.46 o                         
 -12   5   4          3.96          1.60         2.51 o                         
 -11   5   4         96.45        109.70         3.57 o                         
 -10   5   4         32.50         30.32         1.80 o                         
  -9   5   4        120.13        109.77         2.95 o                         
  -8   5   4         67.54         71.16         2.43 o                         
  -7   5   4        312.29        299.24         4.47 o                         
  -6   5   4        258.05        262.21         3.89 o                         
  -5   5   4         15.33         20.78         1.09 o                         
  -4   5   4       1129.18       1120.06        14.99 o                         
  -3   5   4       2672.41       2866.53        37.67 o                         
  -2   5   4       2116.70       2303.53        32.59 o                         
  -1   5   4       1217.19       1184.55        13.88 o                         
   0   5   4        146.45        121.17         1.59 o                         
   1   5   4       1238.16       1203.63        13.91 o                         
   2   5   4       2114.29       2322.45        25.55 o                         
   3   5   4       2718.94       2835.48        31.36 o                         
   4   5   4       1107.06       1082.81        13.59 o                         
   5   5   4         18.76         26.14         0.99 o                         
   6   5   4        265.28        268.89         3.95 o                         
   7   5   4        313.91        296.77         5.63 o                         
   8   5   4         69.74         70.21         2.54 o                         
   9   5   4        121.12        107.87         3.28 o                         
  10   5   4         32.71         29.94         2.14 o                         
  11   5   4         96.63        102.46         4.00 o                         
  12   5   4          3.71         -0.29         2.15 o                         
  13   5   4         26.51         30.65         3.29 o                         
 -13   6   4          7.38          8.30         2.99 o                         
 -12   6   4          0.19         -0.49         2.65 o                         
 -11   6   4         46.04         42.34         3.55 o                         
 -10   6   4         37.68         35.32         3.73 o                         
  -9   6   4         17.27         16.27         1.53 o                         
  -8   6   4        123.73        113.42         2.92 o                         
  -7   6   4         52.71         57.27         1.82 o                         
  -6   6   4         12.72         14.97         1.01 o                         
  -5   6   4       1530.59       1573.37        20.04 o                         
  -4   6   4        945.08        956.66        12.49 o                         
  -3   6   4        179.30        160.29         2.81 o                         
  -2   6   4         64.65         77.62         2.01 o                         
  -1   6   4        140.81        137.28         2.05 o                         
   0   6   4        152.24        172.10         2.34 o                         
   1   6   4        129.56        130.23         2.05 o                         
   2   6   4         66.33         78.29         1.27 o                         
   3   6   4        189.12        167.88         2.40 o                         
   4   6   4        929.62        957.60        11.48 o                         
   5   6   4       1543.51       1550.03        18.34 o                         
   6   6   4         13.55         15.21         1.26 o                         
   7   6   4         50.62         56.12         2.02 o                         
   8   6   4        128.32        114.83         3.02 o                         
   9   6   4         17.68         16.39         1.85 o                         
  10   6   4         37.97         35.81         2.32 o                         
  11   6   4         47.44         47.40         3.07 o                         
  12   6   4          0.14          0.95         2.18 o                         
  13   6   4          7.75          4.85         3.11 o                         
 -13   7   4          6.91          7.90         3.54 o                         
 -12   7   4          0.64         -2.85         2.85 o                         
 -11   7   4         61.36         66.50         3.84 o                         
 -10   7   4         23.61         21.70         2.87 o                         
  -9   7   4         63.60         67.58         4.01 o                         
  -8   7   4         25.08         30.89         1.90 o                         
  -7   7   4         49.12         51.22         2.79 o                         
  -6   7   4         99.85         89.41         2.37 o                         
  -5   7   4        876.03        908.71        12.61 o                         
  -4   7   4         27.79         36.17         1.45 o                         
  -3   7   4          8.73         11.08         1.13 o                         
  -2   7   4         75.38         87.54         2.12 o                         
  -1   7   4        524.36        555.16         6.60 o                         
   0   7   4        762.02        799.55         9.19 o                         
   1   7   4        537.82        562.80         6.87 o                         
   2   7   4         71.69         85.07         1.50 o                         
   3   7   4          7.51          8.66         0.84 o                         
   4   7   4         29.53         36.30         1.31 o                         
   5   7   4        866.79        882.42        10.91 o                         
   6   7   4         97.37         91.19         2.04 o                         
   7   7   4         46.73         47.79         2.14 o                         
   8   7   4         24.28         30.49         2.06 o                         
   9   7   4         65.38         66.90         2.76 o                         
  10   7   4         22.78         28.12         2.45 o                         
  11   7   4         63.80         73.03         3.56 o                         
  12   7   4          0.52          3.79         2.89 o                         
  13   7   4          7.48         11.75         3.48 o                         
 -12   8   4          2.79          5.01         3.25 o                         
 -11   8   4         10.62         11.81         3.27 o                         
 -10   8   4         52.79         50.06         3.77 o                         
  -9   8   4        105.98        106.64         4.13 o                         
  -8   8   4         95.02         87.73         3.66 o                         
  -7   8   4          0.37          2.09         1.37 o                         
  -6   8   4        252.79        245.11         4.63 o                         
  -5   8   4         70.51         67.64         2.28 o                         
  -4   8   4       2321.30       2327.06        33.42 o                         
  -3   8   4        406.55        385.65         5.97 o                         
  -2   8   4        536.57        551.14         7.45 o                         
  -1   8   4         10.36         10.97         0.79 o                         
   0   8   4        143.23        146.42         2.24 o                         
   1   8   4         12.53         13.54         0.87 o                         
   2   8   4        527.35        540.75         6.58 o                         
   3   8   4        400.74        382.17         5.38 o                         
   4   8   4       2335.98       2355.77        28.50 o                         
   5   8   4         70.70         68.91         1.83 o                         
   6   8   4        243.09        229.65         3.91 o                         
   7   8   4          0.33          1.21         1.19 o                         
   8   8   4         95.61         84.06         2.78 o                         
   9   8   4        104.35        106.19         3.45 o                         
  10   8   4         53.48         55.61         4.23 o                         
  11   8   4         10.39         12.11         2.98 o                         
  12   8   4          2.58          0.94         3.00 o                         
 -12   9   4         11.01         11.80         3.85 o                         
 -11   9   4         10.80         10.31         3.36 o                         
 -10   9   4          1.79          3.77         2.71 o                         
  -9   9   4         20.37         20.91         2.61 o                         
  -8   9   4         49.40         48.95         3.06 o                         
  -7   9   4          1.54         -1.72         2.50 o                         
  -6   9   4        118.21        108.93         3.97 o                         
  -5   9   4        105.41        103.94         3.28 o                         
  -4   9   4         76.46         79.01         2.43 o                         
  -3   9   4        441.52        412.12         6.38 o                         
  -2   9   4        109.69        105.86         2.53 o                         
  -1   9   4         81.30         71.48         1.58 o                         
   0   9   4         19.68         15.23         0.92 o                         
   1   9   4         78.91         70.30         1.64 o                         
   2   9   4        108.84        108.26         2.22 o                         
   3   9   4        435.65        399.73         5.46 o                         
   4   9   4         74.47         74.74         2.04 o                         
   5   9   4        103.75        105.47         2.80 o                         
   6   9   4        117.77        111.37         2.60 o                         
   7   9   4          1.42         -0.04         1.25 o                         
   8   9   4         51.14         50.09         2.32 o                         
   9   9   4         20.45         21.18         1.99 o                         
  10   9   4          1.79          2.98         2.21 o                         
  11   9   4         10.32          8.09         3.50 o                         
  12   9   4         11.58          8.74         3.82 o                         
 -11  10   4          5.37          2.18         3.74 o                         
 -10  10   4         51.14         49.73         4.04 o                         
  -9  10   4          6.18          5.92         2.43 o                         
  -8  10   4          9.95         14.34         2.41 o                         
  -7  10   4         39.22         40.82         2.80 o                         
  -6  10   4        105.45         98.10         4.07 o                         
  -5  10   4         26.19         27.18         2.95 o                         
  -4  10   4        371.12        349.35         6.08 o                         
  -3  10   4        201.45        209.40         3.90 o                         
  -2  10   4       1024.52       1076.26        15.17 o                         
  -1  10   4        128.77        126.97         2.27 o                         
   0  10   4          6.95          3.75         0.84 o                         
   1  10   4        128.90        128.24         2.74 o                         
   2  10   4       1033.87       1077.82        13.64 o                         
   3  10   4        197.49        201.28         3.49 o                         
   4  10   4        372.18        340.25         6.81 o                         
   5  10   4         27.14         26.77         1.70 o                         
   6  10   4        107.99        100.95         3.57 o                         
   7  10   4         39.84         45.59         3.30 o                         
   8  10   4          9.99         10.63         2.17 o                         
   9  10   4          6.34          4.51         2.22 o                         
  10  10   4         49.55         56.30         4.02 o                         
  11  10   4          5.65         13.64         3.85 o                         
 -11  11   4          2.31          4.49         3.57 o                         
 -10  11   4          5.12          7.67         3.38 o                         
  -9  11   4         20.92         23.35         2.96 o                         
  -8  11   4          4.77          6.46         3.80 o                         
  -7  11   4         14.09         14.13         2.50 o                         
  -6  11   4         91.74         95.98         3.88 o                         
  -5  11   4         21.68         24.06         2.16 o                         
  -4  11   4         32.53         31.48         2.63 o                         
  -3  11   4         30.04         24.34         1.61 o                         
  -2  11   4        201.91        193.56         4.12 o                         
  -1  11   4          3.34          2.63         1.33 o                         
   0  11   4          0.08         -0.49         1.02 o                         
   1  11   4          2.82          3.26         1.19 o                         
   2  11   4        200.58        190.28         3.62 o                         
   3  11   4         29.26         26.23         1.78 o                         
   4  11   4         32.49         31.44         2.23 o                         
   5  11   4         20.98         24.33         2.06 o                         
   6  11   4         89.92         95.52         3.34 o                         
   7  11   4         13.45         15.52         2.21 o                         
   8  11   4          4.63          3.78         2.42 o                         
   9  11   4         20.23         21.37         3.02 o                         
  10  11   4          5.22          7.54         3.26 o                         
  11  11   4          2.20          8.40         4.36 o                         
 -10  12   4          0.93         -3.18         3.18 o                         
  -9  12   4          5.93          3.76         2.76 o                         
  -8  12   4         39.74         46.34         4.28 o                         
  -7  12   4        123.43        135.32         5.28 o                         
  -6  12   4        211.62        212.13         6.33 o                         
  -5  12   4         16.95         20.69         2.86 o                         
  -4  12   4         14.78         12.30         1.93 o                         
  -3  12   4        140.59        134.89         3.53 o                         
  -2  12   4        141.09        132.17         3.47 o                         
  -1  12   4         74.49         67.40         2.49 o                         
   0  12   4         56.63         48.99         2.35 o                         
   1  12   4         75.70         66.60         2.27 o                         
   2  12   4        138.38        132.78         3.47 o                         
   3  12   4        143.80        131.36         3.38 o                         
   4  12   4         15.64         14.51         1.88 o                         
   5  12   4         18.25         17.57         2.05 o                         
   6  12   4        212.75        228.19         6.57 o                         
   7  12   4        123.73        139.72         4.64 o                         
   8  12   4         41.10         50.10         3.57 o                         
   9  12   4          6.45          6.61         2.85 o                         
  10  12   4          0.83          2.94         3.31 o                         
  -9  13   4         21.36         25.32         3.52 o                         
  -8  13   4          7.73         10.58         3.02 o                         
  -7  13   4         38.95         39.74         3.95 o                         
  -6  13   4          5.12          7.13         3.01 o                         
  -5  13   4         13.66         15.44         2.54 o                         
  -4  13   4         44.81         53.86         3.59 o                         
  -3  13   4         86.50         94.08         3.26 o                         
  -2  13   4         32.10         32.55         2.46 o                         
  -1  13   4         10.82         11.73         1.92 o                         
   0  13   4          5.16          3.73         1.68 o                         
   1  13   4         10.03         10.61         2.00 o                         
   2  13   4         32.98         30.99         2.07 o                         
   3  13   4         86.71         94.60         3.33 o                         
   4  13   4         45.29         51.86         2.86 o                         
   5  13   4         12.91         11.54         2.26 o                         
   6  13   4          4.91         10.28         2.26 o                         
   7  13   4         37.24         41.39         4.04 o                         
   8  13   4          7.60          8.48         2.90 o                         
   9  13   4         22.09         21.35         3.81 o                         
  -8  14   4          9.33         12.06         3.88 o                         
  -7  14   4         22.36         27.51         3.66 o                         
  -6  14   4         40.98         46.06         4.11 o                         
  -5  14   4         24.75         32.43         2.94 o                         
  -4  14   4         18.19         15.90         2.95 o                         
  -3  14   4         16.41         14.46         2.43 o                         
  -2  14   4         13.90         15.65         2.41 o                         
  -1  14   4          4.29          4.23         2.27 o                         
   0  14   4         19.86         24.65         2.78 o                         
   1  14   4          4.25          5.55         2.28 o                         
   2  14   4         13.78         17.19         2.35 o                         
   3  14   4         16.71         15.41         2.12 o                         
   4  14   4         17.65         20.56         2.34 o                         
   5  14   4         25.77         31.32         2.72 o                         
   6  14   4         41.21         38.15         2.95 o                         
   7  14   4         21.81         18.48         3.01 o                         
   8  14   4          9.69         14.28         3.61 o                         
  -7  15   4         11.91          9.02         3.04 o                         
  -6  15   4          4.45          5.13         3.09 o                         
  -5  15   4          4.66          6.48         2.92 o                         
  -4  15   4         11.47         11.36         2.87 o                         
  -3  15   4         13.56         18.34         3.04 o                         
  -2  15   4          2.46          4.88         2.49 o                         
  -1  15   4          1.01          7.02         2.89 o                         
   0  15   4         21.11         29.06         3.97 o                         
   1  15   4          1.08          0.02         2.46 o                         
   2  15   4          2.53          5.04         2.28 o                         
   3  15   4         13.95         13.11         2.62 o                         
   4  15   4         11.09         10.89         2.31 o                         
   5  15   4          4.68          1.94         2.31 o                         
   6  15   4          4.51          5.84         2.57 o                         
   7  15   4         11.88         12.63         2.96 o                         
  -5  16   4          5.68          4.68         3.26 o                         
  -4  16   4          8.83          9.75         3.63 o                         
  -3  16   4          7.58         10.54         3.52 o                         
  -2  16   4         14.41         16.36         3.35 o                         
  -1  16   4         13.44         12.34         3.26 o                         
   0  16   4          9.10          7.64         3.15 o                         
   1  16   4         13.57         17.44         3.10 o                         
   2  16   4         13.70         12.93         3.24 o                         
   3  16   4          7.74         -0.71         2.96 o                         
   4  16   4          8.82         11.60         3.64 o                         
   5  16   4          5.80          2.22         2.35 o                         
  -2  17   4          9.01          1.66         4.21 o                         
  -1  17   4         19.39         18.74         3.70 o                         
   0  17   4         17.67         23.67         3.79 o                         
   1  17   4         19.63         22.48         3.79 o                         
   2  17   4          8.91         10.89         3.43 o                         
   1   0   5       7077.06       7842.25       108.87 o                         
   2   0   5         81.73         82.97         2.21 o                         
   3   0   5        341.39        403.26         6.03 o                         
   4   0   5        689.43        784.39        10.19 o                         
   5   0   5       1760.27       1845.72        22.30 o                         
   6   0   5        241.98        253.12         3.85 o                         
   7   0   5        759.21        725.99         9.78 o                         
   8   0   5         87.64         85.79         2.10 o                         
   9   0   5        693.26        644.99         8.67 o                         
  10   0   5          2.30          1.44         1.28 o                         
  11   0   5          0.14         -1.27         1.27 o                         
  12   0   5         41.50         42.76         2.15 o                         
  13   0   5         13.56         10.86         2.22 o                         
  14   0   5         64.14         77.30         4.69 o                         
 -14   1   5          0.48         -2.34         2.34 o                         
 -13   1   5         14.02         13.04         2.22 o                         
 -12   1   5         26.90         25.13         1.86 o                         
 -11   1   5         73.27         77.77         2.47 o                         
 -10   1   5         65.23         67.63         2.16 o                         
  -9   1   5        181.78        159.22         2.89 o                         
  -8   1   5        565.41        542.65         7.34 o                         
  -7   1   5         67.99         65.43         1.87 o                         
  -6   1   5         94.57         75.95         1.86 o                         
  -5   1   5       2649.85       2889.99        38.10 o                         
  -4   1   5        790.59        848.19        11.27 o                         
  -3   1   5       2324.27       2348.16        31.10 o                         
  -2   1   5        946.38       1032.64        14.48 o                         
  -1   1   5       4291.85       4758.08        62.66 o                         
   0   1   5      12470.74      12244.50       160.43 o                         
   1   1   5       4358.57       4810.84        59.46 o                         
   2   1   5        925.12       1008.88        13.69 o                         
   3   1   5       2308.79       2357.92        31.29 o                         
   4   1   5        762.41        806.09        10.17 o                         
   5   1   5       2619.29       2864.56        34.44 o                         
   6   1   5         98.65         81.37         1.68 o                         
   7   1   5         70.24         68.38         1.74 o                         
   8   1   5        573.89        547.15         7.36 o                         
   9   1   5        179.29        160.33         3.04 o                         
  10   1   5         62.62         66.42         2.34 o                         
  11   1   5         74.37         80.76         2.48 o                         
  12   1   5         26.19         23.44         2.08 o                         
  13   1   5         15.39         16.43         2.59 o                         
  14   1   5          0.62         -0.62         2.52 o                         
 -14   2   5          9.51          6.69         2.59 o                         
 -13   2   5         20.13         21.15         2.30 o                         
 -12   2   5         81.39         76.91         2.90 o                         
 -11   2   5         93.39         97.66         2.71 o                         
 -10   2   5        266.18        246.72         4.27 o                         
  -9   2   5        112.75        111.28         2.42 o                         
  -8   2   5        857.22        833.86        10.76 o                         
  -7   2   5        170.15        160.37         2.72 o                         
  -6   2   5        711.13        749.85         9.37 o                         
  -5   2   5        681.57        789.78        10.00 o                         
  -4   2   5        955.91        939.62        12.17 o                         
  -3   2   5        196.87        267.63         4.18 o                         
  -2   2   5       2191.28       2274.21        29.93 o                         
  -1   2   5      15535.77      15647.28       205.25 o                         
   0   2   5       5382.82       5634.35        63.83 o                         
   1   2   5      15494.13      15647.92       177.80 o                         
   2   2   5       2177.73       2258.02        27.05 o                         
   3   2   5        196.00        260.21         3.52 o                         
   4   2   5        968.27        948.73        11.08 o                         
   5   2   5        703.17        806.63         9.57 o                         
   6   2   5        696.75        722.53         9.33 o                         
   7   2   5        160.25        145.42         2.66 o                         
   8   2   5        860.70        833.98        10.76 o                         
   9   2   5        110.30        110.97         2.51 o                         
  10   2   5        268.86        249.19         4.46 o                         
  11   2   5         94.27        100.87         3.46 o                         
  12   2   5         80.74         76.17         3.35 o                         
  13   2   5         18.89         21.34         2.94 o                         
  14   2   5          9.00          7.95         2.79 o                         
 -14   3   5         22.51         17.71         3.02 o                         
 -13   3   5          4.33          5.10         2.04 o                         
 -12   3   5         12.53         13.71         1.88 o                         
 -11   3   5         28.07         27.69         1.94 o                         
 -10   3   5         38.70         42.35         1.88 o                         
  -9   3   5        111.21        101.83         2.33 o                         
  -8   3   5        108.87        101.40         2.18 o                         
  -7   3   5        573.78        546.24         6.99 o                         
  -6   3   5        162.28        172.34         2.69 o                         
  -5   3   5        540.26        556.34         7.19 o                         
  -4   3   5       1300.18       1310.39        17.84 o                         
  -3   3   5        323.48        332.75         5.05 o                         
  -2   3   5        645.35        677.34        12.77 o                         
  -1   3   5       2121.94       2300.29        32.48 o                         
   0   3   5         59.35         43.61         0.94 o                         
   1   3   5       2100.69       2361.52        25.61 o                         
   2   3   5        609.42        653.81         7.85 o                         
   3   3   5        307.77        326.21         4.36 o                         
   4   3   5       1303.56       1344.65        15.48 o                         
   5   3   5        533.31        560.39         7.15 o                         
   6   3   5        147.65        152.50         2.35 o                         
   7   3   5        564.59        547.47         7.27 o                         
   8   3   5        108.80        101.74         2.26 o                         
   9   3   5        105.81         95.90         2.38 o                         
  10   3   5         41.85         46.01         2.48 o                         
  11   3   5         29.17         27.72         2.51 o                         
  12   3   5         12.51         13.05         2.25 o                         
  13   3   5          4.38          6.91         3.16 o                         
  14   3   5         22.80         25.14         3.25 o                         
 -13   4   5         18.05         19.86         3.03 o                         
 -12   4   5         42.72         41.93         2.54 o                         
 -11   4   5         14.44         18.92         2.04 o                         
 -10   4   5        264.16        271.27         5.33 o                         
  -9   4   5        220.34        196.66         3.50 o                         
  -8   4   5         47.73         38.61         1.47 o                         
  -7   4   5         79.24         69.48         1.84 o                         
  -6   4   5        818.54        847.98        10.74 o                         
  -5   4   5        425.55        459.66         6.26 o                         
  -4   4   5       1706.21       1839.60        22.09 o                         
  -3   4   5       1504.77       1597.30        22.54 o                         
  -2   4   5        983.05       1005.85        20.67 o                         
  -1   4   5        736.51        800.70         9.06 o                         
   0   4   5       1092.39       1101.52        13.77 o                         
   1   4   5        761.14        809.18         8.91 o                         
   2   4   5        966.82       1011.76        11.79 o                         
   3   4   5       1533.30       1580.14        18.40 o                         
   4   4   5       1731.08       1827.07        22.19 o                         
   5   4   5        408.30        444.62         5.71 o                         
   6   4   5        830.38        847.38        10.25 o                         
   7   4   5         81.72         72.06         1.89 o                         
   8   4   5         52.36         43.20         1.79 o                         
   9   4   5        214.39        185.80         4.25 o                         
  10   4   5        265.61        272.66         6.01 o                         
  11   4   5         14.93         17.35         2.41 o                         
  12   4   5         43.37         41.08         2.89 o                         
  13   4   5         19.33         26.93         3.15 o                         
 -13   5   5        105.68        110.57         4.85 o                         
 -12   5   5         30.55         30.30         3.23 o                         
 -11   5   5          4.90          5.82         1.99 o                         
 -10   5   5        173.38        165.55         5.42 o                         
  -9   5   5        156.72        154.64         3.40 o                         
  -8   5   5        145.39        139.98         3.09 o                         
  -7   5   5        512.51        518.60         8.12 o                         
  -6   5   5        404.70        394.24         5.62 o                         
  -5   5   5         26.80         39.78         1.12 o                         
  -4   5   5        233.12        237.90         3.54 o                         
  -3   5   5        307.71        324.14         5.13 o                         
  -2   5   5        328.55        332.55         5.67 o                         
  -1   5   5       2189.42       2313.39        27.28 o                         
   0   5   5        866.61        839.39         9.15 o                         
   1   5   5       2160.55       2318.47        27.73 o                         
   2   5   5        344.27        342.91         4.17 o                         
   3   5   5        309.27        317.63         4.31 o                         
   4   5   5        233.49        234.25         3.49 o                         
   5   5   5         23.01         32.65         1.27 o                         
   6   5   5        395.45        380.51         5.72 o                         
   7   5   5        523.93        515.93         8.57 o                         
   8   5   5        150.61        147.58         3.50 o                         
   9   5   5        156.62        154.48         3.85 o                         
  10   5   5        172.80        165.04         4.31 o                         
  11   5   5          4.16          5.32         2.14 o                         
  12   5   5         31.90         30.59         3.10 o                         
  13   5   5        106.32        113.16         5.03 o                         
 -13   6   5         32.38         35.55         3.38 o                         
 -12   6   5         29.06         35.30         3.53 o                         
 -11   6   5          7.47          5.49         2.44 o                         
 -10   6   5         20.00         20.78         2.25 o                         
  -9   6   5        101.41        100.71         2.82 o                         
  -8   6   5         25.53         23.59         1.53 o                         
  -7   6   5         69.44         59.19         2.32 o                         
  -6   6   5        273.08        270.94         4.20 o                         
  -5   6   5        112.37        123.64         2.18 o                         
  -4   6   5        233.96        271.64         3.80 o                         
  -3   6   5         50.41         64.97         1.79 o                         
  -2   6   5       1486.19       1597.03        23.10 o                         
  -1   6   5       1289.86       1333.59        16.07 o                         
   0   6   5       5156.42       5562.12        58.55 o                         
   1   6   5       1268.13       1311.98        15.41 o                         
   2   6   5       1495.10       1608.96        17.92 o                         
   3   6   5         50.72         64.75         1.55 o                         
   4   6   5        236.65        267.64         3.82 o                         
   5   6   5        105.93        109.88         2.19 o                         
   6   6   5        266.68        255.60         4.06 o                         
   7   6   5         65.06         53.15         1.89 o                         
   8   6   5         24.97         28.22         1.83 o                         
   9   6   5        103.43        103.40         3.31 o                         
  10   6   5         18.40         17.53         2.03 o                         
  11   6   5          6.86          4.26         2.18 o                         
  12   6   5         29.48         29.53         3.13 o                         
  13   6   5         30.81         38.93         3.57 o                         
 -13   7   5         27.41         26.11         3.70 o                         
 -12   7   5         13.18         19.37         3.71 o                         
 -11   7   5         43.48         38.22         3.66 o                         
 -10   7   5          4.75          4.24         2.28 o                         
  -9   7   5         64.81         71.76         3.61 o                         
  -8   7   5        108.65         97.86         2.95 o                         
  -7   7   5        230.95        217.08         4.70 o                         
  -6   7   5         75.08         64.59         2.05 o                         
  -5   7   5        279.47        260.70         4.42 o                         
  -4   7   5        466.96        459.09         6.90 o                         
  -3   7   5        216.68        199.53         3.73 o                         
  -2   7   5       1012.69       1062.37        14.68 o                         
  -1   7   5        146.85        143.84         2.18 o                         
   0   7   5       1342.69       1462.97        17.07 o                         
   1   7   5        150.87        151.04         2.35 o                         
   2   7   5       1016.13       1077.00        11.71 o                         
   3   7   5        223.82        206.34         2.94 o                         
   4   7   5        481.75        470.17         6.05 o                         
   5   7   5        286.97        265.24         4.13 o                         
   6   7   5         74.15         63.44         1.78 o                         
   7   7   5        231.44        210.12         3.88 o                         
   8   7   5        107.67         96.70         3.10 o                         
   9   7   5         66.93         68.32         2.89 o                         
  10   7   5          4.76          1.69         1.82 o                         
  11   7   5         43.96         49.49         3.15 o                         
  12   7   5         14.46         11.19         3.28 o                         
  13   7   5         26.58         27.31         3.77 o                         
 -12   8   5          5.58          2.23         3.26 o                         
 -11   8   5          2.40          0.35         2.90 o                         
 -10   8   5         26.60         25.94         3.24 o                         
  -9   8   5         14.29         19.40         2.67 o                         
  -8   8   5        134.12        125.02         4.24 o                         
  -7   8   5         57.14         60.95         2.63 o                         
  -6   8   5         96.67         94.55         2.73 o                         
  -5   8   5        121.22        112.33         2.81 o                         
  -4   8   5       1751.31       1733.25        24.89 o                         
  -3   8   5        355.78        360.93         6.12 o                         
  -2   8   5        693.20        702.33         9.60 o                         
  -1   8   5        531.15        534.64         6.51 o                         
   0   8   5        133.59        144.78         2.32 o                         
   1   8   5        538.00        549.42         7.08 o                         
   2   8   5        699.72        719.73         8.72 o                         
   3   8   5        360.48        373.51         4.98 o                         
   4   8   5       1755.97       1717.06        21.21 o                         
   5   8   5        116.52        107.75         2.40 o                         
   6   8   5         93.67         91.44         2.38 o                         
   7   8   5         58.45         59.99         2.16 o                         
   8   8   5        133.39        120.90         5.31 o                         
   9   8   5         15.20         21.74         1.98 o                         
  10   8   5         26.38         28.35         2.44 o                         
  11   8   5          2.10         -3.01         3.01 o                         
  12   8   5          6.26          8.28         3.18 o                         
 -12   9   5         20.01         17.34         3.83 o                         
 -11   9   5         25.98         33.73         6.23 o                         
 -10   9   5         52.32         58.90         4.04 o                         
  -9   9   5         45.33         59.73         3.44 o                         
  -8   9   5         26.22         26.16         2.58 o                         
  -7   9   5         45.85         39.50         2.88 o                         
  -6   9   5         32.42         36.10         2.12 o                         
  -5   9   5         15.39         16.87         1.58 o                         
  -4   9   5        291.21        274.60         5.03 o                         
  -3   9   5        219.47        229.04         4.08 o                         
  -2   9   5         29.93         29.31         1.82 o                         
  -1   9   5         35.89         40.26         1.39 o                         
   0   9   5         38.27         38.07         1.39 o                         
   1   9   5         33.77         37.05         1.33 o                         
   2   9   5         29.12         29.69         1.20 o                         
   3   9   5        213.17        222.15         3.47 o                         
   4   9   5        288.85        271.53         4.27 o                         
   5   9   5         15.56         13.64         1.40 o                         
   6   9   5         29.09         30.23         1.61 o                         
   7   9   5         47.01         45.70         2.01 o                         
   8   9   5         26.75         30.75         2.03 o                         
   9   9   5         43.14         54.29         2.60 o                         
  10   9   5         50.24         52.50         3.23 o                         
  11   9   5         24.88         31.34         6.06 o                         
  12   9   5         20.20         17.75         4.22 o                         
 -11  10   5         40.76         36.75         4.31 o                         
 -10  10   5          2.57          3.37         2.99 o                         
  -9  10   5          6.62          7.10         2.44 o                         
  -8  10   5         21.76         18.62         2.49 o                         
  -7  10   5         91.49         99.35         5.26 o                         
  -6  10   5         56.81         59.00         3.02 o                         
  -5  10   5         98.43         94.89         2.86 o                         
  -4  10   5        184.99        162.63         3.68 o                         
  -3  10   5          1.86          0.68         1.14 o                         
  -2  10   5        150.37        157.37         3.31 o                         
  -1  10   5         47.77         45.04         1.57 o                         
   0  10   5         18.72         19.57         1.75 o                         
   1  10   5         50.80         49.09         1.65 o                         
   2  10   5        149.26        158.99         3.09 o                         
   3  10   5          1.88          0.14         1.10 o                         
   4  10   5        182.19        161.75         3.28 o                         
   5  10   5         94.91         87.24         2.60 o                         
   6  10   5         57.36         57.59         2.43 o                         
   7  10   5         93.16        103.22         3.44 o                         
   8  10   5         21.74         23.22         2.53 o                         
   9  10   5          6.64          4.91         2.34 o                         
  10  10   5          2.65         -0.29         2.76 o                         
  11  10   5         41.21         40.24         4.64 o                         
 -11  11   5         29.10         33.65         4.28 o                         
 -10  11   5          5.02          5.31         4.46 o                         
  -9  11   5         46.23         51.35         3.94 o                         
  -8  11   5          9.13          6.74         2.76 o                         
  -7  11   5         92.73         96.44         4.10 o                         
  -6  11   5         37.72         42.86         2.84 o                         
  -5  11   5        224.05        235.61         5.80 o                         
  -4  11   5         69.25         71.28         2.48 o                         
  -3  11   5         43.80         45.31         1.96 o                         
  -2  11   5        234.32        251.21         4.90 o                         
  -1  11   5         92.87         97.14         2.79 o                         
   0  11   5         32.03         27.19         1.46 o                         
   1  11   5         91.91         98.78         2.81 o                         
   2  11   5        229.62        244.84         4.33 o                         
   3  11   5         41.44         42.95         2.07 o                         
   4  11   5         69.58         65.71         2.68 o                         
   5  11   5        227.03        226.83         4.94 o                         
   6  11   5         37.34         43.49         2.39 o                         
   7  11   5         93.17         96.08         3.70 o                         
   8  11   5          9.86          8.91         2.27 o                         
   9  11   5         45.29         49.98         3.31 o                         
  10  11   5          4.87         -0.42         2.77 o                         
  11  11   5         30.55         28.15         5.05 o                         
 -10  12   5         20.62         23.69         3.94 o                         
  -9  12   5          0.18          4.92         2.67 o                         
  -8  12   5         18.69         17.40         3.04 o                         
  -7  12   5         25.02         32.69         3.26 o                         
  -6  12   5         47.72         57.72         3.97 o                         
  -5  12   5         12.94         12.48         3.19 o                         
  -4  12   5          8.49          8.29         1.86 o                         
  -3  12   5         19.70         22.00         1.75 o                         
  -2  12   5         79.37         76.95         3.80 o                         
  -1  12   5         19.61         20.78         1.98 o                         
   0  12   5        156.54        137.28         3.59 o                         
   1  12   5         18.78         16.33         1.52 o                         
   2  12   5         79.71         70.95         3.19 o                         
   3  12   5         20.28         21.20         1.82 o                         
   4  12   5          9.01         11.24         1.87 o                         
   5  12   5         13.95         11.72         1.95 o                         
   6  12   5         45.61         49.32         3.82 o                         
   7  12   5         25.22         30.99         2.70 o                         
   8  12   5         18.51         19.68         2.82 o                         
   9  12   5          0.21         -1.09         2.75 o                         
  10  12   5         19.81         18.65         3.68 o                         
  -9  13   5          1.69          2.96         3.19 o                         
  -8  13   5         38.27         39.97         3.61 o                         
  -7  13   5          5.97          9.31         2.79 o                         
  -6  13   5         69.47         71.56         3.80 o                         
  -5  13   5          0.94          2.50         2.16 o                         
  -4  13   5         64.15         68.70         3.43 o                         
  -3  13   5          6.58          6.36         2.09 o                         
  -2  13   5         27.39         33.86         2.45 o                         
  -1  13   5         86.17         83.24         3.28 o                         
   0  13   5          0.18          2.28         1.59 o                         
   1  13   5         88.08         81.29         3.37 o                         
   2  13   5         27.28         31.46         2.22 o                         
   3  13   5          6.36         10.98         1.91 o                         
   4  13   5         66.54         62.49         3.08 o                         
   5  13   5          0.70          1.14         2.71 o                         
   6  13   5         69.53         76.54         3.54 o                         
   7  13   5          5.56          9.25         2.54 o                         
   8  13   5         39.15         39.87         3.68 o                         
   9  13   5          1.89          2.49         3.30 o                         
  -8  14   5          1.02         -0.58         2.64 o                         
  -7  14   5         26.29         31.27         3.17 o                         
  -6  14   5          3.15          6.44         2.52 o                         
  -5  14   5         75.21         79.90         4.16 o                         
  -4  14   5         13.21          6.08         2.70 o                         
  -3  14   5         22.57         30.80         2.81 o                         
  -2  14   5          5.82          6.69         2.74 o                         
  -1  14   5         12.64         15.35         3.16 o                         
   0  14   5         12.30         14.77         2.34 o                         
   1  14   5         12.55          9.31         2.10 o                         
   2  14   5          5.70          4.57         2.03 o                         
   3  14   5         21.46         15.61         2.32 o                         
   4  14   5         13.01          9.33         2.16 o                         
   5  14   5         75.74         81.01         3.67 o                         
   6  14   5          2.91          2.97         2.19 o                         
   7  14   5         27.32         27.00         3.10 o                         
   8  14   5          1.15         -0.19         2.93 o                         
  -7  15   5         14.47         13.59         3.30 o                         
  -6  15   5         11.12         12.62         3.20 o                         
  -5  15   5         33.47         36.56         3.65 o                         
  -4  15   5         22.38         22.87         3.26 o                         
  -3  15   5         33.20         34.32         4.53 o                         
  -2  15   5        105.22        108.34         4.50 o                         
  -1  15   5          3.20          5.06         3.22 o                         
   0  15   5          2.13         -1.77         2.71 o                         
   1  15   5          2.96          0.53         2.20 o                         
   2  15   5        105.54        104.31         4.42 o                         
   3  15   5         33.21         33.04         3.10 o                         
   4  15   5         22.47         27.64         2.52 o                         
   5  15   5         33.19         34.67         2.95 o                         
   6  15   5         10.69         13.03         2.70 o                         
   7  15   5         14.56         17.43         3.14 o                         
  -5  16   5          4.03          2.34         3.37 o                         
  -4  16   5          0.32          1.58         3.28 o                         
  -3  16   5          5.47          1.80         3.22 o                         
  -2  16   5         13.29         16.05         4.44 o                         
  -1  16   5         19.56         18.64         4.13 o                         
   0  16   5          0.00          4.97         4.58 o                         
   1  16   5         19.14         19.69         3.41 o                         
   2  16   5         13.28         18.89         3.06 o                         
   3  16   5          5.71          5.72         2.65 o                         
   4  16   5          0.40          5.51         2.63 o                         
   5  16   5          3.84          5.45         3.76 o                         
  -2  17   5          9.60          4.06         4.17 o                         
  -1  17   5          9.68          8.70         3.83 o                         
   0  17   5          0.07          0.71         3.37 o                         
   1  17   5          9.71         10.66         3.34 o                         
   2  17   5          9.90          8.07         3.43 o                         
   0   0   6        797.43        750.09        14.94 o                         
   1   0   6        559.45        571.81         7.38 o                         
   2   0   6       2692.50       2880.27        40.20 o                         
   3   0   6        460.64        464.90         6.94 o                         
   4   0   6        331.59        350.67         5.47 o                         
   5   0   6        749.84        784.66         9.79 o                         
   6   0   6        514.24        468.05         6.21 o                         
   7   0   6        408.26        382.34         5.33 o                         
   8   0   6          0.25         -0.93         0.93 o                         
   9   0   6         14.69         13.93         1.40 o                         
  10   0   6          0.01         -1.18         1.18 o                         
  11   0   6          0.06         -1.31         1.31 o                         
  12   0   6         50.29         58.24         2.47 o                         
  13   0   6         10.92          8.51         2.20 o                         
  14   0   6          2.56          2.96         2.65 o                         
 -14   1   6          5.88         11.50         2.80 o                         
 -13   1   6         12.74         12.85         2.35 o                         
 -12   1   6          8.81          8.86         1.74 o                         
 -11   1   6         31.31         31.24         1.92 o                         
 -10   1   6        118.19        119.13         2.60 o                         
  -9   1   6        109.43        102.87         2.33 o                         
  -8   1   6        365.63        351.23         4.90 o                         
  -7   1   6         43.10         44.59         1.65 o                         
  -6   1   6       2611.46       2621.74        34.89 o                         
  -5   1   6        100.78        103.73         2.17 o                         
  -4   1   6       2136.65       2320.01        30.91 o                         
  -3   1   6        150.68        173.73         2.94 o                         
  -2   1   6       5966.14       6388.65        88.04 o                         
  -1   1   6       6711.72       7217.61        94.22 o                         
   0   1   6       2208.09       2303.69        27.44 o                         
   1   1   6       6656.16       7193.53        85.25 o                         
   2   1   6       6023.30       6324.66       106.48 o                         
   3   1   6        157.02        178.68         2.83 o                         
   4   1   6       2126.78       2339.40        30.95 o                         
   5   1   6        100.58        103.37         1.84 o                         
   6   1   6       2595.14       2615.42        31.53 o                         
   7   1   6         41.57         42.71         1.45 o                         
   8   1   6        368.57        346.78         5.06 o                         
   9   1   6        106.88         96.91         2.57 o                         
  10   1   6        120.08        117.93         3.55 o                         
  11   1   6         31.38         33.97         1.99 o                         
  12   1   6          8.56          8.05         1.90 o                         
  13   1   6         12.41         12.70         2.52 o                         
  14   1   6          5.62          6.30         2.64 o                         
 -14   2   6          5.30          7.29         3.61 o                         
 -13   2   6         71.62         73.53         3.17 o                         
 -12   2   6         21.61         20.87         2.00 o                         
 -11   2   6         97.16         98.64         2.85 o                         
 -10   2   6        132.61        125.30         2.72 o                         
  -9   2   6         58.44         59.13         1.88 o                         
  -8   2   6        215.32        209.34         3.45 o                         
  -7   2   6        127.27        126.99         2.42 o                         
  -6   2   6        134.81        147.56         2.50 o                         
  -5   2   6        304.74        288.68         4.51 o                         
  -4   2   6        392.13        445.41         6.34 o                         
  -3   2   6       1937.41       2104.13        31.56 o                         
  -2   2   6        742.30        783.15        10.78 o                         
  -1   2   6      11181.46      11108.63       173.08 o                         
   0   2   6       3769.90       3990.80        45.37 o                         
   1   2   6      11064.51      11244.87       138.63 o                         
   2   2   6        750.60        803.38        10.22 o                         
   3   2   6       1896.92       2089.47        25.15 o                         
   4   2   6        379.28        440.81         5.97 o                         
   5   2   6        314.42        296.27         4.06 o                         
   6   2   6        131.97        139.76         2.43 o                         
   7   2   6        120.70        121.92         2.35 o                         
   8   2   6        214.30        199.89         3.48 o                         
   9   2   6         60.51         64.01         2.04 o                         
  10   2   6        130.51        126.07         3.05 o                         
  11   2   6         97.97         90.73         3.66 o                         
  12   2   6         19.77         20.35         2.37 o                         
  13   2   6         72.64         74.59         3.80 o                         
  14   2   6          5.03          6.13         2.57 o                         
 -14   3   6         21.56         20.20         3.15 o                         
 -13   3   6         38.28         42.87         3.13 o                         
 -12   3   6          7.18          6.81         1.79 o                         
 -11   3   6         46.63         45.78         2.26 o                         
 -10   3   6        105.18        120.95         2.87 o                         
  -9   3   6        356.37        344.47         5.01 o                         
  -8   3   6        209.65        204.26         3.28 o                         
  -7   3   6         81.01         80.23         1.94 o                         
  -6   3   6        225.59        220.56         3.56 o                         
  -5   3   6        167.00        132.43         2.93 o                         
  -4   3   6       1809.95       2037.95        26.99 o                         
  -3   3   6        578.33        643.58         9.37 o                         
  -2   3   6       2497.00       2695.08        36.07 o                         
  -1   3   6        777.38        879.17        11.65 o                         
   0   3   6        125.60        136.30         1.91 o                         
   1   3   6        816.22        935.14        10.23 o                         
   2   3   6       2491.22       2759.79        31.24 o                         
   3   3   6        590.00        640.09         8.05 o                         
   4   3   6       1814.52       2016.59        25.61 o                         
   5   3   6        171.66        141.09         2.15 o                         
   6   3   6        227.81        224.59         3.21 o                         
   7   3   6         79.27         80.82         1.87 o                         
   8   3   6        205.77        195.66         3.34 o                         
   9   3   6        366.49        354.09         5.33 o                         
  10   3   6        104.24        122.29         4.71 o                         
  11   3   6         43.14         47.87         2.89 o                         
  12   3   6          7.33          6.90         2.35 o                         
  13   3   6         38.59         41.58         3.44 o                         
  14   3   6         21.42         21.03         3.11 o                         
 -13   4   6         22.15         21.89         2.96 o                         
 -12   4   6         20.59         25.70         3.29 o                         
 -11   4   6         93.36         89.52         3.31 o                         
 -10   4   6         54.79         60.46         2.48 o                         
  -9   4   6         41.70         42.11         1.83 o                         
  -8   4   6         19.37         22.83         1.39 o                         
  -7   4   6        506.95        479.34         6.82 o                         
  -6   4   6         57.67         53.24         1.55 o                         
  -5   4   6        959.00        940.47        13.24 o                         
  -4   4   6        630.02        711.99         8.86 o                         
  -3   4   6       1067.48       1097.77        18.36 o                         
  -2   4   6        160.22        168.88         2.83 o                         
  -1   4   6         57.72         63.24         1.22 o                         
   0   4   6        675.73        784.91         9.64 o                         
   1   4   6         50.42         54.77         1.10 o                         
   2   4   6        155.85        169.80         2.31 o                         
   3   4   6       1078.67       1100.48        12.92 o                         
   4   4   6        631.79        712.62         9.42 o                         
   5   4   6        984.34        986.17        14.39 o                         
   6   4   6         57.34         52.12         1.45 o                         
   7   4   6        505.50        471.63         6.88 o                         
   8   4   6         19.53         20.84         1.70 o                         
   9   4   6         43.28         42.23         2.17 o                         
  10   4   6         56.33         62.60         3.03 o                         
  11   4   6         89.80         90.26         3.73 o                         
  12   4   6         20.08         19.59         2.82 o                         
  13   4   6         23.32         27.62         3.17 o                         
 -13   5   6          5.38          8.45         2.68 o                         
 -12   5   6         26.60         33.68         3.46 o                         
 -11   5   6         11.08         12.49         2.93 o                         
 -10   5   6        177.68        181.61         4.57 o                         
  -9   5   6        138.42        130.02         3.35 o                         
  -8   5   6          3.65          6.39         1.21 o                         
  -7   5   6         85.07         87.76         2.11 o                         
  -6   5   6        177.35        164.19         2.84 o                         
  -5   5   6        242.34        259.97         4.04 o                         
  -4   5   6        182.45        179.98         3.03 o                         
  -3   5   6        170.83        175.57         3.23 o                         
  -2   5   6         30.37         35.82         1.20 o                         
  -1   5   6        194.65        188.65         2.37 o                         
   0   5   6       2325.88       2812.66        31.02 o                         
   1   5   6        206.70        194.29         2.67 o                         
   2   5   6         37.43         43.17         1.05 o                         
   3   5   6        174.46        182.52         2.63 o                         
   4   5   6        181.79        175.92         2.83 o                         
   5   5   6        251.72        272.13         3.97 o                         
   6   5   6        167.82        156.94         2.84 o                         
   7   5   6         81.20         84.83         2.50 o                         
   8   5   6          3.84          3.80         1.43 o                         
   9   5   6        141.22        135.06         3.59 o                         
  10   5   6        170.80        180.90         5.32 o                         
  11   5   6         11.01         10.38         2.29 o                         
  12   5   6         26.07         28.20         3.14 o                         
  13   5   6          5.21          9.28         2.91 o                         
 -13   6   6         12.57          8.52         3.23 o                         
 -12   6   6         28.16         30.84         3.81 o                         
 -11   6   6         66.59         63.27         3.64 o                         
 -10   6   6         35.79         32.74         2.47 o                         
  -9   6   6         80.77         81.33         3.65 o                         
  -8   6   6        399.22        380.36         6.80 o                         
  -7   6   6        238.05        212.21         4.11 o                         
  -6   6   6         96.82         93.86         2.83 o                         
  -5   6   6        908.97        888.06        11.68 o                         
  -4   6   6        456.21        450.30         6.70 o                         
  -3   6   6        222.37        229.20         3.92 o                         
  -2   6   6        336.25        389.92         5.94 o                         
  -1   6   6        713.97        691.71         7.72 o                         
   0   6   6       3242.73       3401.61        35.94 o                         
   1   6   6        720.08        704.94         8.43 o                         
   2   6   6        335.74        387.91         4.79 o                         
   3   6   6        217.24        214.96         3.14 o                         
   4   6   6        460.37        455.62         5.85 o                         
   5   6   6        911.10        874.31        10.74 o                         
   6   6   6         96.83         90.82         2.28 o                         
   7   6   6        234.06        214.72         4.11 o                         
   8   6   6        405.84        376.34         6.38 o                         
   9   6   6         81.51         78.09         2.91 o                         
  10   6   6         36.02         33.09         2.60 o                         
  11   6   6         67.26         65.31         3.43 o                         
  12   6   6         26.68         26.53         3.30 o                         
  13   6   6         12.74         13.93         2.99 o                         
 -12   7   6         25.88         29.65         3.50 o                         
 -11   7   6         32.97         36.17         3.63 o                         
 -10   7   6         44.44         47.29         3.63 o                         
  -9   7   6          4.36          5.44         1.69 o                         
  -8   7   6         89.81         92.87         4.01 o                         
  -7   7   6         65.93         64.06         2.38 o                         
  -6   7   6         25.81         40.28         1.96 o                         
  -5   7   6        101.19         95.98         3.00 o                         
  -4   7   6       1205.01       1178.74        16.29 o                         
  -3   7   6         97.26         93.97         2.65 o                         
  -2   7   6        815.93        821.73        11.41 o                         
  -1   7   6        308.92        301.96         3.84 o                         
   0   7   6         98.66         97.81         1.65 o                         
   1   7   6        313.42        307.55         4.07 o                         
   2   7   6        810.94        819.19         9.91 o                         
   3   7   6         96.06         89.00         1.90 o                         
   4   7   6       1203.36       1186.67        14.14 o                         
   5   7   6         99.99         95.10         2.06 o                         
   6   7   6         23.27         34.71         1.43 o                         
   7   7   6         63.03         63.98         2.06 o                         
   8   7   6         89.79         92.69         3.47 o                         
   9   7   6          4.41          3.11         1.62 o                         
  10   7   6         47.19         49.17         3.25 o                         
  11   7   6         33.01         37.13         3.13 o                         
  12   7   6         25.60         24.38         4.06 o                         
 -12   8   6          2.34          2.74         2.97 o                         
 -11   8   6         48.51         51.34         4.45 o                         
 -10   8   6         29.06         30.24         3.27 o                         
  -9   8   6         16.15         15.06         2.39 o                         
  -8   8   6        134.84        131.31         3.83 o                         
  -7   8   6         23.52         27.10         2.04 o                         
  -6   8   6        100.52         86.97         3.01 o                         
  -5   8   6        303.05        273.01         5.14 o                         
  -4   8   6        283.92        274.63         5.05 o                         
  -3   8   6        155.59        139.02         3.00 o                         
  -2   8   6        168.81        160.63         2.85 o                         
  -1   8   6         12.85         13.73         0.84 o                         
   0   8   6        940.74        964.40        11.55 o                         
   1   8   6         10.87         12.10         0.73 o                         
   2   8   6        170.53        164.97         2.78 o                         
   3   8   6        148.82        131.91         2.43 o                         
   4   8   6        280.62        285.33         4.11 o                         
   5   8   6        305.65        294.79         4.23 o                         
   6   8   6        101.95         93.82         2.24 o                         
   7   8   6         24.60         26.51         1.67 o                         
   8   8   6        133.36        126.34         3.42 o                         
   9   8   6         15.79         13.24         1.83 o                         
  10   8   6         30.13         29.00         2.66 o                         
  11   8   6         48.11         56.85         3.57 o                         
  12   8   6          2.46         -0.91         3.10 o                         
 -12   9   6         23.53         18.93         3.50 o                         
 -11   9   6         16.51         10.78         3.50 o                         
 -10   9   6          0.47         -2.56         2.56 o                         
  -9   9   6         80.62         81.60         3.92 o                         
  -8   9   6        102.52         99.56         4.66 o                         
  -7   9   6         62.84         62.51         2.96 o                         
  -6   9   6         80.69         77.48         2.92 o                         
  -5   9   6         51.30         47.15         2.08 o                         
  -4   9   6        326.10        308.71         5.56 o                         
  -3   9   6        221.61        250.21         4.33 o                         
  -2   9   6          7.33         10.74         1.93 o                         
  -1   9   6         60.48         57.24         1.55 o                         
   0   9   6         30.96         31.16         1.21 o                         
   1   9   6         62.96         64.19         1.84 o                         
   2   9   6          7.37          9.52         1.06 o                         
   3   9   6        219.04        240.60         3.70 o                         
   4   9   6        321.90        315.31         4.73 o                         
   5   9   6         53.04         52.12         2.14 o                         
   6   9   6         82.35         77.98         2.31 o                         
   7   9   6         62.69         64.35         2.22 o                         
   8   9   6        102.02         96.75         3.31 o                         
   9   9   6         83.02         85.17         3.27 o                         
  10   9   6          0.48         -2.07         2.07 o                         
  11   9   6         17.91         21.29         4.17 o                         
  12   9   6         23.10         23.18         4.24 o                         
 -11  10   6          0.48          0.85         3.23 o                         
 -10  10   6          6.07          4.53         2.99 o                         
  -9  10   6         13.39         23.50         2.85 o                         
  -8  10   6         27.48         29.86         2.86 o                         
  -7  10   6         46.86         45.98         3.01 o                         
  -6  10   6         13.03         11.58         2.12 o                         
  -5  10   6         49.03         50.40         2.47 o                         
  -4  10   6         78.25         70.63         2.48 o                         
  -3  10   6         90.70         84.36         2.46 o                         
  -2  10   6         22.09         21.83         2.19 o                         
  -1  10   6        240.23        234.16         3.82 o                         
   0  10   6        220.41        183.84         3.35 o                         
   1  10   6        246.10        240.91         4.01 o                         
   2  10   6         22.81         22.75         1.37 o                         
   3  10   6         86.28         86.17         2.24 o                         
   4  10   6         76.99         73.01         2.30 o                         
   5  10   6         46.84         42.00         2.47 o                         
   6  10   6         13.87         13.01         1.56 o                         
   7  10   6         44.83         49.33         2.26 o                         
   8  10   6         26.94         34.16         2.36 o                         
   9  10   6         12.73         14.19         2.28 o                         
  10  10   6          5.66          1.82         3.35 o                         
  11  10   6          0.37          8.37         3.62 o                         
 -10  11   6         49.57         53.41         7.05 o                         
  -9  11   6         87.13         87.18         5.17 o                         
  -8  11   6         14.86         14.23         2.55 o                         
  -7  11   6         23.69         28.06         2.69 o                         
  -6  11   6        104.87         95.37         3.99 o                         
  -5  11   6         39.55         44.02         2.78 o                         
  -4  11   6         56.38         57.10         2.75 o                         
  -3  11   6         48.65         51.65         2.22 o                         
  -2  11   6         91.58         87.60         2.76 o                         
  -1  11   6         73.25         74.66         2.83 o                         
   0  11   6         34.38         34.86         2.02 o                         
   1  11   6         74.89         71.43         2.25 o                         
   2  11   6         94.21         94.72         2.40 o                         
   3  11   6         51.08         48.00         1.95 o                         
   4  11   6         57.45         58.40         2.57 o                         
   5  11   6         38.88         40.46         2.21 o                         
   6  11   6        108.95        111.06         4.41 o                         
   7  11   6         23.73         26.18         2.11 o                         
   8  11   6         14.42         18.07         2.52 o                         
   9  11   6         85.38         88.53         4.12 o                         
  10  11   6         49.39         53.96         4.88 o                         
 -10  12   6          6.86          8.60         4.36 o                         
  -9  12   6          7.51          3.68         2.69 o                         
  -8  12   6          3.50          1.88         2.55 o                         
  -7  12   6         22.94         28.20         3.11 o                         
  -6  12   6          6.31          8.06         2.55 o                         
  -5  12   6          0.21         -1.75         1.92 o                         
  -4  12   6          3.01          4.76         1.87 o                         
  -3  12   6        113.31        112.57         3.34 o                         
  -2  12   6        128.62        127.99         3.82 o                         
  -1  12   6         10.23          7.17         1.74 o                         
   0  12   6        163.33        148.02         3.73 o                         
   1  12   6         10.40          8.77         1.41 o                         
   2  12   6        128.13        124.71         3.11 o                         
   3  12   6        115.51        107.93         3.89 o                         
   4  12   6          2.91          1.05         1.69 o                         
   5  12   6          0.24          0.05         1.74 o                         
   6  12   6          6.22          7.33         2.30 o                         
   7  12   6         21.92         24.89         2.43 o                         
   8  12   6          3.16          3.41         2.53 o                         
   9  12   6          7.47          9.25         2.99 o                         
  10  12   6          6.95          8.06         4.27 o                         
  -9  13   6          1.56         -0.41         2.74 o                         
  -8  13   6          8.05          7.15         2.81 o                         
  -7  13   6         28.60         25.49         3.00 o                         
  -6  13   6        112.36        119.84         4.78 o                         
  -5  13   6         10.09         11.54         2.43 o                         
  -4  13   6         19.97         21.71         2.52 o                         
  -3  13   6         51.82         55.73         4.38 o                         
  -2  13   6          5.71          5.68         2.13 o                         
  -1  13   6        123.78        120.53         4.46 o                         
   0  13   6          0.15         -0.44         1.67 o                         
   1  13   6        124.48        121.03         3.60 o                         
   2  13   6          5.39          6.21         1.77 o                         
   3  13   6         52.37         54.66         2.67 o                         
   4  13   6         19.83         25.60         2.74 o                         
   5  13   6         10.06         12.72         2.30 o                         
   6  13   6        113.83        116.03         5.29 o                         
   7  13   6         29.17         31.85         2.92 o                         
   8  13   6          8.11         10.29         2.95 o                         
   9  13   6          1.61          0.56         2.89 o                         
  -8  14   6         19.42         23.53         3.28 o                         
  -7  14   6         37.48         32.73         3.30 o                         
  -6  14   6          1.24          2.95         2.50 o                         
  -5  14   6          0.49          1.42         2.87 o                         
  -4  14   6         19.66         16.84         2.99 o                         
  -3  14   6         14.85         12.25         2.75 o                         
  -2  14   6         23.59         22.85         3.03 o                         
  -1  14   6         28.46         29.05         2.70 o                         
   0  14   6          0.33         -0.92         1.88 o                         
   1  14   6         28.75         27.12         2.90 o                         
   2  14   6         23.37         21.40         2.46 o                         
   3  14   6         14.69         10.85         3.03 o                         
   4  14   6         18.45         22.20         2.48 o                         
   5  14   6          0.47          5.04         2.23 o                         
   6  14   6          1.17          2.34         2.24 o                         
   7  14   6         37.12         37.51         3.63 o                         
   8  14   6         19.49         23.65         3.55 o                         
  -6  15   6          0.02          0.90         3.01 o                         
  -5  15   6          5.52          2.28         2.78 o                         
  -4  15   6          3.38          2.49         2.70 o                         
  -3  15   6         11.03          9.81         4.74 o                         
  -2  15   6         12.29         11.95         4.28 o                         
  -1  15   6         31.93         37.22         4.21 o                         
   0  15   6         22.40         26.55         3.41 o                         
   1  15   6         31.55         35.55         2.93 o                         
   2  15   6         12.13         12.58         2.48 o                         
   3  15   6         11.58         13.54         2.73 o                         
   4  15   6          3.50         -1.62         2.20 o                         
   5  15   6          5.65          6.18         2.44 o                         
   6  15   6          0.01         -2.62         2.62 o                         
  -5  16   6         14.22          4.50         3.47 o                         
  -4  16   6          9.36          7.53         3.48 o                         
  -3  16   6         16.45         23.30         3.86 o                         
  -2  16   6         38.45         40.09         5.89 o                         
  -1  16   6          0.66          3.74         3.39 o                         
   0  16   6          6.57          9.26         3.16 o                         
   1  16   6          0.76         -3.09         3.11 o                         
   2  16   6         38.31         35.84         3.49 o                         
   3  16   6         16.91         20.79         3.07 o                         
   4  16   6          9.33         17.29         3.01 o                         
   5  16   6         13.87         13.27         3.50 o                         
  -2  17   6          0.53         -0.21         6.62 o                         
  -1  17   6          0.67          1.32         4.01 o                         
   0  17   6         59.76         70.29         5.78 o                         
   1  17   6          0.63          4.66         3.34 o                         
   2  17   6          0.48         -3.82         5.11 o                         
   1   0   7         39.39         32.99         0.86 o                         
   2   0   7        178.61        217.87         3.32 o                         
   3   0   7         17.27         18.12         2.12 o                         
   4   0   7         17.83         31.56         1.70 o                         
   5   0   7       2140.25       2246.66        29.98 o                         
   6   0   7          8.60          7.84         0.85 o                         
   7   0   7         22.00         25.01         1.27 o                         
   8   0   7        379.13        384.46         5.51 o                         
   9   0   7         15.40         11.56         1.45 o                         
  10   0   7         19.74         16.45         1.61 o                         
  11   0   7          6.77          9.20         1.71 o                         
  12   0   7         46.18         47.34         2.34 o                         
  13   0   7          0.02         -1.59         2.11 o                         
  14   0   7          1.59          4.86         2.67 o                         
 -14   1   7         50.62         60.18         3.85 o                         
 -13   1   7         27.67         22.78         2.47 o                         
 -12   1   7         55.61         57.99         2.51 o                         
 -11   1   7         91.03         91.85         2.79 o                         
 -10   1   7          4.77          8.18         1.37 o                         
  -9   1   7        163.93        150.22         3.01 o                         
  -8   1   7         84.24         87.44         2.22 o                         
  -7   1   7       1755.11       1679.95        21.56 o                         
  -6   1   7         86.79        103.82         2.28 o                         
  -5   1   7       1456.84       1572.42        21.24 o                         
  -4   1   7       2286.53       2464.01        34.66 o                         
  -3   1   7       2540.26       2709.79        41.06 o                         
  -2   1   7       1361.97       1405.12        22.40 o                         
  -1   1   7       4935.67       5257.98        65.78 o                         
   0   1   7          1.41          1.03         0.64 o                         
   1   1   7       4944.25       5320.66        62.73 o                         
   2   1   7       1381.54       1430.16        17.94 o                         
   3   1   7       2578.27       2762.22        36.24 o                         
   4   1   7       2284.78       2460.39        34.69 o                         
   5   1   7       1466.21       1583.81        20.14 o                         
   6   1   7         90.07        105.35         2.62 o                         
   7   1   7       1723.90       1670.45        21.56 o                         
   8   1   7         84.89         87.15         2.11 o                         
   9   1   7        160.45        150.45         3.35 o                         
  10   1   7          3.90          2.37         1.48 o                         
  11   1   7         90.32         90.49         3.77 o                         
  12   1   7         55.87         58.01         3.30 o                         
  13   1   7         27.82         24.35         2.79 o                         
  14   1   7         51.20         56.90         3.60 o                         
 -14   2   7         56.55         55.66         3.78 o                         
 -13   2   7         14.34         15.57         2.39 o                         
 -12   2   7        186.26        186.24         4.26 o                         
 -11   2   7          2.02          2.72         1.44 o                         
 -10   2   7         35.12         37.59         1.79 o                         
  -9   2   7         92.33         92.39         2.39 o                         
  -8   2   7        557.99        522.12         7.21 o                         
  -7   2   7         18.39         24.93         1.28 o                         
  -6   2   7        109.63        115.62         2.33 o                         
  -5   2   7        197.16        159.12         2.75 o                         
  -4   2   7        888.00        913.84        12.46 o                         
  -3   2   7       1605.83       1735.55        24.37 o                         
  -2   2   7        423.15        448.69         6.68 o                         
  -1   2   7       1817.05       1928.77        24.26 o                         
   0   2   7       2486.49       2687.61        29.47 o                         
   1   2   7       1849.59       1935.55        22.15 o                         
   2   2   7        421.63        452.30         6.18 o                         
   3   2   7       1574.20       1714.48        20.77 o                         
   4   2   7        888.20        901.84        11.74 o                         
   5   2   7        206.66        171.84         2.78 o                         
   6   2   7        108.76        114.89         2.26 o                         
   7   2   7         19.59         23.14         1.71 o                         
   8   2   7        576.82        529.76         7.56 o                         
   9   2   7         92.11         84.62         2.62 o                         
  10   2   7         35.82         42.69         2.16 o                         
  11   2   7          1.69         -0.31         1.94 o                         
  12   2   7        184.91        190.80         5.34 o                         
  13   2   7         14.62         17.98         2.94 o                         
  14   2   7         56.87         57.09         3.67 o                         
 -13   3   7          7.53          3.64         2.52 o                         
 -12   3   7          6.76          5.26         1.83 o                         
 -11   3   7         14.75         14.45         1.77 o                         
 -10   3   7        159.76        164.85         3.25 o                         
  -9   3   7          3.00          1.45         1.09 o                         
  -8   3   7         61.62         66.07         2.05 o                         
  -7   3   7        235.23        201.24         3.50 o                         
  -6   3   7        824.19        784.12        10.30 o                         
  -5   3   7        620.54        598.35         8.58 o                         
  -4   3   7        989.59       1110.61        14.40 o                         
  -3   3   7       3389.63       3543.50        60.61 o                         
  -2   3   7        606.58        657.91         8.84 o                         
  -1   3   7       2449.08       2702.33        34.29 o                         
   0   3   7       3136.91       3051.71        34.84 o                         
   1   3   7       2468.02       2769.18        31.33 o                         
   2   3   7        562.22        622.00         8.39 o                         
   3   3   7       3388.08       3649.32        42.92 o                         
   4   3   7        993.59       1123.69        15.15 o                         
   5   3   7        625.90        608.58         8.00 o                         
   6   3   7        806.64        753.13        10.35 o                         
   7   3   7        238.21        211.99         3.76 o                         
   8   3   7         61.72         66.36         2.11 o                         
   9   3   7          2.58          4.31         1.66 o                         
  10   3   7        168.58        175.84         4.60 o                         
  11   3   7         13.99         13.91         2.29 o                         
  12   3   7          6.76          6.00         2.31 o                         
  13   3   7          7.58          9.34         3.01 o                         
 -13   4   7         15.03         28.90         3.17 o                         
 -12   4   7         98.91        103.58         4.46 o                         
 -11   4   7         14.74         12.70         1.99 o                         
 -10   4   7         12.38         11.36         1.55 o                         
  -9   4   7         37.00         40.67         1.97 o                         
  -8   4   7        234.24        232.84         4.00 o                         
  -7   4   7        135.49        138.29         2.87 o                         
  -6   4   7        241.79        225.23         3.83 o                         
  -5   4   7        483.71        511.90         7.44 o                         
  -4   4   7       1622.93       1596.04        22.52 o                         
  -3   4   7        498.71        545.89         8.09 o                         
  -2   4   7       1439.33       1539.11        23.79 o                         
  -1   4   7       2872.02       3121.16        39.83 o                         
   0   4   7        166.32        169.42         2.56 o                         
   1   4   7       2899.97       3243.76        36.42 o                         
   2   4   7       1437.95       1495.47        16.84 o                         
   3   4   7        498.13        534.21         6.88 o                         
   4   4   7       1624.02       1565.10        20.16 o                         
   5   4   7        473.70        517.33         6.78 o                         
   6   4   7        243.20        226.39         3.46 o                         
   7   4   7        132.46        134.66         3.07 o                         
   8   4   7        241.15        232.64         4.65 o                         
   9   4   7         38.33         38.01         2.47 o                         
  10   4   7         11.84         16.19         2.22 o                         
  11   4   7         15.03         12.57         2.34 o                         
  12   4   7        102.43        107.47         5.14 o                         
  13   4   7         15.97         14.96         3.05 o                         
 -13   5   7          8.07          8.08         2.80 o                         
 -12   5   7         34.96         38.49         3.25 o                         
 -11   5   7          7.92          4.56         2.14 o                         
 -10   5   7         43.42         39.42         2.27 o                         
  -9   5   7        127.85        125.81         3.31 o                         
  -8   5   7        312.41        295.02         5.49 o                         
  -7   5   7        232.56        203.36         3.46 o                         
  -6   5   7         45.81         45.13         1.41 o                         
  -5   5   7       1853.23       1790.15        27.88 o                         
  -4   5   7        277.45        280.31         4.80 o                         
  -3   5   7        929.29       1036.32        14.88 o                         
  -2   5   7        689.40        696.55         9.25 o                         
  -1   5   7       1183.81       1170.21        12.89 o                         
   0   5   7       1206.13       1245.17        14.47 o                         
   1   5   7       1172.49       1137.30        15.08 o                         
   2   5   7        708.48        712.65         8.18 o                         
   3   5   7        910.97       1013.33        12.11 o                         
   4   5   7        282.53        290.37         4.30 o                         
   5   5   7       1856.08       1827.06        22.11 o                         
   6   5   7         43.86         44.36         1.52 o                         
   7   5   7        225.85        192.10         3.86 o                         
   8   5   7        307.43        304.20         5.65 o                         
   9   5   7        124.37        115.16         3.85 o                         
  10   5   7         42.07         40.66         2.71 o                         
  11   5   7          7.51          6.65         2.27 o                         
  12   5   7         34.43         36.46         3.28 o                         
  13   5   7          8.83          7.79         2.86 o                         
 -13   6   7         55.81         66.40         5.18 o                         
 -12   6   7          1.95          0.50         2.46 o                         
 -11   6   7         20.08         26.19         2.57 o                         
 -10   6   7         68.09         70.69         4.62 o                         
  -9   6   7        161.42        159.75         4.32 o                         
  -8   6   7        119.86        119.01         3.56 o                         
  -7   6   7         80.39         73.28         2.96 o                         
  -6   6   7        334.02        322.99         5.60 o                         
  -5   6   7        233.60        240.93         4.13 o                         
  -4   6   7        224.27        206.61         3.88 o                         
  -3   6   7        391.99        395.03         5.70 o                         
  -2   6   7        739.21        733.74         9.60 o                         
  -1   6   7        943.63       1074.71        12.53 o                         
   0   6   7         13.17         20.31         0.78 o                         
   1   6   7        966.44       1062.31        12.62 o                         
   2   6   7        745.69        722.30         8.48 o                         
   3   6   7        377.00        370.30         4.94 o                         
   4   6   7        227.78        209.86         3.27 o                         
   5   6   7        244.97        249.83         3.63 o                         
   6   6   7        331.91        312.14         4.71 o                         
   7   6   7         73.88         67.78         2.37 o                         
   8   6   7        118.47        108.38         3.09 o                         
   9   6   7        159.79        165.26         4.52 o                         
  10   6   7         68.60         67.45         3.31 o                         
  11   6   7         19.84         18.33         2.68 o                         
  12   6   7          1.87          1.65         2.87 o                         
  13   6   7         54.56         56.75         4.46 o                         
 -12   7   7          2.96          6.08         2.97 o                         
 -11   7   7         17.13         15.68         2.77 o                         
 -10   7   7         56.75         57.67         4.57 o                         
  -9   7   7         14.75         12.83         2.03 o                         
  -8   7   7         27.68         33.13         2.39 o                         
  -7   7   7          7.46          3.72         1.75 o                         
  -6   7   7         14.60         15.81         1.50 o                         
  -5   7   7        105.89         98.38         2.66 o                         
  -4   7   7        882.44        914.48        13.59 o                         
  -3   7   7       1942.36       1870.89        26.57 o                         
  -2   7   7         23.90         27.49         1.66 o                         
  -1   7   7        118.43        118.97         1.99 o                         
   0   7   7        896.27       1082.04        11.84 o                         
   1   7   7        127.46        128.17         2.58 o                         
   2   7   7         23.39         23.75         1.06 o                         
   3   7   7       1936.96       1847.57        21.67 o                         
   4   7   7        873.07        906.29        11.08 o                         
   5   7   7        112.63        106.02         2.38 o                         
   6   7   7         15.71         14.42         1.18 o                         
   7   7   7          8.41          6.63         1.32 o                         
   8   7   7         28.22         36.29         2.04 o                         
   9   7   7         15.54         11.12         1.83 o                         
  10   7   7         58.17         63.47         3.26 o                         
  11   7   7         15.87         19.48         2.90 o                         
  12   7   7          2.64          3.45         3.00 o                         
 -12   8   7         13.85         15.02         3.25 o                         
 -11   8   7         23.14         19.72         3.32 o                         
 -10   8   7         28.89         33.05         3.05 o                         
  -9   8   7         60.51         62.87         3.46 o                         
  -8   8   7        156.64        164.36         4.39 o                         
  -7   8   7         73.00         63.71         2.79 o                         
  -6   8   7         24.80         26.82         1.96 o                         
  -5   8   7        192.91        179.84         3.83 o                         
  -4   8   7        486.60        480.00         7.95 o                         
  -3   8   7        273.67        268.19         4.55 o                         
  -2   8   7        511.11        506.71         7.09 o                         
  -1   8   7        243.53        234.10         3.51 o                         
   0   8   7        457.66        409.86         5.31 o                         
   1   8   7        238.70        235.24         4.42 o                         
   2   8   7        516.68        517.25         6.57 o                         
   3   8   7        269.47        269.82         4.09 o                         
   4   8   7        500.19        505.82         6.77 o                         
   5   8   7        195.23        177.12         3.13 o                         
   6   8   7         25.05         26.51         1.42 o                         
   7   8   7         75.21         70.03         2.41 o                         
   8   8   7        155.65        161.02         3.88 o                         
   9   8   7         61.99         68.98         2.79 o                         
  10   8   7         29.48         29.73         2.71 o                         
  11   8   7         22.77         23.07         2.93 o                         
  12   8   7         14.29         19.36         3.45 o                         
 -12   9   7         13.78          9.93         3.35 o                         
 -11   9   7         25.73         18.86         3.29 o                         
 -10   9   7         20.55         20.73         3.00 o                         
  -9   9   7         20.97         21.25         3.11 o                         
  -8   9   7          5.49          6.44         2.71 o                         
  -7   9   7          0.57         -1.57         1.57 o                         
  -6   9   7         97.09        100.93         3.64 o                         
  -5   9   7         45.88         50.42         2.40 o                         
  -4   9   7         17.04         17.83         1.51 o                         
  -3   9   7        164.64        163.25         3.32 o                         
  -2   9   7        198.48        183.91         3.79 o                         
  -1   9   7         16.92         23.29         1.12 o                         
   0   9   7         65.91         69.18         1.64 o                         
   1   9   7         16.24         20.98         1.24 o                         
   2   9   7        209.81        195.15         3.21 o                         
   3   9   7        161.71        160.83         2.84 o                         
   4   9   7         16.92         17.81         1.24 o                         
   5   9   7         46.09         56.17         1.81 o                         
   6   9   7         94.46        100.23         2.58 o                         
   7   9   7          0.61         -0.73         1.36 o                         
   8   9   7          5.39          9.02         1.88 o                         
   9   9   7         21.98         22.03         2.10 o                         
  10   9   7         18.69         21.03         3.26 o                         
  11   9   7         26.27         33.03         4.29 o                         
  12   9   7         13.76         21.22         4.29 o                         
 -11  10   7          2.61          3.66         3.24 o                         
 -10  10   7          7.86          7.39         2.79 o                         
  -9  10   7         31.62         30.95         3.06 o                         
  -8  10   7         29.13         26.49         2.88 o                         
  -7  10   7         22.09         18.76         2.88 o                         
  -6  10   7          5.04          5.44         1.76 o                         
  -5  10   7         27.40         24.29         2.10 o                         
  -4  10   7         48.14         52.15         2.15 o                         
  -3  10   7         11.64         11.88         1.40 o                         
  -2  10   7         26.21         28.67         1.70 o                         
  -1  10   7        491.06        468.43         7.33 o                         
   0  10   7        430.77        378.94         6.05 o                         
   1  10   7        494.84        486.82        10.06 o                         
   2  10   7         26.45         30.48         1.51 o                         
   3  10   7         11.53         12.39         1.18 o                         
   4  10   7         43.41         51.76         2.00 o                         
   5  10   7         27.35         23.85         1.67 o                         
   6  10   7          4.89          2.80         1.40 o                         
   7  10   7         22.02         22.23         1.84 o                         
   8  10   7         28.56         33.02         2.29 o                         
   9  10   7         32.35         35.15         3.25 o                         
  10  10   7          7.66         10.88         3.70 o                         
  11  10   7          2.73          3.20         3.67 o                         
 -10  11   7         25.42         25.32         3.29 o                         
  -9  11   7          8.42          5.02         2.99 o                         
  -8  11   7         35.81         38.69         3.26 o                         
  -7  11   7         18.51         19.51         2.58 o                         
  -6  11   7        138.71        147.34         6.63 o                         
  -5  11   7        130.14        118.37         5.87 o                         
  -4  11   7         21.48         26.14         2.95 o                         
  -3  11   7         83.17         78.79         2.91 o                         
  -2  11   7          1.75         -0.46         1.39 o                         
  -1  11   7         12.89         12.52         1.78 o                         
   0  11   7        121.47        120.87         3.00 o                         
   1  11   7         11.94         12.64         1.28 o                         
   2  11   7          1.39          0.63         1.13 o                         
   3  11   7         79.94         76.76         2.28 o                         
   4  11   7         22.01         27.45         1.73 o                         
   5  11   7        131.41        124.96         4.20 o                         
   6  11   7        138.14        141.25         4.10 o                         
   7  11   7         19.97         23.53         2.30 o                         
   8  11   7         35.33         46.03         3.18 o                         
   9  11   7          8.56          7.41         2.49 o                         
  10  11   7         25.97         25.79         4.14 o                         
 -10  12   7          3.46         -0.10         3.33 o                         
  -9  12   7          5.87          7.99         2.90 o                         
  -8  12   7         25.58         24.92         4.07 o                         
  -7  12   7          4.31          7.18         2.70 o                         
  -6  12   7         72.38         69.12         3.70 o                         
  -5  12   7         47.53         55.75         3.18 o                         
  -4  12   7         11.32         11.60         1.87 o                         
  -3  12   7         25.12         29.28         2.03 o                         
  -2  12   7         43.83         39.89         3.10 o                         
  -1  12   7         31.69         31.13         2.22 o                         
   0  12   7          0.37          2.19         1.78 o                         
   1  12   7         32.24         33.73         1.95 o                         
   2  12   7         42.93         38.44         1.96 o                         
   3  12   7         24.24         26.20         1.89 o                         
   4  12   7         11.89         14.01         1.92 o                         
   5  12   7         46.41         49.15         2.65 o                         
   6  12   7         72.23         73.49         3.19 o                         
   7  12   7          3.95         11.69         2.19 o                         
   8  12   7         25.34         24.57         2.80 o                         
   9  12   7          5.37          8.25         2.73 o                         
  10  12   7          3.78          1.29         3.64 o                         
  -9  13   7          8.60          7.57         2.99 o                         
  -8  13   7          3.60          3.66         2.67 o                         
  -7  13   7         20.38         25.86         3.04 o                         
  -6  13   7          4.71          3.64         2.58 o                         
  -5  13   7         21.74         26.16         2.93 o                         
  -4  13   7         47.57         46.25         3.51 o                         
  -3  13   7          6.46          4.26         2.08 o                         
  -2  13   7          3.43          1.66         2.25 o                         
  -1  13   7         27.84         24.50         2.28 o                         
   0  13   7         54.78         63.29         3.74 o                         
   1  13   7         29.60         25.71         2.16 o                         
   2  13   7          3.41          4.47         1.75 o                         
   3  13   7          6.29          1.38         1.76 o                         
   4  13   7         48.66         45.72         2.78 o                         
   5  13   7         20.44         23.30         2.45 o                         
   6  13   7          4.77          5.28         2.20 o                         
   7  13   7         21.32         26.17         2.78 o                         
   8  13   7          3.52          3.08         4.18 o                         
   9  13   7          9.22          5.86         3.14 o                         
  -8  14   7         35.07         42.89         3.81 o                         
  -7  14   7         34.59         32.58         3.23 o                         
  -6  14   7         70.34         71.73         4.51 o                         
  -5  14   7         18.79         16.57         3.13 o                         
  -4  14   7         19.47         18.94         3.14 o                         
  -3  14   7         13.54         11.91         3.14 o                         
  -2  14   7         19.82         20.97         2.83 o                         
  -1  14   7         51.14         58.99         3.45 o                         
   0  14   7         60.11         58.32         3.03 o                         
   1  14   7         50.48         56.99         3.15 o                         
   2  14   7         19.80         19.08         2.39 o                         
   3  14   7         13.08         10.24         2.26 o                         
   4  14   7         19.76         24.68         3.57 o                         
   5  14   7         19.41         22.54         2.63 o                         
   6  14   7         69.48         70.08         3.59 o                         
   7  14   7         35.16         41.25         3.81 o                         
   8  14   7         34.47         41.40         3.82 o                         
  -6  15   7          0.31         -1.00         2.99 o                         
  -5  15   7          3.14          0.07         2.79 o                         
  -4  15   7          2.17         -0.07         3.10 o                         
  -3  15   7          9.19          6.71         3.25 o                         
  -2  15   7         16.31         20.08         3.42 o                         
  -1  15   7         33.39         36.63         3.41 o                         
   0  15   7         41.28         51.15         3.48 o                         
   1  15   7         33.11         36.08         3.19 o                         
   2  15   7         16.03         15.59         2.48 o                         
   3  15   7          9.37          6.58         2.58 o                         
   4  15   7          2.17         -1.97         2.43 o                         
   5  15   7          2.94          2.94         2.38 o                         
   6  15   7          0.34          2.11         2.45 o                         
  -5  16   7         10.49          9.68         3.68 o                         
  -4  16   7          1.42         -3.14         3.14 o                         
  -3  16   7         10.26          8.33         3.56 o                         
  -2  16   7         34.62         42.13         4.42 o                         
  -1  16   7          4.32          3.78         4.23 o                         
   0  16   7         10.86         11.62         3.53 o                         
   1  16   7          4.39          5.54         3.15 o                         
   2  16   7         34.64         32.42         3.23 o                         
   3  16   7         10.11         10.09         2.83 o                         
   4  16   7          1.51         -2.41         2.44 o                         
   5  16   7         10.37          5.32         3.24 o                         
  -1  17   7          1.30         10.56         4.45 o                         
   0  17   7         10.78         15.57         4.25 o                         
   1  17   7          1.27          3.65         3.67 o                         
   0   0   8      14110.87      15172.70       266.76 o                         
   1   0   8       4962.56       5310.28        62.92 o                         
   2   0   8       6845.03       7603.28        99.62 o                         
   3   0   8        140.71        185.46         3.68 o                         
   4   0   8        809.55        830.08        12.99 o                         
   5   0   8        606.71        604.19         8.60 o                         
   6   0   8         12.70         15.22         1.12 o                         
   7   0   8          6.63          5.29         0.96 o                         
   8   0   8          8.88          8.84         1.30 o                         
   9   0   8         24.88         22.35         1.66 o                         
  10   0   8        124.94        127.92         3.19 o                         
  11   0   8        384.27        368.27         6.20 o                         
  12   0   8         65.34         59.60         2.56 o                         
  13   0   8         77.21         74.55         3.69 o                         
  14   0   8          1.68          4.19         2.77 o                         
 -14   1   8          7.22          4.21         3.12 o                         
 -13   1   8          0.52          1.23         2.09 o                         
 -12   1   8          3.86          7.62         1.74 o                         
 -11   1   8         42.49         47.44         2.88 o                         
 -10   1   8        185.93        177.45         3.50 o                         
  -9   1   8        128.22        125.43         2.93 o                         
  -8   1   8        124.57        117.07         2.67 o                         
  -7   1   8        749.17        725.38         9.70 o                         
  -6   1   8        161.85        184.99         3.02 o                         
  -5   1   8        241.94        242.28         4.32 o                         
  -4   1   8        100.25         88.30         1.97 o                         
  -3   1   8       2461.40       2580.00        41.65 o                         
  -2   1   8       1675.31       1851.36        26.35 o                         
  -1   1   8       2592.16       2686.67        33.11 o                         
   0   1   8        986.77        972.48        11.82 o                         
   1   1   8       2547.75       2613.97        31.58 o                         
   2   1   8       1727.80       1887.72        23.60 o                         
   3   1   8       2513.65       2617.83        34.42 o                         
   4   1   8         96.94         87.87         2.01 o                         
   5   1   8        238.14        237.29         4.41 o                         
   6   1   8        159.70        175.49         3.02 o                         
   7   1   8        733.82        698.02         9.68 o                         
   8   1   8        120.86        116.36         2.81 o                         
   9   1   8        133.77        130.24         3.15 o                         
  10   1   8        179.68        173.72         3.87 o                         
  11   1   8         43.74         49.85         2.47 o                         
  12   1   8          4.23          3.98         1.97 o                         
  13   1   8          0.68         -1.22         2.36 o                         
  14   1   8          7.28          9.84         2.69 o                         
 -13   2   8          8.78          7.47         2.19 o                         
 -12   2   8         34.24         31.75         2.19 o                         
 -11   2   8         25.41         28.64         1.92 o                         
 -10   2   8        119.75        120.81         2.78 o                         
  -9   2   8         12.69         14.18         1.36 o                         
  -8   2   8        461.45        430.90         6.20 o                         
  -7   2   8        864.82        840.22        10.85 o                         
  -6   2   8        995.98       1021.87        13.45 o                         
  -5   2   8        661.01        626.24         8.53 o                         
  -4   2   8       1931.51       2048.60        29.00 o                         
  -3   2   8        329.45        338.60         5.68 o                         
  -2   2   8       1093.74       1170.59        16.76 o                         
  -1   2   8       5317.03       5764.44        70.63 o                         
   0   2   8         20.13         39.09         0.89 o                         
   1   2   8       5248.35       5613.17        64.47 o                         
   2   2   8       1074.69       1184.65        13.73 o                         
   3   2   8        337.99        346.41         4.75 o                         
   4   2   8       1934.06       2047.32        25.87 o                         
   5   2   8        680.90        642.04         9.10 o                         
   6   2   8        999.90       1020.60        14.16 o                         
   7   2   8        866.31        850.67        12.00 o                         
   8   2   8        464.72        446.42         6.93 o                         
   9   2   8         14.50         13.27         1.50 o                         
  10   2   8        120.93        122.29         3.84 o                         
  11   2   8         27.37         25.46         2.49 o                         
  12   2   8         32.72         28.18         2.78 o                         
  13   2   8          9.70          6.44         3.27 o                         
 -13   3   8          7.88          7.08         3.92 o                         
 -12   3   8          1.25          0.40         1.92 o                         
 -11   3   8         30.05         32.58         2.07 o                         
 -10   3   8        231.28        216.93         3.80 o                         
  -9   3   8          9.62         12.16         1.28 o                         
  -8   3   8        137.55        127.90         2.66 o                         
  -7   3   8        574.68        549.05         7.41 o                         
  -6   3   8        300.27        300.14         4.52 o                         
  -5   3   8        361.70        361.19         5.20 o                         
  -4   3   8        580.31        583.65         9.30 o                         
  -3   3   8        179.37        208.36         3.22 o                         
  -2   3   8       1043.70       1054.93        15.36 o                         
  -1   3   8       4149.41       4591.75        57.14 o                         
   0   3   8       1426.24       1693.67        18.76 o                         
   1   3   8       4209.72       4579.41        52.17 o                         
   2   3   8       1042.18       1081.39        12.05 o                         
   3   3   8        168.84        198.42         2.88 o                         
   4   3   8        565.92        574.48         8.52 o                         
   5   3   8        365.11        364.93         5.20 o                         
   6   3   8        299.86        290.10         4.53 o                         
   7   3   8        585.82        556.28         8.24 o                         
   8   3   8        144.60        131.47         3.24 o                         
   9   3   8          8.27         11.16         1.89 o                         
  10   3   8        230.77        218.51         5.31 o                         
  11   3   8         29.57         31.05         2.71 o                         
  12   3   8          0.85         -0.35         2.27 o                         
  13   3   8          7.40          1.24         2.58 o                         
 -13   4   8          6.39          6.38         2.69 o                         
 -12   4   8         10.27          6.86         2.70 o                         
 -11   4   8        115.15        114.02         3.73 o                         
 -10   4   8        417.30        410.70         6.94 o                         
  -9   4   8         40.02         37.60         1.70 o                         
  -8   4   8        425.07        378.55         5.58 o                         
  -7   4   8        593.21        585.84         8.22 o                         
  -6   4   8        306.35        286.41         4.49 o                         
  -5   4   8         65.75         75.04         1.59 o                         
  -4   4   8         52.02         60.15         1.34 o                         
  -3   4   8        639.66        607.95         8.98 o                         
  -2   4   8       3356.04       3461.02        46.40 o                         
  -1   4   8        532.00        520.38         7.07 o                         
   0   4   8        590.31        605.76         7.96 o                         
   1   4   8        553.47        549.30         6.83 o                         
   2   4   8       3387.61       3561.01        40.23 o                         
   3   4   8        625.54        593.84         8.03 o                         
   4   4   8         53.91         64.50         2.01 o                         
   5   4   8         71.13         81.21         1.89 o                         
   6   4   8        322.91        299.98         4.32 o                         
   7   4   8        602.86        585.71         8.84 o                         
   8   4   8        422.45        391.35         6.73 o                         
   9   4   8         39.45         35.64         2.39 o                         
  10   4   8        412.32        405.36         8.10 o                         
  11   4   8        115.66        107.02         4.95 o                         
  12   4   8         10.70         16.68         2.88 o                         
  13   4   8          5.95          7.41         3.14 o                         
 -13   5   8         12.24         10.94         2.86 o                         
 -12   5   8         34.13         42.45         3.73 o                         
 -11   5   8         14.61         17.24         2.43 o                         
 -10   5   8         76.65         79.23         3.14 o                         
  -9   5   8        131.64        125.10         3.23 o                         
  -8   5   8         54.06         58.61         2.30 o                         
  -7   5   8        485.05        446.12         6.83 o                         
  -6   5   8        629.06        651.63        10.54 o                         
  -5   5   8        398.47        368.50         5.76 o                         
  -4   5   8        539.19        526.06         8.77 o                         
  -3   5   8       1578.12       1577.68        22.25 o                         
  -2   5   8       3921.33       4044.42        52.88 o                         
  -1   5   8        277.69        302.70         4.09 o                         
   0   5   8        983.13       1017.84        11.94 o                         
   1   5   8        269.85        294.79         3.91 o                         
   2   5   8       3878.92       3990.57        44.04 o                         
   3   5   8       1562.92       1536.01        18.13 o                         
   4   5   8        535.94        525.95         7.25 o                         
   5   5   8        398.93        382.53         5.28 o                         
   6   5   8        631.66        647.21         8.53 o                         
   7   5   8        475.90        431.03         6.99 o                         
   8   5   8         51.73         56.52         2.38 o                         
   9   5   8        129.22        122.61         3.92 o                         
  10   5   8         73.36         78.38         3.41 o                         
  11   5   8         15.16         15.03         2.46 o                         
  12   5   8         34.73         39.26         4.11 o                         
  13   5   8         11.83         10.59         3.30 o                         
 -13   6   8         21.44         22.31         3.52 o                         
 -12   6   8          4.77          2.52         2.91 o                         
 -11   6   8          4.83          5.49         2.07 o                         
 -10   6   8         60.58         64.12         2.96 o                         
  -9   6   8          6.38          5.16         1.70 o                         
  -8   6   8         67.55         62.28         2.76 o                         
  -7   6   8        234.72        206.00         4.64 o                         
  -6   6   8         48.51         48.74         1.97 o                         
  -5   6   8         81.02         70.00         2.87 o                         
  -4   6   8        143.39        152.99         2.94 o                         
  -3   6   8         41.29         40.98         1.45 o                         
  -2   6   8       1769.86       1844.08        22.11 o                         
  -1   6   8        202.47        239.11         3.07 o                         
   0   6   8         98.64        103.50         1.71 o                         
   1   6   8        208.13        239.14         3.32 o                         
   2   6   8       1762.44       1814.87        22.24 o                         
   3   6   8         45.61         44.71         1.31 o                         
   4   6   8        140.88        153.03         2.99 o                         
   5   6   8         82.03         69.68         1.79 o                         
   6   6   8         48.23         48.49         1.68 o                         
   7   6   8        241.63        204.96         4.09 o                         
   8   6   8         66.60         65.33         3.05 o                         
   9   6   8          7.37          6.20         1.93 o                         
  10   6   8         61.05         67.70         3.32 o                         
  11   6   8          5.34          6.25         2.32 o                         
  12   6   8          4.10          1.43         3.54 o                         
  13   6   8         22.31         25.24         3.93 o                         
 -12   7   8          3.33          5.75         2.95 o                         
 -11   7   8        118.48        124.75         5.15 o                         
 -10   7   8         37.40         45.27         2.68 o                         
  -9   7   8         21.12         18.79         2.22 o                         
  -8   7   8          6.05         12.09         1.93 o                         
  -7   7   8         98.25        107.06         3.41 o                         
  -6   7   8        539.19        501.50         8.84 o                         
  -5   7   8        196.57        174.16         3.96 o                         
  -4   7   8        562.26        551.61         9.06 o                         
  -3   7   8        159.03        168.60         2.75 o                         
  -2   7   8        671.38        678.90         8.99 o                         
  -1   7   8        118.33        134.52         2.71 o                         
   0   7   8        164.10        153.87         2.27 o                         
   1   7   8        119.75        132.56         2.11 o                         
   2   7   8        659.07        662.11         8.28 o                         
   3   7   8        152.59        159.96         2.68 o                         
   4   7   8        559.25        542.48         6.98 o                         
   5   7   8        189.71        167.23         2.89 o                         
   6   7   8        536.49        498.03         6.63 o                         
   7   7   8        101.36        110.29         2.61 o                         
   8   7   8          5.83          9.21         1.65 o                         
   9   7   8         19.73         17.34         2.21 o                         
  10   7   8         35.41         40.31         2.87 o                         
  11   7   8        118.37        128.86         4.99 o                         
  12   7   8          3.29          1.55         3.06 o                         
 -12   8   8          4.51          2.75         3.15 o                         
 -11   8   8        100.70        104.74         5.45 o                         
 -10   8   8         20.92         19.29         2.57 o                         
  -9   8   8         79.21         90.47         4.00 o                         
  -8   8   8         21.16         19.00         2.76 o                         
  -7   8   8         44.68         38.40         2.33 o                         
  -6   8   8          4.30          7.36         1.61 o                         
  -5   8   8         65.30         60.61         2.49 o                         
  -4   8   8        206.99        203.14         3.75 o                         
  -3   8   8         19.10         17.52         1.20 o                         
  -2   8   8       1113.40       1077.67        16.16 o                         
  -1   8   8        338.30        328.91         4.75 o                         
   0   8   8         39.94         44.56         1.19 o                         
   1   8   8        331.91        315.49         4.20 o                         
   2   8   8       1106.93       1067.99        12.91 o                         
   3   8   8         18.66         17.81         1.29 o                         
   4   8   8        205.99        200.09         3.14 o                         
   5   8   8         66.87         63.97         1.87 o                         
   6   8   8          3.34          3.02         1.11 o                         
   7   8   8         46.63         42.74         1.95 o                         
   8   8   8         22.88         27.84         2.12 o                         
   9   8   8         78.11         83.59         3.35 o                         
  10   8   8         21.85         21.47         2.59 o                         
  11   8   8        101.63        102.56         4.59 o                         
  12   8   8          4.98          3.31         3.08 o                         
 -11   9   8          0.63         -2.83         2.83 o                         
 -10   9   8         21.11         21.07         2.69 o                         
  -9   9   8          9.54         12.77         2.30 o                         
  -8   9   8         48.00         51.41         3.20 o                         
  -7   9   8         19.81         16.46         2.04 o                         
  -6   9   8         27.18         23.28         2.05 o                         
  -5   9   8         62.13         58.34         2.55 o                         
  -4   9   8        348.56        324.25         5.24 o                         
  -3   9   8         14.86         18.81         1.27 o                         
  -2   9   8         66.92         71.50         2.29 o                         
  -1   9   8        124.20        110.03         2.43 o                         
   0   9   8          5.18          2.89         0.95 o                         
   1   9   8        126.74        113.87         2.30 o                         
   2   9   8         68.12         73.32         1.95 o                         
   3   9   8         13.52         15.57         1.25 o                         
   4   9   8        356.15        342.11         4.85 o                         
   5   9   8         62.85         61.11         1.90 o                         
   6   9   8         28.21         24.49         1.60 o                         
   7   9   8         19.44         16.52         1.67 o                         
   8   9   8         49.86         52.98         2.54 o                         
   9   9   8          9.50         12.19         2.17 o                         
  10   9   8         21.14         19.63         2.78 o                         
  11   9   8          0.58         -2.92         2.92 o                         
 -11  10   8          4.00          4.92         3.07 o                         
 -10  10   8          9.83         11.64         2.99 o                         
  -9  10   8         62.37         70.44         3.51 o                         
  -8  10   8         11.07         14.89         2.34 o                         
  -7  10   8         83.78         81.83         3.83 o                         
  -6  10   8         61.36         63.76         3.32 o                         
  -5  10   8         21.52         18.54         1.74 o                         
  -4  10   8          8.93          6.40         1.52 o                         
  -3  10   8         69.28         72.98         2.36 o                         
  -2  10   8         26.82         33.67         1.89 o                         
  -1  10   8         44.11         41.94         2.01 o                         
   0  10   8         73.03         61.38         2.44 o                         
   1  10   8         46.44         41.01         1.72 o                         
   2  10   8         24.37         33.41         1.52 o                         
   3  10   8         68.48         70.52         2.00 o                         
   4  10   8          8.77          8.20         1.21 o                         
   5  10   8         22.88         20.09         1.59 o                         
   6  10   8         62.10         64.92         2.62 o                         
   7  10   8         83.50         91.16         2.88 o                         
   8  10   8         10.88         13.08         1.99 o                         
   9  10   8         62.58         73.69         4.22 o                         
  10  10   8          8.97          7.47         3.48 o                         
  11  10   8          3.60          6.46         3.64 o                         
 -10  11   8          9.51          8.30         2.65 o                         
  -9  11   8         14.31         19.37         2.62 o                         
  -8  11   8          8.46          9.70         2.24 o                         
  -7  11   8         36.62         35.55         2.93 o                         
  -6  11   8          3.93          2.81         2.25 o                         
  -5  11   8         47.20         48.25         2.61 o                         
  -4  11   8         58.61         62.23         3.30 o                         
  -3  11   8         26.41         27.98         1.87 o                         
  -2  11   8          7.04          5.29         1.97 o                         
  -1  11   8         56.78         56.03         2.82 o                         
   0  11   8        287.33        265.16         5.10 o                         
   1  11   8         56.40         54.84         2.02 o                         
   2  11   8          6.37          5.87         1.26 o                         
   3  11   8         24.98         26.62         1.59 o                         
   4  11   8         57.98         58.91         2.39 o                         
   5  11   8         47.46         51.88         2.22 o                         
   6  11   8          4.37          5.80         1.70 o                         
   7  11   8         36.03         39.01         2.63 o                         
   8  11   8          9.24         14.76         2.53 o                         
   9  11   8         13.64         18.33         3.86 o                         
  10  11   8          8.93          4.21         3.17 o                         
  -9  12   8         24.29         29.41         3.60 o                         
  -8  12   8         33.95         31.64         3.39 o                         
  -7  12   8          7.78          5.14         3.04 o                         
  -6  12   8          5.67          5.53         2.39 o                         
  -5  12   8         65.51         58.60         3.33 o                         
  -4  12   8         88.87         86.89         3.29 o                         
  -3  12   8        126.76        131.19         4.33 o                         
  -2  12   8         12.69         15.85         3.28 o                         
  -1  12   8          1.64          1.22         1.63 o                         
   0  12   8          2.22          7.70         1.78 o                         
   1  12   8          1.78          0.82         1.48 o                         
   2  12   8         12.57         11.53         1.53 o                         
   3  12   8        129.95        142.08         3.54 o                         
   4  12   8         89.69         86.21         3.17 o                         
   5  12   8         67.11         71.43         3.74 o                         
   6  12   8          5.89          7.77         1.93 o                         
   7  12   8          7.59         10.39         2.74 o                         
   8  12   8         35.21         36.23         3.03 o                         
   9  12   8         23.59         18.82         3.38 o                         
  -9  13   8          3.57          2.03         2.75 o                         
  -8  13   8          4.93          5.98         2.64 o                         
  -7  13   8         42.43         38.79         3.27 o                         
  -6  13   8          3.39          2.57         2.26 o                         
  -5  13   8         37.03         36.60         3.08 o                         
  -4  13   8          5.10          3.13         2.47 o                         
  -3  13   8          5.41          6.03         2.60 o                         
  -2  13   8         31.24         27.79         2.93 o                         
  -1  13   8         30.60         33.37         2.93 o                         
   0  13   8         50.14         41.70         2.94 o                         
   1  13   8         30.38         34.36         2.44 o                         
   2  13   8         29.68         35.81         2.86 o                         
   3  13   8          5.44          0.61         1.69 o                         
   4  13   8          5.09          4.07         2.04 o                         
   5  13   8         36.77         43.22         3.43 o                         
   6  13   8          2.92          0.72         2.10 o                         
   7  13   8         41.36         40.42         3.14 o                         
   8  13   8          4.91          3.77         2.82 o                         
   9  13   8          3.34          3.48         3.64 o                         
  -8  14   8          0.41          2.94         2.85 o                         
  -7  14   8          4.94          8.33         3.45 o                         
  -6  14   8          0.88          2.83         2.93 o                         
  -5  14   8         80.48         74.03         4.52 o                         
  -4  14   8         22.49         27.67         3.62 o                         
  -3  14   8          0.14          0.20         2.82 o                         
  -2  14   8         19.46         20.82         3.78 o                         
  -1  14   8        104.69        101.37         4.58 o                         
   0  14   8        148.96        154.05         4.58 o                         
   1  14   8        104.56        102.26         4.30 o                         
   2  14   8         19.14         18.10         2.47 o                         
   3  14   8          0.19         -0.55         2.00 o                         
   4  14   8         21.76         22.43         2.97 o                         
   5  14   8         80.69         82.26         3.72 o                         
   6  14   8          0.89         -0.96         2.24 o                         
   7  14   8          4.80          3.21         3.22 o                         
   8  14   8          0.34          0.31         2.81 o                         
  -6  15   8          1.49         -2.92         2.92 o                         
  -5  15   8          2.88         -1.32         3.23 o                         
  -4  15   8          7.12          1.95         3.21 o                         
  -3  15   8          1.97          2.64         3.15 o                         
  -2  15   8          6.90          4.21         3.15 o                         
  -1  15   8         34.13         34.53         3.43 o                         
   0  15   8          1.45         -0.16         2.51 o                         
   1  15   8         34.95         36.45         3.46 o                         
   2  15   8          7.09          2.48         4.13 o                         
   3  15   8          1.89         -0.11         2.26 o                         
   4  15   8          7.28          4.95         2.78 o                         
   5  15   8          3.08          0.33         2.27 o                         
   6  15   8          1.54         -1.71         3.14 o                         
  -4  16   8          1.56         -3.24         3.24 o                         
  -3  16   8          7.04          9.56         3.47 o                         
  -2  16   8          3.27          8.95         3.48 o                         
  -1  16   8          0.45         -3.91         3.91 o                         
   0  16   8         14.72         17.53         3.69 o                         
   1  16   8          0.51          1.95         3.64 o                         
   2  16   8          3.04          5.41         2.62 o                         
   3  16   8          6.81          3.24         2.60 o                         
   4  16   8          1.55          0.27         2.75 o                         
   0  17   8          0.03          5.79         4.35 o                         
   1   0   9        275.83        287.07         3.82 o                         
   2   0   9      10229.59      10805.58       133.89 o                         
   3   0   9       2257.19       2651.47        37.21 o                         
   4   0   9         30.49         48.98         1.60 o                         
   5   0   9        223.94        233.71         4.10 o                         
   6   0   9        833.42        768.88        10.91 o                         
   7   0   9        226.63        211.55         3.88 o                         
   8   0   9        389.43        358.99         5.89 o                         
   9   0   9         23.07         19.38         1.65 o                         
  10   0   9        287.96        309.46         5.35 o                         
  11   0   9         45.23         49.30         2.36 o                         
  12   0   9          0.59          3.82         1.76 o                         
  13   0   9         11.23         13.22         5.02 o                         
 -13   1   9         35.56         41.31         3.06 o                         
 -12   1   9         22.36         21.04         2.30 o                         
 -11   1   9         60.34         60.79         2.53 o                         
 -10   1   9         27.59         24.85         1.69 o                         
  -9   1   9         17.87         19.66         1.59 o                         
  -8   1   9         53.20         54.00         1.94 o                         
  -7   1   9        301.44        303.98         5.01 o                         
  -6   1   9        114.05        113.32         2.49 o                         
  -5   1   9        542.41        566.00         8.67 o                         
  -4   1   9        892.52        932.77        14.43 o                         
  -3   1   9       3255.02       3620.67        54.45 o                         
  -2   1   9        311.07        343.65         5.02 o                         
  -1   1   9       1629.69       1721.44        21.40 o                         
   0   1   9          0.66          1.84         0.47 o                         
   1   1   9       1635.60       1668.60        20.36 o                         
   2   1   9        313.87        344.30         4.76 o                         
   3   1   9       3288.78       3663.94        48.07 o                         
   4   1   9        873.71        916.38        13.52 o                         
   5   1   9        551.88        570.73        10.81 o                         
   6   1   9        115.50        122.78         2.74 o                         
   7   1   9        300.82        299.29         5.02 o                         
   8   1   9         51.32         48.97         1.97 o                         
   9   1   9         19.75         23.11         1.71 o                         
  10   1   9         28.16         27.56         1.91 o                         
  11   1   9         62.77         63.27         2.94 o                         
  12   1   9         23.34         26.01         2.54 o                         
  13   1   9         34.97         33.72         3.05 o                         
 -13   2   9         33.05         32.99         2.95 o                         
 -12   2   9         18.33         11.48         2.10 o                         
 -11   2   9         86.95         97.30         2.90 o                         
 -10   2   9         86.85         89.73         2.61 o                         
  -9   2   9        120.40        115.91         2.64 o                         
  -8   2   9        277.74        253.40         4.08 o                         
  -7   2   9        150.38        134.71         2.75 o                         
  -6   2   9       1917.27       1908.34        24.54 o                         
  -5   2   9       1084.75       1074.42        14.18 o                         
  -4   2   9        356.06        335.16         5.39 o                         
  -3   2   9        546.34        561.97         9.09 o                         
  -2   2   9        490.29        464.06         6.87 o                         
  -1   2   9        804.01        862.63        11.01 o                         
   0   2   9       2751.02       2990.67        34.15 o                         
   1   2   9        794.67        845.88        10.04 o                         
   2   2   9        471.90        454.24         5.88 o                         
   3   2   9        560.76        579.22         8.05 o                         
   4   2   9        354.10        337.51         4.76 o                         
   5   2   9       1095.45       1102.53        14.13 o                         
   6   2   9       1925.77       1925.67        25.84 o                         
   7   2   9        148.61        131.81         3.14 o                         
   8   2   9        273.72        243.99         4.79 o                         
   9   2   9        115.98        114.54         3.30 o                         
  10   2   9         90.57         88.69         3.46 o                         
  11   2   9         87.27         97.94         4.89 o                         
  12   2   9         18.35         14.99         2.48 o                         
  13   2   9         32.78         35.91         4.10 o                         
 -13   3   9         12.61         15.11         2.90 o                         
 -12   3   9         10.41         11.55         2.56 o                         
 -11   3   9         23.86         21.35         1.95 o                         
 -10   3   9        107.22        106.66         2.69 o                         
  -9   3   9        228.42        224.13         3.92 o                         
  -8   3   9         36.06         36.01         1.58 o                         
  -7   3   9        168.67        165.43         3.72 o                         
  -6   3   9        680.71        640.94         8.79 o                         
  -5   3   9        598.40        587.18         7.62 o                         
  -4   3   9        136.78        147.05         2.65 o                         
  -3   3   9        422.64        453.26         6.19 o                         
  -2   3   9        265.75        287.29         4.09 o                         
  -1   3   9       1492.13       1481.64        18.83 o                         
   0   3   9        525.91        507.79         6.16 o                         
   1   3   9       1517.48       1488.61        17.20 o                         
   2   3   9        273.38        291.09         3.95 o                         
   3   3   9        425.95        458.25         7.13 o                         
   4   3   9        137.39        150.35         2.51 o                         
   5   3   9        578.02        589.06         7.98 o                         
   6   3   9        692.63        641.32         8.82 o                         
   7   3   9        171.44        168.18         3.30 o                         
   8   3   9         36.16         31.97         1.98 o                         
   9   3   9        222.01        220.47         5.15 o                         
  10   3   9        109.05        110.94         3.91 o                         
  11   3   9         23.31         21.49         2.48 o                         
  12   3   9         10.53         12.44         2.82 o                         
  13   3   9         13.04         12.38         3.28 o                         
 -13   4   9          0.98          0.39         2.55 o                         
 -12   4   9         65.33         70.84         3.84 o                         
 -11   4   9         17.66         17.33         2.42 o                         
 -10   4   9         43.71         37.64         2.13 o                         
  -9   4   9         14.66         14.70         1.50 o                         
  -8   4   9        109.74        105.02         2.46 o                         
  -7   4   9        958.37        905.00        12.05 o                         
  -6   4   9        769.28        714.96         9.27 o                         
  -5   4   9        776.74        826.85        10.33 o                         
  -4   4   9        224.70        233.44         3.77 o                         
  -3   4   9        205.68        226.69         3.70 o                         
  -2   4   9        388.87        456.35         6.52 o                         
  -1   4   9        831.13        826.56        10.79 o                         
   0   4   9        381.93        427.36         5.29 o                         
   1   4   9        842.48        834.70         9.86 o                         
   2   4   9        377.86        447.51         5.40 o                         
   3   4   9        207.14        233.21         3.84 o                         
   4   4   9        219.40        238.00         3.87 o                         
   5   4   9        750.47        809.14        10.87 o                         
   6   4   9        778.01        727.91         9.37 o                         
   7   4   9        959.36        879.47        12.83 o                         
   8   4   9        110.37        103.80         4.22 o                         
   9   4   9         17.22         17.21         2.06 o                         
  10   4   9         43.17         39.70         2.68 o                         
  11   4   9         19.30         21.80         2.61 o                         
  12   4   9         67.07         74.98         4.57 o                         
  13   4   9          1.14          1.67         3.10 o                         
 -13   5   9          4.90          5.35         2.71 o                         
 -12   5   9         55.83         60.59         3.70 o                         
 -11   5   9         44.62         43.05         2.96 o                         
 -10   5   9         60.01         62.54         2.91 o                         
  -9   5   9        100.53        100.93         2.91 o                         
  -8   5   9        284.22        285.55         4.87 o                         
  -7   5   9         29.42         23.87         1.33 o                         
  -6   5   9        140.17        130.59         2.81 o                         
  -5   5   9        178.64        176.61         3.57 o                         
  -4   5   9        324.63        300.66         5.90 o                         
  -3   5   9        673.78        675.48         9.57 o                         
  -2   5   9        805.71        915.37        13.42 o                         
  -1   5   9        483.00        535.73         7.17 o                         
   0   5   9        566.29        620.88         8.53 o                         
   1   5   9        479.81        535.10         6.92 o                         
   2   5   9        812.66        930.86        11.04 o                         
   3   5   9        682.43        682.19         8.67 o                         
   4   5   9        311.47        288.18         4.68 o                         
   5   5   9        179.99        176.24         3.32 o                         
   6   5   9        137.22        130.26         2.91 o                         
   7   5   9         30.38         21.19         1.60 o                         
   8   5   9        289.01        288.13         6.06 o                         
   9   5   9         98.79         99.24         3.66 o                         
  10   5   9         59.37         69.09         3.26 o                         
  11   5   9         42.33         40.36         2.98 o                         
  12   5   9         57.10         62.88         4.38 o                         
  13   5   9          4.95          1.15         3.09 o                         
 -13   6   9         50.22         55.67         4.86 o                         
 -12   6   9          8.05          8.20         3.04 o                         
 -11   6   9         69.92         71.47         3.56 o                         
 -10   6   9         30.60         37.36         2.51 o                         
  -9   6   9         25.58         25.40         2.12 o                         
  -8   6   9        102.51        102.06         3.23 o                         
  -7   6   9        239.06        236.75         4.71 o                         
  -6   6   9         29.24         27.80         1.59 o                         
  -5   6   9        191.20        174.47         3.41 o                         
  -4   6   9        258.68        270.15         4.34 o                         
  -3   6   9        198.33        198.39         3.23 o                         
  -2   6   9        382.43        386.64         5.31 o                         
  -1   6   9        328.49        343.19         4.23 o                         
   0   6   9         23.89         23.33         0.84 o                         
   1   6   9        328.74        346.38         4.94 o                         
   2   6   9        368.16        376.29         5.41 o                         
   3   6   9        193.75        194.53         2.96 o                         
   4   6   9        259.40        256.08         3.75 o                         
   5   6   9        190.44        174.38         2.90 o                         
   6   6   9         26.46         24.60         1.70 o                         
   7   6   9        237.61        228.96         4.15 o                         
   8   6   9        101.78        100.87         3.04 o                         
   9   6   9         27.10         27.52         2.37 o                         
  10   6   9         31.47         34.38         2.71 o                         
  11   6   9         70.94         74.32         3.76 o                         
  12   6   9          8.00          3.66         4.78 o                         
  13   6   9         48.94         54.96         4.59 o                         
 -12   7   9         68.77         73.30         4.67 o                         
 -11   7   9         17.67         19.37         4.30 o                         
 -10   7   9         76.36         82.81         3.49 o                         
  -9   7   9         92.43         90.43         3.33 o                         
  -8   7   9        273.76        268.12         5.37 o                         
  -7   7   9         17.49         19.16         1.78 o                         
  -6   7   9         35.61         32.30         1.89 o                         
  -5   7   9         95.16         88.57         2.36 o                         
  -4   7   9        221.29        208.55         3.86 o                         
  -3   7   9         72.35         68.73         2.27 o                         
  -2   7   9        242.93        252.61         4.49 o                         
  -1   7   9        189.49        225.13         2.98 o                         
   0   7   9       1031.02        952.56        11.34 o                         
   1   7   9        194.98        225.10         3.12 o                         
   2   7   9        244.90        253.95         3.63 o                         
   3   7   9         73.54         67.16         1.72 o                         
   4   7   9        230.73        214.41         3.30 o                         
   5   7   9         91.70         84.83         2.08 o                         
   6   7   9         36.34         34.81         1.51 o                         
   7   7   9         18.17         17.42         1.43 o                         
   8   7   9        270.95        255.70         5.06 o                         
   9   7   9         92.07         82.48         3.48 o                         
  10   7   9         75.65         74.88         3.59 o                         
  11   7   9         18.06         19.97         2.95 o                         
  12   7   9         68.18         77.58         4.78 o                         
 -12   8   9         24.10         23.09         3.52 o                         
 -11   8   9         26.19         26.03         3.42 o                         
 -10   8   9         22.05         26.48         2.76 o                         
  -9   8   9         97.62        102.57         3.63 o                         
  -8   8   9          5.01          3.35         1.73 o                         
  -7   8   9         18.10         18.83         1.80 o                         
  -6   8   9          1.63          0.29         1.43 o                         
  -5   8   9        311.26        293.10         5.47 o                         
  -4   8   9        339.54        301.02         5.13 o                         
  -3   8   9        415.02        400.47         5.92 o                         
  -2   8   9        555.14        530.95         7.94 o                         
  -1   8   9         74.45         57.05         1.58 o                         
   0   8   9        234.72        218.57         3.15 o                         
   1   8   9         71.80         53.51         1.45 o                         
   2   8   9        569.76        563.07         8.34 o                         
   3   8   9        421.93        403.65         5.68 o                         
   4   8   9        343.03        309.60         4.43 o                         
   5   8   9        318.45        303.36         4.44 o                         
   6   8   9          2.27          2.58         1.12 o                         
   7   8   9         19.54         19.30         1.50 o                         
   8   8   9          4.92          4.18         1.67 o                         
   9   8   9         96.81        107.36         3.79 o                         
  10   8   9         20.78         22.96         2.76 o                         
  11   8   9         24.72         23.08         3.74 o                         
  12   8   9         24.99         25.43         3.75 o                         
 -11   9   9          1.50          2.61         2.82 o                         
 -10   9   9         90.77         86.11         3.88 o                         
  -9   9   9         19.84         20.70         2.48 o                         
  -8   9   9         88.90         91.55         4.25 o                         
  -7   9   9         99.14         97.10         3.82 o                         
  -6   9   9         26.46         25.21         1.90 o                         
  -5   9   9        121.79        117.78         3.14 o                         
  -4   9   9        125.24        127.06         2.99 o                         
  -3   9   9        274.07        302.49         5.05 o                         
  -2   9   9        322.00        317.34         5.97 o                         
  -1   9   9        555.22        509.68         7.52 o                         
   0   9   9        104.53        114.08         2.58 o                         
   1   9   9        544.57        500.36         6.85 o                         
   2   9   9        324.83        323.57         4.76 o                         
   3   9   9        268.31        288.49         4.51 o                         
   4   9   9        125.28        126.71         3.58 o                         
   5   9   9        122.79        118.14         2.55 o                         
   6   9   9         24.93         22.93         1.49 o                         
   7   9   9         95.11         97.36         2.92 o                         
   8   9   9         87.59         93.60         3.18 o                         
   9   9   9         20.81         16.50         2.83 o                         
  10   9   9         90.38         81.73         4.43 o                         
  11   9   9          1.18         -0.76         2.98 o                         
 -11  10   9         12.77         10.92         3.41 o                         
 -10  10   9         41.21         45.33         3.45 o                         
  -9  10   9         55.50         53.88         3.26 o                         
  -8  10   9         70.10         77.33         3.49 o                         
  -7  10   9        133.26        138.68         4.70 o                         
  -6  10   9         11.66         13.27         1.73 o                         
  -5  10   9         53.09         44.67         2.31 o                         
  -4  10   9         70.13         65.99         2.59 o                         
  -3  10   9          7.07          8.61         1.36 o                         
  -2  10   9        340.73        310.78         6.48 o                         
  -1  10   9         43.81         42.28         2.17 o                         
   0  10   9          0.32          1.78         1.17 o                         
   1  10   9         45.48         41.41         1.80 o                         
   2  10   9        343.44        320.15         6.67 o                         
   3  10   9          6.17          7.83         1.19 o                         
   4  10   9         70.00         71.11         2.12 o                         
   5  10   9         54.83         47.03         2.00 o                         
   6  10   9         12.23         13.40         1.61 o                         
   7  10   9        133.40        138.70         4.37 o                         
   8  10   9         71.34         74.66         3.03 o                         
   9  10   9         58.36         58.66         3.15 o                         
  10  10   9         40.74         44.64         3.94 o                         
  11  10   9         12.49          9.52         4.78 o                         
 -10  11   9          1.34          2.09         2.60 o                         
  -9  11   9         10.50         12.65         3.29 o                         
  -8  11   9         10.24         11.73         3.92 o                         
  -7  11   9          1.26          5.93         2.48 o                         
  -6  11   9          1.32         -1.08         1.87 o                         
  -5  11   9          4.94          2.77         1.78 o                         
  -4  11   9         22.25         23.14         2.09 o                         
  -3  11   9         69.30         71.51         3.01 o                         
  -2  11   9        160.05        169.16         5.88 o                         
  -1  11   9         67.82         74.28         3.15 o                         
   0  11   9          0.63          1.06         1.39 o                         
   1  11   9         68.28         80.06         2.81 o                         
   2  11   9        159.00        163.20         3.38 o                         
   3  11   9         67.16         73.44         2.16 o                         
   4  11   9         20.85         23.71         1.58 o                         
   5  11   9          5.47          4.02         1.48 o                         
   6  11   9          1.48          2.31         1.55 o                         
   7  11   9          1.42         -1.64         2.06 o                         
   8  11   9         10.29         13.23         2.52 o                         
   9  11   9         10.85         10.71         3.21 o                         
  10  11   9          1.17          2.83         3.24 o                         
  -9  12   9         16.02         20.49         3.35 o                         
  -8  12   9          1.39         -0.87         2.51 o                         
  -7  12   9          5.37          2.56         2.35 o                         
  -6  12   9        119.22        120.90         4.67 o                         
  -5  12   9         21.53         18.61         2.54 o                         
  -4  12   9         13.13         10.90         1.97 o                         
  -3  12   9         10.26         11.91         2.39 o                         
  -2  12   9         43.28         41.76         3.07 o                         
  -1  12   9         65.32         67.33         3.32 o                         
   0  12   9        239.87        228.93         5.56 o                         
   1  12   9         66.95         71.18         2.93 o                         
   2  12   9         42.15         40.41         2.39 o                         
   3  12   9          9.89         13.84         1.70 o                         
   4  12   9         13.00          8.61         1.92 o                         
   5  12   9         20.50         22.21         2.08 o                         
   6  12   9        116.47        129.10         3.85 o                         
   7  12   9          5.49          5.17         2.08 o                         
   8  12   9          1.40         -1.28         2.30 o                         
   9  12   9         16.51         25.04         3.80 o                         
  -8  13   9         12.22         15.08         3.20 o                         
  -7  13   9          8.91          7.96         2.94 o                         
  -6  13   9         55.31         56.54         3.63 o                         
  -5  13   9          0.18         -2.51         2.51 o                         
  -4  13   9         32.96         32.16         3.71 o                         
  -3  13   9         36.71         40.39         3.25 o                         
  -2  13   9         25.06         21.35         3.22 o                         
  -1  13   9        104.52        106.86         4.50 o                         
   0  13   9         80.47         79.93         3.50 o                         
   1  13   9        104.20        108.69         3.79 o                         
   2  13   9         25.05         20.28         2.25 o                         
   3  13   9         37.16         37.51         2.45 o                         
   4  13   9         34.52         32.23         2.64 o                         
   5  13   9          0.22          2.04         2.11 o                         
   6  13   9         55.48         62.24         4.00 o                         
   7  13   9          8.67         11.43         3.72 o                         
   8  13   9         12.04         16.76         3.75 o                         
  -7  14   9         25.66         29.34         3.83 o                         
  -6  14   9         14.41         18.42         3.33 o                         
  -5  14   9          0.71         -0.73         3.09 o                         
  -4  14   9          2.85          0.70         3.01 o                         
  -3  14   9         13.37          7.51         3.23 o                         
  -2  14   9          8.35          5.57         2.93 o                         
  -1  14   9         25.43         25.98         3.08 o                         
   0  14   9          7.94          7.66         2.32 o                         
   1  14   9         25.30         30.16         3.04 o                         
   2  14   9          8.76          3.95         2.29 o                         
   3  14   9         12.92         13.12         2.35 o                         
   4  14   9          2.80          3.46         3.33 o                         
   5  14   9          0.74          2.27         2.24 o                         
   6  14   9         14.83         13.35         2.65 o                         
   7  14   9         24.94         31.91         3.69 o                         
  -6  15   9         14.32         13.69         4.66 o                         
  -5  15   9          5.62          3.27         3.48 o                         
  -4  15   9         13.67         12.40         3.44 o                         
  -3  15   9          9.48          5.86         3.20 o                         
  -2  15   9          3.59          8.77         3.16 o                         
  -1  15   9          2.93          3.36         3.12 o                         
   0  15   9         17.42         20.41         3.24 o                         
   1  15   9          2.78          2.91         2.66 o                         
   2  15   9          3.73          7.03         2.88 o                         
   3  15   9          9.03          7.41         2.40 o                         
   4  15   9         13.26         13.08         3.48 o                         
   5  15   9          5.83          5.00         2.71 o                         
   6  15   9         14.24          9.41         3.56 o                         
  -4  16   9          4.18          5.94         3.42 o                         
  -3  16   9          4.41         -1.08         3.91 o                         
  -2  16   9          0.48         -3.13         3.13 o                         
  -1  16   9          7.24          2.60         3.97 o                         
   0  16   9          3.83         11.98         4.15 o                         
   1  16   9          7.53          7.23         3.08 o                         
   2  16   9          0.48         -3.67         3.98 o                         
   3  16   9          4.68          7.89         3.30 o                         
   4  16   9          4.17          5.49         2.94 o                         
   0   0  10      16361.36      17084.99       300.56 o                         
   1   0  10        176.45        231.53         3.25 o                         
   2   0  10        514.60        559.06         7.42 o                         
   3   0  10        897.33        849.58        12.36 o                         
   4   0  10        824.78        831.41        13.08 o                         
   5   0  10        141.55        121.37         2.79 o                         
   6   0  10          8.37         14.39         1.25 o                         
   7   0  10         57.22         49.99         1.88 o                         
   8   0  10         39.31         34.02         1.78 o                         
   9   0  10        354.57        338.38         5.81 o                         
  10   0  10        129.84        141.69         3.37 o                         
  11   0  10         32.08         32.08         2.14 o                         
  12   0  10          2.87          5.19         2.34 o                         
  13   0  10          3.63          5.70         3.22 o                         
 -13   1  10         36.39         40.41         3.19 o                         
 -12   1  10         63.96         55.42         2.59 o                         
 -11   1  10        226.63        222.03         4.31 o                         
 -10   1  10         26.80         29.11         1.76 o                         
  -9   1  10        348.22        339.77         5.56 o                         
  -8   1  10         76.47         65.67         2.25 o                         
  -7   1  10        371.94        370.83         5.82 o                         
  -6   1  10        230.31        241.67         4.16 o                         
  -5   1  10        300.94        273.49         4.65 o                         
  -4   1  10         36.68         41.05         1.40 o                         
  -3   1  10        900.17        926.75        14.21 o                         
  -2   1  10       3725.78       4118.36        57.21 o                         
  -1   1  10       1312.32       1423.52        17.04 o                         
   0   1  10        944.11       1070.44        12.51 o                         
   1   1  10       1277.57       1387.31        16.27 o                         
   2   1  10       3733.05       4088.13        48.83 o                         
   3   1  10        903.38        909.19        13.30 o                         
   4   1  10         32.52         38.53         1.23 o                         
   5   1  10        297.82        268.06         4.97 o                         
   6   1  10        231.89        250.84         4.49 o                         
   7   1  10        354.88        351.22         6.16 o                         
   8   1  10         71.81         63.46         2.36 o                         
   9   1  10        346.52        334.05         6.19 o                         
  10   1  10         26.50         32.21         2.17 o                         
  11   1  10        229.19        229.21         5.64 o                         
  12   1  10         63.12         61.39         3.39 o                         
  13   1  10         34.96         43.29         3.23 o                         
 -13   2  10         18.71         22.35         2.76 o                         
 -12   2  10         13.07          9.03         1.93 o                         
 -11   2  10         81.84         80.60         2.59 o                         
 -10   2  10         24.29         24.81         1.75 o                         
  -9   2  10         21.78         19.77         1.48 o                         
  -8   2  10        452.64        432.33         6.19 o                         
  -7   2  10        328.25        323.10         5.02 o                         
  -6   2  10       1369.68       1339.36        17.45 o                         
  -5   2  10        670.42        683.13         9.80 o                         
  -4   2  10        204.38        229.53         4.57 o                         
  -3   2  10       1063.18       1155.42        16.59 o                         
  -2   2  10        797.09        767.13        10.67 o                         
  -1   2  10        949.15       1082.21        14.72 o                         
   0   2  10       1032.48       1095.42        12.80 o                         
   1   2  10        968.58       1093.27        12.26 o                         
   2   2  10        821.10        786.54         9.69 o                         
   3   2  10       1085.41       1154.72        14.89 o                         
   4   2  10        202.82        229.28         3.73 o                         
   5   2  10        671.93        695.81        10.59 o                         
   6   2  10       1376.74       1340.66        18.35 o                         
   7   2  10        331.68        315.86         5.65 o                         
   8   2  10        452.70        426.82         7.31 o                         
   9   2  10         19.91         16.64         1.73 o                         
  10   2  10         24.17         26.92         2.37 o                         
  11   2  10         82.93         79.18         3.55 o                         
  12   2  10         13.30         11.35         2.68 o                         
  13   2  10         18.64         21.18         3.27 o                         
 -13   3  10         19.43         21.35         3.06 o                         
 -12   3  10        106.43        105.01         6.96 o                         
 -11   3  10         46.58         50.49         2.70 o                         
 -10   3  10         63.70         63.31         2.29 o                         
  -9   3  10        176.52        173.85         3.65 o                         
  -8   3  10        131.62        128.24         2.83 o                         
  -7   3  10         67.44         69.13         2.05 o                         
  -6   3  10        187.83        195.79         3.38 o                         
  -5   3  10        348.28        346.60         4.83 o                         
  -4   3  10        236.75        249.67         4.05 o                         
  -3   3  10        166.31        165.58         2.84 o                         
  -2   3  10        366.09        373.37         5.21 o                         
  -1   3  10          7.04          6.43         0.66 o                         
   0   3  10       1463.58       1464.70        17.76 o                         
   1   3  10          6.42          5.08         0.55 o                         
   2   3  10        365.94        378.69         4.98 o                         
   3   3  10        169.76        169.23         2.69 o                         
   4   3  10        236.04        259.50         3.84 o                         
   5   3  10        346.20        346.66         5.05 o                         
   6   3  10        187.82        194.56         3.19 o                         
   7   3  10         68.33         70.70         2.38 o                         
   8   3  10        134.49        124.99         3.62 o                         
   9   3  10        176.81        178.69         4.55 o                         
  10   3  10         63.52         59.75         3.08 o                         
  11   3  10         46.56         42.74         2.97 o                         
  12   3  10        105.02        114.39         5.54 o                         
  13   3  10         19.29         18.51         3.43 o                         
 -13   4  10          7.73          4.37         2.66 o                         
 -12   4  10         11.68         12.56         2.75 o                         
 -11   4  10         44.45         46.56         3.00 o                         
 -10   4  10         86.61         91.88         3.02 o                         
  -9   4  10          9.80         12.26         1.48 o                         
  -8   4  10         52.62         52.19         1.97 o                         
  -7   4  10        110.41         88.51         2.23 o                         
  -6   4  10        622.06        605.11         7.89 o                         
  -5   4  10        135.43        115.95         2.15 o                         
  -4   4  10         99.68        105.81         2.13 o                         
  -3   4  10         83.42        104.42         2.28 o                         
  -2   4  10       3343.22       3384.55        42.41 o                         
  -1   4  10       1073.32       1187.57        16.17 o                         
   0   4  10        201.38        156.24         2.29 o                         
   1   4  10       1086.40       1203.89        13.48 o                         
   2   4  10       3345.95       3376.60        38.70 o                         
   3   4  10         82.57        105.68         1.89 o                         
   4   4  10         98.40        104.46         2.05 o                         
   5   4  10        139.65        124.19         2.33 o                         
   6   4  10        596.08        591.27         8.38 o                         
   7   4  10        114.26         96.02         2.67 o                         
   8   4  10         53.28         52.95         2.58 o                         
   9   4  10          9.60          9.63         1.91 o                         
  10   4  10         82.47         86.85         3.63 o                         
  11   4  10         43.18         46.51         3.08 o                         
  12   4  10         11.44          9.61         3.00 o                         
  13   4  10          7.54          3.48         3.19 o                         
 -13   5  10         16.70         18.40         3.32 o                         
 -12   5  10         26.53         31.49         3.13 o                         
 -11   5  10         57.23         54.57         3.21 o                         
 -10   5  10         79.02         82.25         3.29 o                         
  -9   5  10        133.88        135.98         3.74 o                         
  -8   5  10        125.02        103.96         2.61 o                         
  -7   5  10         62.94         60.84         1.91 o                         
  -6   5  10         39.53         30.66         1.53 o                         
  -5   5  10        641.52        586.24         9.15 o                         
  -4   5  10       1052.06        996.60        14.79 o                         
  -3   5  10        189.36        163.22         3.10 o                         
  -2   5  10        904.64        968.34        13.25 o                         
  -1   5  10        158.63        144.37         2.40 o                         
   0   5  10        115.08        125.23         1.95 o                         
   1   5  10        160.74        141.36         2.38 o                         
   2   5  10        909.60        967.46        11.04 o                         
   3   5  10        200.50        169.77         2.72 o                         
   4   5  10       1064.90       1015.22        14.00 o                         
   5   5  10        644.86        594.45         8.67 o                         
   6   5  10         38.94         35.85         1.58 o                         
   7   5  10         60.24         59.76         2.23 o                         
   8   5  10        132.03        108.83         4.18 o                         
   9   5  10        131.26        134.38         5.09 o                         
  10   5  10         79.80         81.40         4.33 o                         
  11   5  10         59.38         60.78         3.44 o                         
  12   5  10         28.32         31.85         3.69 o                         
  13   5  10         17.92         18.41         3.55 o                         
 -12   6  10         17.86         16.47         3.24 o                         
 -11   6  10         53.95         58.11         3.34 o                         
 -10   6  10         29.80         29.38         2.45 o                         
  -9   6  10        139.21        127.73         3.76 o                         
  -8   6  10         12.20         13.65         1.75 o                         
  -7   6  10        156.05        156.18         3.76 o                         
  -6   6  10        545.00        499.69         7.97 o                         
  -5   6  10         89.97         95.43         2.66 o                         
  -4   6  10        357.49        308.83         5.14 o                         
  -3   6  10         46.54         43.25         2.27 o                         
  -2   6  10        373.80        366.71         5.46 o                         
  -1   6  10        129.03        125.18         1.96 o                         
   0   6  10        275.26        313.87         4.13 o                         
   1   6  10        124.52        118.09         2.39 o                         
   2   6  10        368.21        365.06         4.60 o                         
   3   6  10         53.15         45.29         1.53 o                         
   4   6  10        361.98        324.83         4.65 o                         
   5   6  10         87.71         88.75         2.26 o                         
   6   6  10        544.25        500.97         7.34 o                         
   7   6  10        155.13        157.60         3.55 o                         
   8   6  10         13.05         14.31         1.86 o                         
   9   6  10        140.82        131.48         4.23 o                         
  10   6  10         29.61         31.85         2.74 o                         
  11   6  10         56.09         58.63         3.69 o                         
  12   6  10         18.36         14.86         3.37 o                         
 -12   7  10         19.77         20.54         3.37 o                         
 -11   7  10        114.02        128.99         8.75 o                         
 -10   7  10         18.83         22.24         2.39 o                         
  -9   7  10         19.21         18.26         2.09 o                         
  -8   7  10         56.25         57.01         2.64 o                         
  -7   7  10         24.03         24.64         1.89 o                         
  -6   7  10         62.31         60.58         2.37 o                         
  -5   7  10        693.29        681.43        10.66 o                         
  -4   7  10        116.02         97.86         2.57 o                         
  -3   7  10        696.32        667.74         8.68 o                         
  -2   7  10        619.57        610.84         9.39 o                         
  -1   7  10        130.32        113.79         1.80 o                         
   0   7  10         23.69         19.44         0.91 o                         
   1   7  10        128.37        108.58         2.07 o                         
   2   7  10        616.54        607.49         7.66 o                         
   3   7  10        698.13        672.26         8.77 o                         
   4   7  10        114.19        100.86         2.16 o                         
   5   7  10        680.89        680.32         9.09 o                         
   6   7  10         60.93         57.96         1.96 o                         
   7   7  10         27.51         25.90         1.58 o                         
   8   7  10         55.65         62.11         2.58 o                         
   9   7  10         21.07         19.67         2.36 o                         
  10   7  10         19.39         24.60         2.64 o                         
  11   7  10        113.36        119.79         5.00 o                         
  12   7  10         19.92         21.14         3.60 o                         
 -12   8  10         77.38         73.49         4.72 o                         
 -11   8  10         35.78         36.69         3.83 o                         
 -10   8  10          4.82          5.26         2.30 o                         
  -9   8  10         34.15         30.30         2.80 o                         
  -8   8  10          8.25          9.96         1.92 o                         
  -7   8  10         10.38          9.31         1.72 o                         
  -6   8  10        247.53        246.13         4.88 o                         
  -5   8  10        147.22        132.09         3.33 o                         
  -4   8  10         91.84         80.09         2.34 o                         
  -3   8  10        249.38        264.25         4.35 o                         
  -2   8  10        111.66        114.20         3.28 o                         
  -1   8  10          2.60          0.67         0.73 o                         
   0   8  10          0.00         -0.17         0.75 o                         
   1   8  10          2.00         -0.49         0.79 o                         
   2   8  10        105.83        109.87         2.44 o                         
   3   8  10        253.86        275.92         4.03 o                         
   4   8  10         91.01         77.77         2.05 o                         
   5   8  10        142.47        131.88         2.67 o                         
   6   8  10        240.32        234.04         3.86 o                         
   7   8  10          9.96         11.63         1.44 o                         
   8   8  10          8.56          9.18         1.97 o                         
   9   8  10         34.10         30.92         3.03 o                         
  10   8  10          4.50          1.99         2.33 o                         
  11   8  10         36.29         40.99         3.97 o                         
  12   8  10         76.83         80.67         5.03 o                         
 -11   9  10          8.80          5.93         4.03 o                         
 -10   9  10          2.93          8.53         2.51 o                         
  -9   9  10         41.59         47.47         3.58 o                         
  -8   9  10         39.70         42.86         2.61 o                         
  -7   9  10        105.94        107.16         3.45 o                         
  -6   9  10        175.16        162.53         3.87 o                         
  -5   9  10          3.71          3.51         1.37 o                         
  -4   9  10        767.16        764.14        11.19 o                         
  -3   9  10         73.86         66.10         2.54 o                         
  -2   9  10        218.06        194.60         5.22 o                         
  -1   9  10         48.06         49.52         1.78 o                         
   0   9  10          4.14          3.29         1.19 o                         
   1   9  10         46.87         45.62         1.84 o                         
   2   9  10        216.65        197.93         3.36 o                         
   3   9  10         76.34         64.74         1.98 o                         
   4   9  10        775.26        762.65        10.07 o                         
   5   9  10          3.63          1.48         1.14 o                         
   6   9  10        175.58        158.73         3.26 o                         
   7   9  10        105.10        105.61         3.02 o                         
   8   9  10         40.58         44.21         2.85 o                         
   9   9  10         41.35         47.27         2.92 o                         
  10   9  10          2.87          6.05         2.56 o                         
  11   9  10          9.14         11.43         3.32 o                         
 -11  10  10         13.80         16.05         3.25 o                         
 -10  10  10         14.72         20.08         2.89 o                         
  -9  10  10         16.99         12.64         2.53 o                         
  -8  10  10         59.54         66.72         3.38 o                         
  -7  10  10         19.20         22.03         2.12 o                         
  -6  10  10        103.89        104.08         3.12 o                         
  -5  10  10         35.27         36.90         2.30 o                         
  -4  10  10         16.40          9.53         1.66 o                         
  -3  10  10        177.94        178.86         4.56 o                         
  -2  10  10        128.07        131.52         4.50 o                         
  -1  10  10        185.49        174.47         4.04 o                         
   0  10  10        251.41        240.52         4.95 o                         
   1  10  10        186.64        170.38         3.86 o                         
   2  10  10        128.91        127.88         2.74 o                         
   3  10  10        180.25        180.04         3.32 o                         
   4  10  10         16.47         14.32         1.34 o                         
   5  10  10         34.95         34.10         1.79 o                         
   6  10  10        100.00        105.05         3.60 o                         
   7  10  10         19.33         20.16         1.85 o                         
   8  10  10         59.96         65.41         2.89 o                         
   9  10  10         16.77         21.42         2.54 o                         
  10  10  10         13.35         20.17         3.95 o                         
  11  10  10         14.39         15.97         4.06 o                         
 -10  11  10         14.17         12.66         2.97 o                         
  -9  11  10         60.44         61.18         4.18 o                         
  -8  11  10         82.36         81.89         4.14 o                         
  -7  11  10          1.86          4.26         2.32 o                         
  -6  11  10          1.98          4.90         1.98 o                         
  -5  11  10         12.39         11.66         1.93 o                         
  -4  11  10          9.68          8.56         1.86 o                         
  -3  11  10         45.40         51.43         3.17 o                         
  -2  11  10         69.00         74.71         3.51 o                         
  -1  11  10         18.37         19.10         2.25 o                         
   0  11  10        292.76        279.90         5.85 o                         
   1  11  10         19.41         22.95         1.73 o                         
   2  11  10         68.55         69.72         2.32 o                         
   3  11  10         46.41         53.91         2.18 o                         
   4  11  10         10.36          9.14         1.36 o                         
   5  11  10         11.34         11.86         1.65 o                         
   6  11  10          1.79          4.12         1.71 o                         
   7  11  10          1.79          0.66         1.80 o                         
   8  11  10         84.92         97.76         4.13 o                         
   9  11  10         59.58         72.64         4.62 o                         
  10  11  10         13.88         17.76         3.81 o                         
  -9  12  10         23.11         28.67         3.31 o                         
  -8  12  10          4.74          5.35         2.55 o                         
  -7  12  10         18.83         17.26         2.73 o                         
  -6  12  10         16.23         15.45         2.62 o                         
  -5  12  10          9.79          6.98         2.05 o                         
  -4  12  10          7.35          7.31         2.37 o                         
  -3  12  10         98.36        108.28         4.41 o                         
  -2  12  10         32.04         31.16         3.25 o                         
  -1  12  10          8.17          8.34         2.00 o                         
   0  12  10         68.10         69.16         3.21 o                         
   1  12  10          7.48          6.00         1.73 o                         
   2  12  10         31.06         31.11         1.99 o                         
   3  12  10         98.21        105.95         2.84 o                         
   4  12  10          7.44          6.31         1.61 o                         
   5  12  10          9.20          9.64         1.87 o                         
   6  12  10         16.75         18.55         2.15 o                         
   7  12  10         19.57         17.82         2.38 o                         
   8  12  10          5.07          0.35         2.83 o                         
   9  12  10         22.87         32.33         3.90 o                         
  -8  13  10         13.54         15.80         3.01 o                         
  -7  13  10         26.28         29.94         3.18 o                         
  -6  13  10          2.67          1.40         2.71 o                         
  -5  13  10         21.00         21.53         3.47 o                         
  -4  13  10         57.19         61.00         3.81 o                         
  -3  13  10         23.70         19.81         2.75 o                         
  -2  13  10          1.58          2.21         2.61 o                         
  -1  13  10         36.64         38.26         3.08 o                         
   0  13  10         36.78         45.38         3.90 o                         
   1  13  10         36.88         41.12         2.84 o                         
   2  13  10          1.47         -1.76         1.76 o                         
   3  13  10         25.08         22.44         2.14 o                         
   4  13  10         57.28         61.51         3.35 o                         
   5  13  10         20.93         22.74         2.50 o                         
   6  13  10          2.54          5.25         2.12 o                         
   7  13  10         25.86         28.91         2.89 o                         
   8  13  10         13.63         19.85         3.48 o                         
  -7  14  10         18.89         26.92         4.17 o                         
  -6  14  10         51.23         56.64         5.48 o                         
  -5  14  10         10.12         13.02         3.63 o                         
  -4  14  10          6.08          3.91         3.20 o                         
  -3  14  10         14.36          8.79         2.87 o                         
  -2  14  10         12.32         10.26         3.25 o                         
  -1  14  10          9.21         11.84         3.11 o                         
   0  14  10         19.38         20.99         2.57 o                         
   1  14  10          9.87          8.97         2.30 o                         
   2  14  10         11.62          5.21         2.48 o                         
   3  14  10         14.50         14.85         2.49 o                         
   4  14  10          6.01          6.33         2.25 o                         
   5  14  10         10.38         17.34         3.25 o                         
   6  14  10         50.49         58.28         3.74 o                         
   7  14  10         19.05         24.31         3.13 o                         
  -6  15  10         17.30         22.21         3.97 o                         
  -5  15  10          5.42          1.19         3.23 o                         
  -4  15  10          4.92          5.07         3.58 o                         
  -3  15  10         11.81         11.76         3.42 o                         
  -2  15  10         38.71         40.00         4.04 o                         
  -1  15  10          1.06          0.02         2.96 o                         
   0  15  10         30.85         37.66         3.61 o                         
   1  15  10          1.12         -2.56         2.56 o                         
   2  15  10         38.92         42.30         3.62 o                         
   3  15  10         11.62         14.17         2.87 o                         
   4  15  10          4.85          5.91         3.31 o                         
   5  15  10          5.33          3.22         2.87 o                         
   6  15  10         17.43         21.48         5.61 o                         
  -4  16  10          7.87          9.36         3.72 o                         
  -3  16  10         22.91         15.20         3.79 o                         
  -2  16  10          0.03          4.63         3.34 o                         
  -1  16  10          0.06         -3.75         3.75 o                         
   0  16  10          3.60          3.43         3.93 o                         
   1  16  10          0.06         -2.00         2.74 o                         
   2  16  10          0.07          0.40         2.78 o                         
   3  16  10         22.76         24.11         3.68 o                         
   4  16  10          7.89          2.68         3.98 o                         
   1   0  11       1202.12       1137.40        13.90 o                         
   2   0  11        405.04        444.73         6.75 o                         
   3   0  11       2398.27       2482.35        34.97 o                         
   4   0  11         74.14         80.37         1.65 o                         
   5   0  11         59.91         60.33         1.98 o                         
   6   0  11         14.56         15.55         1.50 o                         
   7   0  11        446.88        425.85         7.07 o                         
   8   0  11         64.42         59.49         2.30 o                         
   9   0  11          2.15          0.02         1.40 o                         
  10   0  11          2.75          3.15         1.59 o                         
  11   0  11         31.85         27.99         2.21 o                         
  12   0  11          0.99          5.75         2.24 o                         
  13   0  11         28.05         34.91         3.73 o                         
 -13   1  11         57.80         66.60         4.07 o                         
 -12   1  11         27.57         32.74         3.07 o                         
 -11   1  11         41.99         49.28         2.28 o                         
 -10   1  11         43.44         45.73         2.08 o                         
  -9   1  11         12.28         12.12         1.46 o                         
  -8   1  11        467.37        469.37         7.02 o                         
  -7   1  11        331.73        321.08         5.36 o                         
  -6   1  11        282.54        270.07         4.81 o                         
  -5   1  11        116.26        138.44         2.77 o                         
  -4   1  11       1192.73       1216.00        18.86 o                         
  -3   1  11          2.90         -0.40         0.71 o                         
  -2   1  11        950.81       1003.39        14.44 o                         
  -1   1  11        500.89        620.09         7.88 o                         
   0   1  11       2308.96       2537.86        29.09 o                         
   1   1  11        516.08        627.34         7.50 o                         
   2   1  11        934.51       1005.50        12.82 o                         
   3   1  11          2.10          2.42         0.93 o                         
   4   1  11       1211.86       1229.71        15.84 o                         
   5   1  11        108.55        118.94         2.93 o                         
   6   1  11        283.07        268.04         5.16 o                         
   7   1  11        336.98        330.19         5.73 o                         
   8   1  11        480.58        469.45         7.86 o                         
   9   1  11         12.01          8.50         1.57 o                         
  10   1  11         41.81         46.70         2.47 o                         
  11   1  11         39.96         45.76         2.95 o                         
  12   1  11         26.59         28.92         2.73 o                         
  13   1  11         57.21         67.06         3.73 o                         
 -13   2  11         77.73         83.83         4.68 o                         
 -12   2  11          7.33          2.03         1.93 o                         
 -11   2  11         34.07         36.64         2.07 o                         
 -10   2  11         96.17         88.02         2.67 o                         
  -9   2  11         36.72         44.37         1.85 o                         
  -8   2  11         68.23         73.27         2.16 o                         
  -7   2  11        148.68        127.08         2.71 o                         
  -6   2  11        141.61        136.09         2.88 o                         
  -5   2  11        719.19        726.51        11.00 o                         
  -4   2  11       1263.47       1285.86        18.63 o                         
  -3   2  11       1110.49       1106.78        15.89 o                         
  -2   2  11       1406.95       1551.00        19.51 o                         
  -1   2  11        928.65        993.27        12.71 o                         
   0   2  11         70.00         91.16         1.66 o                         
   1   2  11        910.36        978.53        12.08 o                         
   2   2  11       1387.72       1524.17        17.85 o                         
   3   2  11       1103.54       1094.60        14.26 o                         
   4   2  11       1266.92       1298.83        17.61 o                         
   5   2  11        715.52        732.26        10.35 o                         
   6   2  11        137.17        133.11         3.26 o                         
   7   2  11        146.22        121.46         3.05 o                         
   8   2  11         67.84         68.74         2.46 o                         
   9   2  11         33.84         38.73         2.21 o                         
  10   2  11         95.66         94.07         3.75 o                         
  11   2  11         31.90         33.57         2.80 o                         
  12   2  11          6.95          3.61         2.82 o                         
  13   2  11         78.93         90.46         4.60 o                         
 -13   3  11         12.05         11.28         2.86 o                         
 -12   3  11          2.83          3.66         2.40 o                         
 -11   3  11         56.08         55.49         2.65 o                         
 -10   3  11        124.61        129.77         3.48 o                         
  -9   3  11         23.22         23.29         1.64 o                         
  -8   3  11         31.74         25.54         1.98 o                         
  -7   3  11         11.78          9.45         1.15 o                         
  -6   3  11         90.10         92.96         2.05 o                         
  -5   3  11       1276.37       1284.60        16.96 o                         
  -4   3  11         17.85         16.74         0.99 o                         
  -3   3  11       1339.42       1481.31        18.65 o                         
  -2   3  11        485.70        423.16         5.92 o                         
  -1   3  11        282.18        301.45         4.43 o                         
   0   3  11        354.10        316.77         4.28 o                         
   1   3  11        275.01        289.53         3.83 o                         
   2   3  11        503.36        438.43         5.42 o                         
   3   3  11       1304.99       1437.62        18.67 o                         
   4   3  11         17.36         18.00         1.02 o                         
   5   3  11       1290.94       1327.97        16.92 o                         
   6   3  11         82.43         91.02         2.37 o                         
   7   3  11         10.37          8.27         1.34 o                         
   8   3  11         31.16         25.48         2.09 o                         
   9   3  11         25.74         23.01         2.23 o                         
  10   3  11        123.61        135.21         4.35 o                         
  11   3  11         54.49         56.43         3.20 o                         
  12   3  11          2.79          2.73         2.91 o                         
  13   3  11         11.68          9.44         3.20 o                         
 -13   4  11          3.27          4.49         2.72 o                         
 -12   4  11         35.72         31.80         3.24 o                         
 -11   4  11         85.17         84.71         3.47 o                         
 -10   4  11         49.94         46.97         2.51 o                         
  -9   4  11        160.93        150.71         3.37 o                         
  -8   4  11         34.83         36.30         1.81 o                         
  -7   4  11        301.08        287.27         4.71 o                         
  -6   4  11        182.61        157.53         2.81 o                         
  -5   4  11        551.86        511.81         7.17 o                         
  -4   4  11        482.18        427.97         6.33 o                         
  -3   4  11         77.95         83.39         2.06 o                         
  -2   4  11        682.13        646.90         8.62 o                         
  -1   4  11        788.14        864.53        11.54 o                         
   0   4  11         48.41         61.73         1.38 o                         
   1   4  11        812.16        904.31        10.15 o                         
   2   4  11        668.89        645.83         7.90 o                         
   3   4  11         76.09         81.96         1.76 o                         
   4   4  11        465.98        422.29         6.00 o                         
   5   4  11        561.41        520.56         7.21 o                         
   6   4  11        181.10        154.01         3.22 o                         
   7   4  11        299.34        289.15         5.53 o                         
   8   4  11         32.66         28.38         2.18 o                         
   9   4  11        162.35        152.41         4.39 o                         
  10   4  11         51.73         48.60         2.94 o                         
  11   4  11         84.33         84.74         3.84 o                         
  12   4  11         35.21         42.97         4.46 o                         
  13   4  11          3.66          4.56         3.34 o                         
 -13   5  11          4.13          4.85         2.86 o                         
 -12   5  11         34.81         43.80         4.09 o                         
 -11   5  11         46.37         49.02         2.92 o                         
 -10   5  11         57.52         63.37         2.99 o                         
  -9   5  11         61.51         64.95         2.89 o                         
  -8   5  11         24.22         27.29         1.56 o                         
  -7   5  11         70.82         62.51         2.04 o                         
  -6   5  11          3.00          1.72         0.95 o                         
  -5   5  11         12.91          9.59         0.79 o                         
  -4   5  11        702.51        671.06         9.82 o                         
  -3   5  11        959.90        971.76        14.10 o                         
  -2   5  11         15.85          9.85         0.90 o                         
  -1   5  11        298.11        302.67         4.37 o                         
   0   5  11        263.71        276.78         3.68 o                         
   1   5  11        297.21        302.63         5.15 o                         
   2   5  11         14.25          8.54         0.67 o                         
   3   5  11        937.80        946.65        11.45 o                         
   4   5  11        716.20        698.71         8.89 o                         
   5   5  11         14.67         11.54         1.22 o                         
   6   5  11          3.76          2.39         1.10 o                         
   7   5  11         66.24         58.17         2.52 o                         
   8   5  11         23.86         26.84         2.19 o                         
   9   5  11         63.27         60.06         3.01 o                         
  10   5  11         59.32         63.29         3.35 o                         
  11   5  11         48.73         48.17         3.22 o                         
  12   5  11         36.52         42.62         3.98 o                         
  13   5  11          4.41          3.81         3.73 o                         
 -12   6  11         15.37         12.43         2.78 o                         
 -11   6  11         25.48         21.65         2.54 o                         
 -10   6  11        145.03        149.97         4.28 o                         
  -9   6  11         45.29         47.98         2.62 o                         
  -8   6  11         42.15         40.11         2.31 o                         
  -7   6  11         30.11         37.81         2.16 o                         
  -6   6  11        145.26        132.79         3.10 o                         
  -5   6  11        825.92        797.70        12.25 o                         
  -4   6  11        123.03        134.47         2.94 o                         
  -3   6  11        447.47        451.91         7.30 o                         
  -2   6  11         77.00         71.78         1.77 o                         
  -1   6  11         14.14         16.58         0.82 o                         
   0   6  11          0.16          0.80         0.68 o                         
   1   6  11         12.70         13.75         0.99 o                         
   2   6  11         80.85         74.65         1.76 o                         
   3   6  11        451.38        472.46         6.28 o                         
   4   6  11        124.64        131.69         2.73 o                         
   5   6  11        833.67        800.96        10.89 o                         
   6   6  11        152.26        142.32         2.99 o                         
   7   6  11         32.23         37.61         1.96 o                         
   8   6  11         41.62         43.96         2.47 o                         
   9   6  11         43.83         43.56         2.75 o                         
  10   6  11        143.06        153.30         4.80 o                         
  11   6  11         24.09         24.10         3.12 o                         
  12   6  11         15.36         13.46         3.39 o                         
 -12   7  11         10.18         11.90         3.22 o                         
 -11   7  11         48.40         47.99         3.88 o                         
 -10   7  11         25.11         26.46         2.41 o                         
  -9   7  11          0.70         -0.24         1.78 o                         
  -8   7  11        140.59        149.55         3.94 o                         
  -7   7  11         68.65         66.22         2.64 o                         
  -6   7  11         88.57         90.69         2.91 o                         
  -5   7  11        209.02        212.93         4.15 o                         
  -4   7  11         60.66         51.51         2.02 o                         
  -3   7  11       1204.33       1164.80        16.08 o                         
  -2   7  11        376.33        390.77         5.50 o                         
  -1   7  11         98.34         84.92         1.63 o                         
   0   7  11        250.47        245.38         3.45 o                         
   1   7  11        103.72         87.37         2.16 o                         
   2   7  11        372.61        380.92         5.82 o                         
   3   7  11       1209.07       1161.12        14.59 o                         
   4   7  11         67.12         59.50         1.82 o                         
   5   7  11        214.42        216.20         3.84 o                         
   6   7  11         88.15         82.94         2.35 o                         
   7   7  11         67.78         63.88         2.60 o                         
   8   7  11        146.29        139.87         3.73 o                         
   9   7  11          0.40          2.42         1.94 o                         
  10   7  11         25.61         26.56         2.75 o                         
  11   7  11         47.20         44.45         3.89 o                         
  12   7  11          9.17          5.10         4.70 o                         
 -12   8  11         36.71         43.07         4.24 o                         
 -11   8  11          3.01          4.05         3.68 o                         
 -10   8  11         58.59         64.49         3.23 o                         
  -9   8  11         68.20         82.79         4.12 o                         
  -8   8  11         18.09         19.19         2.06 o                         
  -7   8  11        163.99        151.79         3.94 o                         
  -6   8  11        134.26        136.16         3.49 o                         
  -5   8  11         54.11         50.82         2.13 o                         
  -4   8  11        118.70        117.82         2.83 o                         
  -3   8  11        712.44        690.77        10.72 o                         
  -2   8  11        305.16        321.18         5.45 o                         
  -1   8  11        371.03        336.73         4.97 o                         
   0   8  11          2.97          5.87         0.94 o                         
   1   8  11        360.80        324.65         4.98 o                         
   2   8  11        302.77        319.88         5.21 o                         
   3   8  11        698.29        679.96         9.03 o                         
   4   8  11        115.64        111.03         3.31 o                         
   5   8  11         55.72         52.27         1.90 o                         
   6   8  11        128.71        126.25         2.89 o                         
   7   8  11        162.90        153.24         3.51 o                         
   8   8  11         16.78         20.10         2.21 o                         
   9   8  11         68.43         77.54         4.20 o                         
  10   8  11         57.96         58.65         3.68 o                         
  11   8  11          2.59          5.25         3.04 o                         
  12   8  11         35.90         48.13         4.37 o                         
 -11   9  11         10.08         12.04         3.31 o                         
 -10   9  11        143.38        162.06         5.17 o                         
  -9   9  11         19.57         21.42         2.49 o                         
  -8   9  11          3.28          0.40         1.76 o                         
  -7   9  11         39.26         39.31         2.69 o                         
  -6   9  11         72.00         74.35         2.71 o                         
  -5   9  11        123.46        133.07         3.24 o                         
  -4   9  11         76.04         75.94         2.48 o                         
  -3   9  11         20.38         20.38         2.00 o                         
  -2   9  11        490.95        470.44         8.28 o                         
  -1   9  11        368.28        341.45         5.95 o                         
   0   9  11        113.39        116.61         2.72 o                         
   1   9  11        373.66        346.06         5.58 o                         
   2   9  11        497.42        478.61         6.93 o                         
   3   9  11         20.49         18.92         1.42 o                         
   4   9  11         75.40         76.49         2.33 o                         
   5   9  11        125.58        131.46         2.92 o                         
   6   9  11         75.91         79.50         2.44 o                         
   7   9  11         41.00         38.88         2.11 o                         
   8   9  11          3.38          0.87         1.98 o                         
   9   9  11         19.69         19.28         2.43 o                         
  10   9  11        143.05        154.88         5.64 o                         
  11   9  11          9.38         13.17         3.46 o                         
 -10  10  11         45.48         48.82         3.53 o                         
  -9  10  11          0.68          2.79         2.30 o                         
  -8  10  11         65.57         73.00         4.06 o                         
  -7  10  11         13.98         14.76         1.94 o                         
  -6  10  11         23.02         26.05         2.71 o                         
  -5  10  11          0.30         -0.66         1.56 o                         
  -4  10  11        112.39        109.89         3.76 o                         
  -3  10  11         87.45         82.06         3.22 o                         
  -2  10  11        113.88        105.23         5.78 o                         
  -1  10  11         67.22         71.61         2.70 o                         
   0  10  11        320.16        304.79         7.47 o                         
   1  10  11         67.01         69.98         2.25 o                         
   2  10  11        113.57        110.55         2.80 o                         
   3  10  11         87.98         91.59         2.51 o                         
   4  10  11        111.49        116.23         2.80 o                         
   5  10  11          0.22         -0.67         1.30 o                         
   6  10  11         23.17         19.95         1.79 o                         
   7  10  11         13.62         15.93         1.83 o                         
   8  10  11         62.92         65.12         3.21 o                         
   9  10  11          0.46         -0.57         2.21 o                         
  10  10  11         45.04         56.94         4.21 o                         
 -10  11  11         33.26         37.64         3.61 o                         
  -9  11  11         19.71         20.06         3.01 o                         
  -8  11  11          6.67          3.78         2.55 o                         
  -7  11  11         38.83         40.73         3.18 o                         
  -6  11  11         95.85         92.10         3.69 o                         
  -5  11  11         32.17         30.23         2.40 o                         
  -4  11  11         34.40         36.43         2.58 o                         
  -3  11  11         10.87          9.53         2.20 o                         
  -2  11  11          4.67          4.37         2.45 o                         
  -1  11  11         50.53         40.87         3.30 o                         
   0  11  11        285.61        253.27         5.78 o                         
   1  11  11         49.08         41.97         2.29 o                         
   2  11  11          5.00          5.58         1.35 o                         
   3  11  11         11.28         10.37         1.43 o                         
   4  11  11         35.19         36.20         1.84 o                         
   5  11  11         31.04         30.91         2.04 o                         
   6  11  11         94.60        103.42         3.31 o                         
   7  11  11         38.47         42.51         2.50 o                         
   8  11  11          7.06          7.66         2.42 o                         
   9  11  11         19.66         23.30         3.48 o                         
  10  11  11         34.23         42.07         4.39 o                         
  -9  12  11          7.46          7.89         2.83 o                         
  -8  12  11          0.55         -2.50         3.34 o                         
  -7  12  11          6.16          5.43         3.39 o                         
  -6  12  11         36.99         29.80         2.99 o                         
  -5  12  11          1.42          2.99         2.10 o                         
  -4  12  11         14.52         15.39         2.63 o                         
  -3  12  11         38.30         38.28         4.19 o                         
  -2  12  11        114.02        115.79         6.53 o                         
  -1  12  11         77.44         78.43         4.78 o                         
   0  12  11          0.67          0.05         1.81 o                         
   1  12  11         75.67         79.17         3.10 o                         
   2  12  11        111.65        117.18         3.41 o                         
   3  12  11         38.02         38.46         2.05 o                         
   4  12  11         14.74         13.09         1.74 o                         
   5  12  11          1.70          0.49         2.22 o                         
   6  12  11         38.89         38.41         2.66 o                         
   7  12  11          6.13          9.06         2.17 o                         
   8  12  11          0.53          2.02         2.93 o                         
   9  12  11          7.44         11.34         4.11 o                         
  -8  13  11         74.03         72.54         4.29 o                         
  -7  13  11         12.93         16.60         3.14 o                         
  -6  13  11          3.15          4.03         3.44 o                         
  -5  13  11          6.80          7.21         3.17 o                         
  -4  13  11          7.48          7.55         2.59 o                         
  -3  13  11         17.88         18.03         2.78 o                         
  -2  13  11          6.92         -0.31         3.40 o                         
  -1  13  11        112.40         95.75         6.91 o                         
   0  13  11          5.20          4.10         2.03 o                         
   1  13  11        112.23        101.60         4.52 o                         
   2  13  11          6.93          6.65         2.11 o                         
   3  13  11         17.15         12.57         2.40 o                         
   4  13  11          6.68          3.90         2.26 o                         
   5  13  11          6.44         10.32         2.36 o                         
   6  13  11          3.20          4.26         2.27 o                         
   7  13  11         12.95         13.68         2.66 o                         
   8  13  11         73.30         68.71         4.63 o                         
  -7  14  11         19.46         24.50         5.00 o                         
  -6  14  11         26.27         34.41         4.23 o                         
  -5  14  11          8.67          4.62         3.23 o                         
  -4  14  11         35.89         33.15         3.94 o                         
  -3  14  11          7.57          8.88         2.71 o                         
  -2  14  11         19.93         17.19         3.32 o                         
  -1  14  11         27.01         21.76         3.63 o                         
   0  14  11          2.69          6.18         2.22 o                         
   1  14  11         27.79         28.16         2.78 o                         
   2  14  11         20.41         17.16         3.32 o                         
   3  14  11          7.70          7.76         2.73 o                         
   4  14  11         36.36         35.93         5.97 o                         
   5  14  11          8.90          8.21         2.55 o                         
   6  14  11         26.24         29.46         3.99 o                         
   7  14  11         20.22         19.46         3.11 o                         
  -5  15  11          0.82          1.48         3.51 o                         
  -4  15  11         17.09          7.22         3.39 o                         
  -3  15  11          1.73          8.38         3.51 o                         
  -2  15  11          8.88          8.07         2.86 o                         
  -1  15  11         24.91         22.96         3.70 o                         
   0  15  11          6.09          9.10         2.71 o                         
   1  15  11         25.37         20.60         3.10 o                         
   2  15  11          9.24          8.62         2.76 o                         
   3  15  11          1.73         -1.85         2.96 o                         
   4  15  11         17.42         16.12         5.02 o                         
   5  15  11          0.91          2.00         2.78 o                         
  -3  16  11          0.93         -2.84         3.29 o                         
  -2  16  11         17.45         18.26         3.78 o                         
  -1  16  11          2.68          7.74         4.60 o                         
   0  16  11         37.76         44.42         5.37 o                         
   1  16  11          2.60          1.91         3.13 o                         
   2  16  11         17.45         20.96         3.35 o                         
   3  16  11          0.84          0.69         3.52 o                         
   0   0  12        356.23        435.66         8.48 o                         
   1   0  12       2521.70       2752.30        32.99 o                         
   2   0  12        557.11        613.64         8.63 o                         
   3   0  12       1339.11       1459.14        22.30 o                         
   4   0  12       2287.66       2269.10        28.71 o                         
   5   0  12         11.90         22.16         1.18 o                         
   6   0  12        104.85        104.11         2.85 o                         
   7   0  12        886.19        811.45        12.89 o                         
   8   0  12        212.95        197.89         4.17 o                         
   9   0  12        206.16        205.03         4.47 o                         
  10   0  12         32.82         31.28         2.10 o                         
  11   0  12         64.41         60.87         2.73 o                         
  12   0  12        250.00        239.11         5.96 o                         
  13   0  12          6.21          2.48         3.78 o                         
 -13   1  12          1.04          1.56         2.91 o                         
 -12   1  12         13.90         15.61         2.19 o                         
 -11   1  12          4.82          4.12         1.72 o                         
 -10   1  12         28.47         28.14         1.89 o                         
  -9   1  12        128.10        127.95         3.22 o                         
  -8   1  12         34.81         31.54         1.76 o                         
  -7   1  12        356.04        351.41         6.17 o                         
  -6   1  12        567.49        503.15         8.63 o                         
  -5   1  12        277.76        292.29         4.57 o                         
  -4   1  12         48.19         53.32         1.70 o                         
  -3   1  12         20.91         26.78         1.74 o                         
  -2   1  12       1275.44       1361.17        19.51 o                         
  -1   1  12        569.00        595.75         7.89 o                         
   0   1  12        245.69        215.98         2.98 o                         
   1   1  12        569.78        589.25         7.20 o                         
   2   1  12       1238.11       1368.28        16.62 o                         
   3   1  12         18.94         21.67         1.06 o                         
   4   1  12         47.40         53.71         1.72 o                         
   5   1  12        270.17        271.41         4.78 o                         
   6   1  12        577.57        508.71         8.66 o                         
   7   1  12        360.45        341.49         6.07 o                         
   8   1  12         33.47         28.29         1.87 o                         
   9   1  12        126.07        127.82         3.48 o                         
  10   1  12         30.40         27.72         2.14 o                         
  11   1  12          5.50          4.00         2.09 o                         
  12   1  12         13.75         14.89         2.64 o                         
  13   1  12          0.83          4.92         2.91 o                         
 -13   2  12         33.64         41.17         3.86 o                         
 -12   2  12         11.89         11.25         2.44 o                         
 -11   2  12          3.14          2.42         1.54 o                         
 -10   2  12         60.80         61.59         3.09 o                         
  -9   2  12         33.87         37.38         1.79 o                         
  -8   2  12        204.15        203.56         3.62 o                         
  -7   2  12         66.82         62.08         2.11 o                         
  -6   2  12        341.30        319.99         5.25 o                         
  -5   2  12        343.01        332.12         5.60 o                         
  -4   2  12         74.73         67.11         1.87 o                         
  -3   2  12        261.02        314.77         5.90 o                         
  -2   2  12        842.63        956.79        12.30 o                         
  -1   2  12        812.63        845.43        10.97 o                         
   0   2  12       1849.12       1853.68        22.41 o                         
   1   2  12        785.91        831.73        10.43 o                         
   2   2  12        832.36        940.59        11.71 o                         
   3   2  12        270.28        313.32         4.84 o                         
   4   2  12         70.40         67.79         1.74 o                         
   5   2  12        353.35        337.04         5.26 o                         
   6   2  12        335.89        319.67         5.95 o                         
   7   2  12         63.07         58.38         2.26 o                         
   8   2  12        203.57        199.66         4.29 o                         
   9   2  12         33.46         34.77         2.38 o                         
  10   2  12         61.27         62.70         3.10 o                         
  11   2  12          2.52          4.57         2.13 o                         
  12   2  12         12.15         17.22         3.14 o                         
  13   2  12         33.56         37.47         3.65 o                         
 -13   3  12         48.98         45.59         3.84 o                         
 -12   3  12         16.33         14.51         2.72 o                         
 -11   3  12          2.91          2.68         1.91 o                         
 -10   3  12         43.17         44.19         2.35 o                         
  -9   3  12        303.64        297.36         5.86 o                         
  -8   3  12         89.78         85.41         2.43 o                         
  -7   3  12         20.24         18.77         1.32 o                         
  -6   3  12        550.55        556.43         7.79 o                         
  -5   3  12        117.52         98.96         2.33 o                         
  -4   3  12        139.43        162.39         4.04 o                         
  -3   3  12        511.91        507.98         6.98 o                         
  -2   3  12       1313.08       1313.58        16.79 o                         
  -1   3  12       2059.18       2180.05        28.59 o                         
   0   3  12        417.12        464.19         6.05 o                         
   1   3  12       2046.58       2121.50        24.76 o                         
   2   3  12       1315.07       1299.80        16.02 o                         
   3   3  12        525.68        518.71         7.44 o                         
   4   3  12        138.93        160.48         2.96 o                         
   5   3  12        128.07        110.16         2.37 o                         
   6   3  12        553.15        541.15         8.77 o                         
   7   3  12         17.25         14.34         1.49 o                         
   8   3  12         93.13         82.05         3.14 o                         
   9   3  12        299.10        290.66         6.29 o                         
  10   3  12         42.93         42.00         2.87 o                         
  11   3  12          2.67         -1.16         2.18 o                         
  12   3  12         15.26         10.24         3.17 o                         
  13   3  12         49.74         48.83         4.25 o                         
 -13   4  12          3.89          8.80         3.06 o                         
 -12   4  12         78.97         82.95         4.19 o                         
 -11   4  12         71.70         82.89         3.48 o                         
 -10   4  12          9.98          4.52         1.95 o                         
  -9   4  12          8.96         10.25         1.58 o                         
  -8   4  12         18.53         13.78         1.47 o                         
  -7   4  12         72.58         65.25         2.18 o                         
  -6   4  12        912.84        907.15        12.80 o                         
  -5   4  12        166.03        162.90         3.53 o                         
  -4   4  12        133.93        127.07         2.51 o                         
  -3   4  12        217.77        224.81         3.63 o                         
  -2   4  12        671.20        635.99         8.60 o                         
  -1   4  12        760.39        775.20        10.27 o                         
   0   4  12        405.10        393.31         5.25 o                         
   1   4  12        785.40        783.13         9.38 o                         
   2   4  12        667.00        646.32         7.90 o                         
   3   4  12        205.38        211.48         3.44 o                         
   4   4  12        133.50        127.02         2.58 o                         
   5   4  12        156.87        150.02         2.80 o                         
   6   4  12        902.16        886.63        14.71 o                         
   7   4  12         69.13         64.88         2.59 o                         
   8   4  12         20.17         14.78         1.99 o                         
   9   4  12          8.37          7.24         1.98 o                         
  10   4  12         10.43         12.14         2.30 o                         
  11   4  12         70.15         72.32         3.69 o                         
  12   4  12         79.44         88.15         4.96 o                         
  13   4  12          3.47          4.09         3.19 o                         
 -12   5  12         32.99         38.27         4.16 o                         
 -11   5  12         14.09         12.60         2.28 o                         
 -10   5  12         24.02         27.33         2.36 o                         
  -9   5  12         51.22         53.49         2.67 o                         
  -8   5  12         58.93         49.33         2.04 o                         
  -7   5  12        211.42        202.81         3.90 o                         
  -6   5  12        310.36        289.24         6.35 o                         
  -5   5  12        640.82        586.99         8.27 o                         
  -4   5  12        739.84        711.32        10.77 o                         
  -3   5  12        551.42        551.46         8.52 o                         
  -2   5  12        995.20       1022.86        13.55 o                         
  -1   5  12         23.78         18.88         0.94 o                         
   0   5  12          0.03          0.87         0.60 o                         
   1   5  12         22.43         18.25         0.91 o                         
   2   5  12       1020.24       1053.90        11.91 o                         
   3   5  12        553.78        547.93         7.23 o                         
   4   5  12        743.84        707.69         9.20 o                         
   5   5  12        647.78        611.04         8.86 o                         
   6   5  12        321.95        297.88         5.00 o                         
   7   5  12        211.57        202.90         4.51 o                         
   8   5  12         58.84         50.13         2.56 o                         
   9   5  12         52.63         51.27         2.91 o                         
  10   5  12         22.74         20.74         2.58 o                         
  11   5  12         14.82         15.40         2.82 o                         
  12   5  12         33.60         39.97         3.91 o                         
 -12   6  12          9.99          9.51         2.80 o                         
 -11   6  12         42.64         38.11         3.00 o                         
 -10   6  12         60.91         69.29         3.15 o                         
  -9   6  12         13.83         13.79         2.03 o                         
  -8   6  12        158.92        153.99         4.99 o                         
  -7   6  12         31.70         32.03         1.85 o                         
  -6   6  12        278.41        251.97         4.63 o                         
  -5   6  12        385.11        363.29         6.49 o                         
  -4   6  12       1275.72       1254.57        18.28 o                         
  -3   6  12        161.02        151.30         3.18 o                         
  -2   6  12        106.95         88.24         1.99 o                         
  -1   6  12        197.28        215.60         3.20 o                         
   0   6  12        115.07        104.61         1.75 o                         
   1   6  12        198.43        208.28         3.30 o                         
   2   6  12        106.80         85.79         2.16 o                         
   3   6  12        166.26        159.33         2.95 o                         
   4   6  12       1258.36       1246.38        15.63 o                         
   5   6  12        391.82        382.77         5.73 o                         
   6   6  12        279.79        254.57         4.37 o                         
   7   6  12         30.56         31.08         2.17 o                         
   8   6  12        156.95        157.89         4.31 o                         
   9   6  12         14.18         18.13         2.34 o                         
  10   6  12         60.54         71.79         3.59 o                         
  11   6  12         44.19         44.23         4.42 o                         
  12   6  12         11.12         14.36         3.33 o                         
 -12   7  12         10.52         11.06         3.27 o                         
 -11   7  12         23.82         21.72         2.69 o                         
 -10   7  12         45.09         42.18         2.79 o                         
  -9   7  12         34.17         33.80         2.47 o                         
  -8   7  12          6.21          5.20         1.75 o                         
  -7   7  12         23.39         22.65         1.92 o                         
  -6   7  12        478.65        473.39         7.65 o                         
  -5   7  12        899.03        843.23        12.16 o                         
  -4   7  12         71.60         72.49         2.44 o                         
  -3   7  12         53.13         55.89         1.94 o                         
  -2   7  12         93.14         93.37         1.95 o                         
  -1   7  12        120.15        104.20         1.90 o                         
   0   7  12         41.53         48.65         1.30 o                         
   1   7  12        119.89        102.67         2.26 o                         
   2   7  12         87.96         86.61         1.92 o                         
   3   7  12         52.14         51.47         1.72 o                         
   4   7  12         72.56         72.86         2.06 o                         
   5   7  12        893.08        833.30        11.48 o                         
   6   7  12        476.08        484.37         6.90 o                         
   7   7  12         23.82         21.86         1.89 o                         
   8   7  12          6.56          9.39         2.00 o                         
   9   7  12         34.99         39.53         2.77 o                         
  10   7  12         47.37         43.69         3.10 o                         
  11   7  12         22.60         18.44         3.38 o                         
  12   7  12         10.39         11.72         3.94 o                         
 -11   8  12         10.18         10.84         2.76 o                         
 -10   8  12         12.14         10.96         2.33 o                         
  -9   8  12        163.55        170.14         4.60 o                         
  -8   8  12         41.62         40.17         2.52 o                         
  -7   8  12        199.80        206.04         4.61 o                         
  -6   8  12         31.31         35.68         2.00 o                         
  -5   8  12         11.65         10.41         1.41 o                         
  -4   8  12         75.56         66.02         2.36 o                         
  -3   8  12        121.05        112.61         2.89 o                         
  -2   8  12         72.26         67.63         2.13 o                         
  -1   8  12         44.75         53.72         2.19 o                         
   0   8  12       1027.29       1042.49        13.75 o                         
   1   8  12         43.43         51.13         2.13 o                         
   2   8  12         71.47         65.31         2.09 o                         
   3   8  12        116.62        110.90         2.49 o                         
   4   8  12         79.95         73.53         2.10 o                         
   5   8  12         12.13          9.46         1.38 o                         
   6   8  12         30.60         34.22         1.89 o                         
   7   8  12        200.33        200.80         4.16 o                         
   8   8  12         41.80         41.44         2.41 o                         
   9   8  12        165.10        178.60         4.83 o                         
  10   8  12         11.44         10.36         2.90 o                         
  11   8  12         10.20          6.74         3.19 o                         
 -11   9  12          8.55         11.45         3.22 o                         
 -10   9  12         27.62         32.26         3.04 o                         
  -9   9  12        114.11        123.72         4.07 o                         
  -8   9  12         16.93         16.88         2.15 o                         
  -7   9  12         31.84         31.62         2.08 o                         
  -6   9  12          5.30          3.50         1.57 o                         
  -5   9  12         45.31         39.31         2.02 o                         
  -4   9  12        106.17         90.87         3.06 o                         
  -3   9  12        213.04        209.47         4.55 o                         
  -2   9  12         65.68         68.46         3.27 o                         
  -1   9  12        337.26        322.97         6.31 o                         
   0   9  12         10.79          8.06         1.37 o                         
   1   9  12        332.96        315.96         5.27 o                         
   2   9  12         64.59         69.90         2.24 o                         
   3   9  12        205.29        196.57         3.71 o                         
   4   9  12        103.48         94.81         2.47 o                         
   5   9  12         46.25         43.65         1.89 o                         
   6   9  12          5.68          5.32         1.42 o                         
   7   9  12         29.64         24.72         1.94 o                         
   8   9  12         15.71          9.75         2.19 o                         
   9   9  12        113.98        120.78         4.26 o                         
  10   9  12         26.99         33.80         3.64 o                         
  11   9  12          9.15         10.85         3.73 o                         
 -10  10  12          1.23          4.18         2.55 o                         
  -9  10  12          8.03          6.52         2.27 o                         
  -8  10  12          8.99          3.66         1.89 o                         
  -7  10  12         31.91         34.19         2.41 o                         
  -6  10  12         48.50         49.47         2.76 o                         
  -5  10  12         12.05          9.54         2.07 o                         
  -4  10  12         18.89         16.07         2.13 o                         
  -3  10  12         32.64         38.76         2.43 o                         
  -2  10  12        205.64        193.11         8.34 o                         
  -1  10  12         54.46         52.72         2.41 o                         
   0  10  12          6.73          3.22         1.52 o                         
   1  10  12         58.06         54.43         2.23 o                         
   2  10  12        209.34        199.46         3.89 o                         
   3  10  12         34.78         38.49         1.86 o                         
   4  10  12         19.21         18.20         1.53 o                         
   5  10  12         13.23         10.30         1.57 o                         
   6  10  12         48.21         49.76         2.29 o                         
   7  10  12         32.46         34.16         2.19 o                         
   8  10  12          9.03          5.63         2.12 o                         
   9  10  12          8.32          4.59         2.73 o                         
  10  10  12          1.06          9.71         3.23 o                         
 -10  11  12          5.72          7.51         2.84 o                         
  -9  11  12         11.47          5.42         2.74 o                         
  -8  11  12          1.44         -0.57         2.44 o                         
  -7  11  12         15.96         17.45         2.45 o                         
  -6  11  12          5.86          3.92         2.50 o                         
  -5  11  12         23.52         17.22         2.33 o                         
  -4  11  12          2.13          0.80         1.91 o                         
  -3  11  12         40.70         32.46         2.84 o                         
  -2  11  12         36.09         32.80         3.20 o                         
  -1  11  12        103.38         88.36         3.51 o                         
   0  11  12         14.37         13.78         1.80 o                         
   1  11  12        106.26         95.30         3.21 o                         
   2  11  12         35.23         32.66         1.85 o                         
   3  11  12         41.42         40.45         2.03 o                         
   4  11  12          2.38          4.54         1.36 o                         
   5  11  12         23.85         21.90         1.92 o                         
   6  11  12          5.63          6.51         1.77 o                         
   7  11  12         16.17         19.49         2.16 o                         
   8  11  12          1.53          2.17         2.40 o                         
   9  11  12         10.99         11.81         3.29 o                         
  10  11  12          5.45         -1.33         3.34 o                         
  -9  12  12          6.75          7.01         2.91 o                         
  -8  12  12         21.84         22.02         3.03 o                         
  -7  12  12         97.72         98.02         4.85 o                         
  -6  12  12         23.42         25.05         4.42 o                         
  -5  12  12          6.37          8.54         2.61 o                         
  -4  12  12         17.56         18.19         4.06 o                         
  -3  12  12         19.69         19.83         2.72 o                         
  -2  12  12         17.41         17.31         3.02 o                         
  -1  12  12          2.23          0.33         2.45 o                         
   0  12  12          0.51         -0.59         1.89 o                         
   1  12  12          2.00          2.16         1.69 o                         
   2  12  12         17.07         17.08         2.06 o                         
   3  12  12         18.92         19.42         1.73 o                         
   4  12  12         18.35         17.18         2.36 o                         
   5  12  12          6.07          8.02         1.86 o                         
   6  12  12         23.29         27.49         2.44 o                         
   7  12  12         98.00        104.22         5.15 o                         
   8  12  12         21.42         23.95         3.57 o                         
   9  12  12          6.91          5.90         3.33 o                         
  -8  13  12         10.89         13.18         3.27 o                         
  -7  13  12          1.48          5.21         3.56 o                         
  -6  13  12         14.27         17.86         3.81 o                         
  -5  13  12         16.61         22.32         3.70 o                         
  -4  13  12         33.59         33.83         3.33 o                         
  -3  13  12         14.88          8.49         2.88 o                         
  -2  13  12          5.88          3.26         2.83 o                         
  -1  13  12         66.54         68.54         4.48 o                         
   0  13  12          4.87          6.27         2.21 o                         
   1  13  12         65.87         60.40         3.38 o                         
   2  13  12          5.40          5.04         2.14 o                         
   3  13  12         15.31         16.65         2.71 o                         
   4  13  12         33.48         30.38         2.81 o                         
   5  13  12         16.74         20.43         2.62 o                         
   6  13  12         15.06         23.60         2.56 o                         
   7  13  12          1.40         -1.89         2.28 o                         
   8  13  12         10.79         11.59         4.43 o                         
  -7  14  12          1.30          2.66         3.53 o                         
  -6  14  12          9.49         10.86         3.84 o                         
  -5  14  12          4.64          1.33         3.27 o                         
  -4  14  12          0.39         -3.04         3.04 o                         
  -3  14  12          1.71         -1.14         2.58 o                         
  -2  14  12         31.68         32.07         3.94 o                         
  -1  14  12         22.33         25.87         3.57 o                         
   0  14  12         82.08         86.22         4.42 o                         
   1  14  12         21.86         27.01         2.82 o                         
   2  14  12         31.82         28.03         3.64 o                         
   3  14  12          1.74          0.37         2.70 o                         
   4  14  12          0.50          1.29         2.87 o                         
   5  14  12          4.75          3.75         2.59 o                         
   6  14  12          9.68          9.34         2.73 o                         
   7  14  12          1.26         -2.91         2.91 o                         
  -5  15  12          2.50          2.90         3.52 o                         
  -4  15  12         33.79         37.40         4.33 o                         
  -3  15  12         17.77         14.43         3.75 o                         
  -2  15  12         16.02         16.34         3.14 o                         
  -1  15  12          6.99          9.48         3.31 o                         
   0  15  12          1.37          2.59         3.09 o                         
   1  15  12          6.76          5.73         3.08 o                         
   2  15  12         15.54         21.24         3.20 o                         
   3  15  12         17.97         18.29         3.50 o                         
   4  15  12         33.24         38.21         5.17 o                         
   5  15  12          2.51         -3.56         3.56 o                         
  -3  16  12         25.23         27.36         5.99 o                         
  -2  16  12          1.49          4.34         3.67 o                         
  -1  16  12         10.34         13.86         5.17 o                         
   0  16  12          0.23          0.67         4.15 o                         
   1  16  12         10.48         11.91         3.78 o                         
   2  16  12          1.41         -2.82         3.09 o                         
   3  16  12         25.57         18.70         3.27 o                         
   1   0  13       1255.25       1278.57        16.41 o                         
   2   0  13         12.67         21.38         0.92 o                         
   3   0  13        625.24        555.53         9.02 o                         
   4   0  13         25.93         23.29         1.04 o                         
   5   0  13        323.28        297.74         4.78 o                         
   6   0  13       1353.99       1382.84        20.16 o                         
   7   0  13        657.03        575.45         9.21 o                         
   8   0  13        121.55        105.40         3.23 o                         
   9   0  13         18.74         20.08         1.83 o                         
  10   0  13         25.86         25.46         2.07 o                         
  11   0  13         11.94         11.94         2.00 o                         
  12   0  13         24.66         31.68         3.07 o                         
  13   0  13          2.55         -0.30         3.37 o                         
 -13   1  13         12.88          7.45         3.33 o                         
 -12   1  13         16.79         19.18         2.30 o                         
 -11   1  13         38.62         40.43         2.30 o                         
 -10   1  13         25.01         25.10         1.89 o                         
  -9   1  13        144.82        135.11         3.43 o                         
  -8   1  13         18.28         18.34         1.55 o                         
  -7   1  13         49.72         44.04         2.00 o                         
  -6   1  13        130.92        148.08         3.54 o                         
  -5   1  13         63.70         72.09         2.02 o                         
  -4   1  13        334.31        343.50         5.91 o                         
  -3   1  13       1031.12       1034.84        15.85 o                         
  -2   1  13       2668.19       2903.13        40.90 o                         
  -1   1  13        164.03        138.21         2.51 o                         
   0   1  13        136.31        158.24         2.48 o                         
   1   1  13        159.37        136.65         2.17 o                         
   2   1  13       2683.84       2914.59        36.55 o                         
   3   1  13       1007.80       1006.59        14.02 o                         
   4   1  13        335.65        335.02         4.98 o                         
   5   1  13         57.28         65.49         1.83 o                         
   6   1  13        133.07        143.64         3.50 o                         
   7   1  13         52.87         50.33         2.11 o                         
   8   1  13         18.16         19.41         2.00 o                         
   9   1  13        152.36        148.67         4.42 o                         
  10   1  13         25.37         27.04         2.41 o                         
  11   1  13         39.54         39.43         3.60 o                         
  12   1  13         16.91         12.94         2.76 o                         
  13   1  13         12.90          7.73         2.90 o                         
 -13   2  13          1.68         -2.76         3.17 o                         
 -12   2  13          7.34          9.38         2.26 o                         
 -11   2  13         59.48         59.40         2.98 o                         
 -10   2  13         26.53         28.26         2.01 o                         
  -9   2  13         50.23         51.62         2.25 o                         
  -8   2  13        100.84        104.71         2.96 o                         
  -7   2  13        123.23        100.45         2.84 o                         
  -6   2  13        129.25        142.41         3.48 o                         
  -5   2  13        149.14        155.51         3.04 o                         
  -4   2  13        222.05        221.82         3.95 o                         
  -3   2  13        111.37        118.88         2.48 o                         
  -2   2  13        589.30        669.47         8.87 o                         
  -1   2  13       1005.18        968.06        12.65 o                         
   0   2  13         39.76         33.80         1.14 o                         
   1   2  13       1005.40        971.81        11.52 o                         
   2   2  13        591.86        665.28         8.45 o                         
   3   2  13        105.68        109.31         2.43 o                         
   4   2  13        218.24        220.99         3.76 o                         
   5   2  13        154.61        161.03         3.04 o                         
   6   2  13        129.13        144.50         5.29 o                         
   7   2  13        126.27        109.03         2.95 o                         
   8   2  13         94.27         97.68         3.00 o                         
   9   2  13         50.44         54.45         3.27 o                         
  10   2  13         26.38         26.38         3.18 o                         
  11   2  13         60.30         59.62         3.32 o                         
  12   2  13          7.98          7.68         3.36 o                         
  13   2  13          1.66          0.18         2.81 o                         
 -13   3  13         11.67         15.74         3.31 o                         
 -12   3  13          5.34          0.96         2.79 o                         
 -11   3  13         10.92         13.18         2.38 o                         
 -10   3  13        215.83        212.80         4.57 o                         
  -9   3  13         29.38         33.37         2.20 o                         
  -8   3  13         83.17         69.30         2.21 o                         
  -7   3  13        154.05        146.23         3.15 o                         
  -6   3  13       1163.99       1071.62        14.94 o                         
  -5   3  13         83.20         85.71         2.40 o                         
  -4   3  13         48.85         48.94         1.59 o                         
  -3   3  13        428.47        409.62         5.81 o                         
  -2   3  13       2531.25       2468.48        31.05 o                         
  -1   3  13        543.80        586.03         8.35 o                         
   0   3  13        516.19        565.05         7.29 o                         
   1   3  13        548.08        590.55         7.56 o                         
   2   3  13       2525.20       2445.05        29.59 o                         
   3   3  13        429.30        417.22         5.83 o                         
   4   3  13         48.79         48.02         1.57 o                         
   5   3  13         83.04         84.31         2.72 o                         
   6   3  13       1165.57       1061.76        15.94 o                         
   7   3  13        154.79        141.71         3.85 o                         
   8   3  13         84.16         67.13         2.92 o                         
   9   3  13         28.70         34.28         2.45 o                         
  10   3  13        217.77        207.69         5.41 o                         
  11   3  13         11.14          4.49         2.33 o                         
  12   3  13          5.26         -1.92         2.78 o                         
  13   3  13         11.83         13.61         3.58 o                         
 -13   4  13          1.97          5.44         2.86 o                         
 -12   4  13         63.19         65.55         4.28 o                         
 -11   4  13         94.34        101.77         5.44 o                         
 -10   4  13         60.29         59.43         2.99 o                         
  -9   4  13         27.46         30.50         1.91 o                         
  -8   4  13        118.40        121.19         3.45 o                         
  -7   4  13        117.27        106.36         2.77 o                         
  -6   4  13        220.89        220.54         4.32 o                         
  -5   4  13        107.36         90.06         2.45 o                         
  -4   4  13        109.45        112.20         2.41 o                         
  -3   4  13        936.65        930.60        12.76 o                         
  -2   4  13        320.98        361.81         5.17 o                         
  -1   4  13        893.05        928.88        12.61 o                         
   0   4  13        187.63        171.33         2.70 o                         
   1   4  13        891.51        899.96        10.91 o                         
   2   4  13        322.04        354.83         4.93 o                         
   3   4  13        935.65        907.83        11.53 o                         
   4   4  13        113.29        117.91         2.92 o                         
   5   4  13        103.80         85.15         2.21 o                         
   6   4  13        220.68        222.73         4.86 o                         
   7   4  13        116.65        105.46         3.24 o                         
   8   4  13        119.04        120.62         3.88 o                         
   9   4  13         26.06         24.25         2.36 o                         
  10   4  13         59.72         56.42         3.26 o                         
  11   4  13         94.94         93.13         4.10 o                         
  12   4  13         61.27         69.74         4.50 o                         
  13   4  13          1.73          4.74         3.29 o                         
 -12   5  13         39.39         41.81         3.44 o                         
 -11   5  13         29.98         25.87         2.67 o                         
 -10   5  13         37.32         36.42         2.63 o                         
  -9   5  13          8.94          9.61         1.92 o                         
  -8   5  13         18.95         17.44         1.87 o                         
  -7   5  13         70.89         59.07         2.06 o                         
  -6   5  13         24.23         22.66         1.42 o                         
  -5   5  13        379.93        360.86         6.09 o                         
  -4   5  13        278.82        274.24         4.90 o                         
  -3   5  13        235.23        216.45         3.92 o                         
  -2   5  13         27.17         28.17         1.23 o                         
  -1   5  13         20.62         16.42         0.92 o                         
   0   5  13         18.22         19.84         0.97 o                         
   1   5  13         18.14         15.30         0.82 o                         
   2   5  13         26.32         28.98         1.13 o                         
   3   5  13        225.13        202.52         3.28 o                         
   4   5  13        277.04        278.89         4.43 o                         
   5   5  13        371.62        352.54         6.17 o                         
   6   5  13         27.80         27.46         1.75 o                         
   7   5  13         74.10         65.62         2.70 o                         
   8   5  13         18.80         16.00         1.98 o                         
   9   5  13          9.19          7.24         2.11 o                         
  10   5  13         35.67         32.19         2.82 o                         
  11   5  13         29.68         27.50         3.54 o                         
  12   5  13         39.51         38.91         7.00 o                         
 -12   6  13          8.86          7.89         2.66 o                         
 -11   6  13         26.85         35.06         4.16 o                         
 -10   6  13         12.68         13.24         2.20 o                         
  -9   6  13        178.22        181.04         4.62 o
[truncated: 382,564 more chars]
